# Supplementary material for: High-Resolution Secretome Analysis of Chemical Hypoxia Treated Cells Identifies Putative Biomarkers of Chondrosarcoma
Source: Proteomes. 2022 Jul 20;10(3):25. doi: 10.3390/proteomes10030025 (PMC9326515; doi:10.3390/proteomes10030025)
Supplement: Supplementary file 1 [file proteomes-10-00025-s001.zip]

Archive with 3 entries (3 files):
- proteomes-1795274-supplementary/Supplementary Table S1.xlsx
- proteomes-1795274-supplementary/Supplementary Table S2.xlsx
- proteomes-1795274-supplementary/Supplementary Table S3.xlsx
