# Supplementary material for: High-Resolution Secretome Analysis of Chemical Hypoxia Treated Cells Identifies Putative Biomarkers of Chondrosarcoma
Source: Proteomes. 2022 Jul 20;10(3):25. doi: 10.3390/proteomes10030025 (PMC9326515; doi:10.3390/proteomes10030025)
Supplement: Supplementary file 1 [file proteomes-10-00025-s001.zip › proteomes-1795274-supplementary/Supplementary Table S1.xlsx]

## Sheet: Total protein
Quantified proteins of the secretome analysis of chemical-induced hypoxia on chondrosarcoma cell line, SW 1353, filtered according the following criteria: -no potential contaminant according the contaminants file in Perseus			Number of identified unique peptides per protein group	LFQ ratio between the mean of LFQ values of DMOG-treated SW 1353 and controls of all 3 biological replicates	Difference between the mean of LFQ values of DMOG-treated SW 1353 and controls of all 3 biological replicates	P-value of two-sample t-test on log2 LFQ values between DMOG-treated SW 1353 and controls (3 biological replicates)	Minus log10 transformed P-value of two-sample t-test on log2 LFQ values between DMOG-treated SW 1353 and controls (3 biological replicates)	Log2 transformed LFQ intensity values of SW 1353 control (biological replicate 1: CTL_1)	Log2 transformed LFQ intensity values of SW 1353 control (biological replicate 2: CTL_2)	Log2 transformed LFQ intensity values of SW 1353 control (biological replicate 3: CTL_3)	Log2 transformed LFQ intensity values of DMOG-treated SW 1353 (biological replicate 1: DMOG_1)	Log2 transformed LFQ intensity values of DMOG-treated SW 1353 (biological replicate 2: DMOG_2)	Log2 transformed LFQ intensity values of DMOG-treated SW 1353 (biological replicate 3: DMOG_3)	Average of Log2 transformed LFQ values of wild-type HEK cells (3 biological replicates)	Average of Log2 transformed LFQ values of TIMP3-overexpressing cells (3 biological replicates)	Proteins significantly changed according to fold-change was at least 50% and the p-value of their change was below 0.05
Protein names	Protein IDs	Gene names	Peptides	LFQ ratio	log2(LFQ ratio)	P-value	-log10(P-value)	LFQ intensity CTL_1	LFQ intensity CTL_2	LFQ intensity CTL_3	LFQ intensity DMOG_1	LFQ intensity DMOG_2	LFQ intensity DMOG_3	CTL	DMOG	Significant	Cytoplasm	Nucleus	Secreted	Membrane
Cellular nucleic acid-binding protein	P62633	CNBP	5	11.7829	3.55862	4.89936e-05	4.30986	21.5592	21.478	21.1651	24.715	25.2282	24.9349	21.4008	24.9594	+	1	0	0	0
Eukaryotic translation initiation factor 4E-binding protein 1	Q13541	EIF4EBP1	2	4.73778	2.24421	9.80603e-05	4.00851	21.5554	21.0989	21.2431	23.6427	23.487	23.5002	21.2991	23.5433	+	0	0	0	0
U1 small nuclear ribonucleoprotein A	P09012	SNRPA	2	8.17679	3.03153	0.000152679	3.81622	21.583	21.6198	21.0908	24.7247	24.2793	24.3842	21.4312	24.4627	+	0	1	0	0
Calponin-3	Q15417	CNN3	11	4.04109	2.01474	0.000210754	3.67623	23.5529	23.4804	23.2711	25.6678	25.212	25.4688	23.4348	25.4495	+	0	0	0	0
Basement membrane-specific heparan sulfate proteoglycan core protein;Endorepellin;LG3 peptide	P98160	HSPG2	32	0.47672	-1.06879	0.000284501	3.54592	24.5236	24.5124	24.7186	23.3979	23.5907	23.5596	24.5849	23.5161	+	0	0	1	0
40S ribosomal protein S27;40S ribosomal protein S27-like	P42677;Q71UM5	RPS27;RPS27L	4	16.3584	4.03196	0.000402452	3.39529	21.818	20.763	20.7285	25.0164	25.0662	25.3228	21.1032	25.1351	+	0	0	0	0
AP-1 complex subunit mu-1	Q9BXS5;Q9Y6Q5	AP1M1	4	4.35603	2.12301	0.000425222	3.37138	20.9969	21.0296	20.4276	22.9823	22.9555	22.8853	20.818	22.941	+	0	0	0	1
C-type lectin domain family 11 member A	Q9Y240	CLEC11A	13	0.631657	-0.662787	0.000480249	3.31853	28.5038	28.4921	28.484	27.7111	27.9271	27.8534	28.4933	27.8305	+	1	0	1	0
Acyl-CoA-binding protein	P07108	DBI	3	0.10538	-3.24632	0.00103832	2.98367	24.5499	24.4736	25.25	21.2032	22.0905	21.2408	24.7578	21.5115	+	0	0	0	0
Protein phosphatase 1 regulatory subunit 14B	Q96C90	PPP1R14B	2	5.25915	2.39483	0.00105843	2.97534	21.2815	20.4675	20.6348	23.2822	23.3617	22.9244	20.7946	23.1894	+	1	0	0	0
Thioredoxin-like protein 1	O43396	TXNL1	8	1.8827	0.912804	0.00166887	2.77758	22.0898	22.1617	21.8243	23.065	22.8532	22.896	22.0252	22.938	+	1	1	0	0
DNA-directed RNA polymerases I, II, and III subunit RPABC1	P19388	POLR2E	3	3.54478	1.8257	0.00176756	2.75262	21.5115	21.375	21.8902	23.129	23.343	23.7818	21.5922	23.4179	+	0	1	0	0
Procollagen-lysine,2-oxoglutarate 5-dioxygenase 2	O00469	PLOD2	7	6.38291	2.67421	0.00181871	2.74024	20.5622	21.7532	20.9032	23.7254	23.6168	23.899	21.0729	23.7471	+	0	0	0	1
L-lactate dehydrogenase B chain	P07195	LDHB	17	1.52496	0.608769	0.00197308	2.70486	27.2824	27.1824	27.0588	27.7199	27.8917	27.7383	27.1745	27.7833	+	1	0	0	1
Fibrillin-1	P35555;F6U495;P35556	FBN1	10	5.0794	2.34466	0.00202889	2.69274	21.3173	21.3725	21.2312	23.661	24.2107	23.0832	21.307	23.6517	+	0	0	1	0
Collagen alpha-1(VII) chain	Q02388	COL7A1	16	0.296614	-1.75334	0.00234641	2.6296	23.5784	24.0088	24.3986	22.3473	22.3255	22.053	23.9953	22.2419	+	0	0	1	0
Ubiquitin carboxyl-terminal hydrolase 14	P54578	USP14	6	1.72859	0.789598	0.00240271	2.6193	22.413	22.466	22.7158	23.3298	23.4348	23.1991	22.5316	23.3212	+	1	0	0	1
Cadherin-2	P19022	CDH2	15	0.44209	-1.17759	0.00309464	2.50939	26.8484	26.4009	26.5963	25.3902	25.6853	25.2374	26.6152	25.4376	+	0	0	0	1
Eukaryotic translation initiation factor 3 subunit B	P55884	EIF3B	21	1.59004	0.669059	0.00310197	2.50836	23.5806	23.7242	23.9157	24.3296	24.4499	24.4483	23.7402	24.4092	+	1	0	0	0
Collagen alpha-1(XII) chain	Q99715	COL12A1	54	0.295297	-1.75976	0.00316421	2.49974	25.2465	25.9435	25.9909	23.776	24.2354	23.8903	25.727	23.9672	+	0	0	1	0
Isopentenyl-diphosphate Delta-isomerase 1	Q13907	IDI1	2	3.6343	1.86168	0.00319519	2.4955	21.7487	21.8401	21.3988	23.0856	23.9911	23.4959	21.6626	23.5242	+	0	0	0	0
Agrin;Agrin N-terminal 110 kDa subunit;Agrin C-terminal 110 kDa subunit;Agrin C-terminal 90 kDa fragment;Agrin C-terminal 22 kDa fragment	O00468	AGRN	54	0.445801	-1.16553	0.00331898	2.479	27.4751	27.467	27.4247	26.0476	26.6544	26.1682	27.4556	26.2901	+	0	0	1	1
Cyclin-dependent kinase 1	P06493;Q00535;P11802;P50750;Q96Q40;O94921;Q07002;Q00536;Q00537;Q9NYV4;Q14004	CDK1	3	3.61093	1.85237	0.00332137	2.47868	21.8637	21.958	22.6926	24.1182	23.7529	24.2003	22.1714	24.0238	+	1	1	0	0
Heat shock protein beta-1	P04792	HSPB1	10	2.6497	1.40583	0.00348465	2.45784	26.1903	25.5613	25.5391	27.2882	27.1997	27.0204	25.7636	27.1694	+	1	1	0	0
Eukaryotic translation initiation factor 3 subunit J	O75822	EIF3J	4	5.37656	2.42668	0.00353886	2.45114	21.396	21.9862	20.6364	23.8413	23.7957	23.6616	21.3395	23.7662	+	1	0	0	0
Glutathione S-transferase omega-1	P78417	GSTO1	5	4.93007	2.30161	0.0036763	2.43459	21.3306	21.15	20.4313	23.5304	23.5333	22.753	20.9706	23.2722	+	1	0	0	0
Extracellular matrix protein 1	Q16610	ECM1	10	0.495413	-1.0133	0.00376884	2.42379	25.2673	25.3706	25.1468	23.9786	24.5139	24.2523	25.2616	24.2483	+	0	0	1	0
Hydroxymethylglutaryl-CoA synthase, cytoplasmic	Q01581	HMGCS1	10	6.23108	2.63948	0.00389654	2.40932	22.5823	21.349	22.2276	24.3238	25.1537	24.5999	22.053	24.6925	+	1	0	0	0
Glutathione synthetase	P48637	GSS	6	6.24956	2.64376	0.0039856	2.39951	21.5471	21.625	20.4206	24.1193	23.9829	23.4219	21.1976	23.8413	+	0	0	0	0
Triosephosphate isomerase	P60174	TPI1	20	1.43008	0.516092	0.00424426	2.3722	28.9037	28.6124	28.757	29.2328	29.3229	29.2657	28.7577	29.2738		1	0	0	0
Phenylalanine--tRNA ligase beta subunit	Q9NSD9	FARSB	10	4.87696	2.28598	0.00442199	2.35438	20.8684	20.617	21.0655	22.8937	22.6468	23.8683	20.8503	23.1363	+	1	0	0	0
Cofilin-2	Q9Y281	CFL2	6	6.04598	2.59598	0.00480503	2.3183	21.9707	21.44	20.4357	24.0547	23.7791	23.8006	21.2821	23.8781	+	1	1	0	0
Leucine-rich repeat flightless-interacting protein 1	Q32MZ4	LRRFIP1	7	1.84741	0.885504	0.00669789	2.17406	21.6859	21.4173	21.8967	22.4456	22.7541	22.4567	21.6666	22.5521	+	1	1	0	0
X-ray repair cross-complementing protein 5	P13010	XRCC5	19	3.13724	1.6495	0.00671246	2.17312	23.7051	22.7923	23.2871	25.0882	24.5493	25.0956	23.2615	24.911	+	0	1	0	0
UMP-CMP kinase	P30085	CMPK1	4	1.8335	0.874599	0.00714032	2.14628	22.5364	22.5914	22.4404	23.7021	23.1273	23.3627	22.5227	23.3973	+	1	1	0	0
Beta-hexosaminidase subunit alpha	P06865	HEXA	3	0.432714	-1.20852	0.0076089	2.11868	24.5878	25.2726	24.8167	23.4134	23.8396	23.7986	24.8924	23.6839	+	0	0	0	0
Apolipoprotein B-100;Apolipoprotein B-48	P04114	APOB	3	4.80194	2.26362	0.00768842	2.11416	21.3423	21.5938	20.5047	23.0508	23.1412	24.0397	21.1469	23.4105	+	1	0	1	0
Eukaryotic translation initiation factor 4 gamma 1	Q04637;O43432	EIF4G1	13	2.25495	1.1731	0.0087237	2.0593	22.1017	21.4205	21.9869	22.7726	23.1987	23.0569	21.8363	23.0094	+	1	0	0	0
72 kDa type IV collagenase;PEX	P08253;P09237	MMP2	27	0.477609	-1.0661	0.00912457	2.03979	28.1165	27.634	27.7521	26.9291	26.952	26.4232	27.8342	26.7681	+	1	1	1	1
Actin-related protein 2/3 complex subunit 3	O15145	ARPC3	2	4.53396	2.18077	0.00960023	2.01772	22.4849	21.1062	21.5552	24.3621	23.6761	23.6505	21.7154	23.8962	+	1	1	0	0
60S ribosomal protein L8	P62917	RPL8	4	3.95537	1.98381	0.00972254	2.01222	20.4297	20.8068	21.0717	22.5808	22.1901	23.4887	20.7694	22.7532	+	1	0	0	0
Glyceraldehyde-3-phosphate dehydrogenase	P04406;O14556	GAPDH	24	1.56546	0.646587	0.00979677	2.00892	28.0664	28.1878	28.3971	29.0636	28.7862	28.7413	28.2171	28.8637	+	1	1	0	1
Tubulin beta-6 chain	Q9BUF5	TUBB6	11	3.35151	1.74481	0.0100218	1.99905	21.5952	21.5162	21.2534	23.5019	22.4734	23.6239	21.4549	23.1997	+	1	0	0	0
Ribose-phosphate pyrophosphokinase 1;Ribose-phosphate pyrophosphokinase 3	P60891;P21108	PRPS1;PRPS1L1	2	5.88272	2.55648	0.0106345	1.97328	22.3957	22.0079	20.61	23.9089	24.383	24.3911	21.6712	24.2277	+	0	0	0	0
Trifunctional purine biosynthetic protein adenosine-3;Phosphoribosylamine--glycine ligase;Phosphoribosylformylglycinamidine cyclo-ligase;Phosphoribosylglycinamide formyltransferase	P22102	GART	12	2.14065	1.09805	0.0118832	1.92507	23.8766	23.6775	23.5963	24.9887	24.3469	25.1089	23.7168	24.8148	+	0	0	0	0
Staphylococcal nuclease domain-containing protein 1	Q7KZF4	SND1	24	2.51057	1.32802	0.01285	1.8911	24.1656	24.5043	24.4609	25.1574	25.8053	26.1521	24.3769	25.7049	+	1	1	0	0
Ornithine aminotransferase, mitochondrial;Ornithine aminotransferase, hepatic form;Ornithine aminotransferase, renal form	P04181	OAT	4	2.37753	1.24946	0.013781	1.86072	20.9085	21.1884	20.7218	21.7626	22.1285	22.676	20.9396	22.189	+	0	0	0	0
Non-POU domain-containing octamer-binding protein	Q15233	NONO	11	2.38673	1.25504	0.0144032	1.84154	22.9072	23.6328	23.4165	24.857	24.1546	24.71	23.3188	24.5739	+	0	1	0	0
Tubulin beta chain	P07437	TUBB	22	1.71006	0.774043	0.0151018	1.82097	27.0435	27.1491	26.7764	27.9549	27.4591	27.8772	26.9897	27.7637	+	1	0	0	0
Vinculin	P18206	VCL	47	1.49002	0.575336	0.0154734	1.81042	26.0551	25.967	25.6951	26.5904	26.5543	26.2985	25.9057	26.4811		1	0	0	1
DNA replication licensing factor MCM6	Q14566	MCM6	8	1.61698	0.693305	0.015681	1.80463	22.4137	22.5154	22.0915	22.8065	23.1157	23.1783	22.3402	23.0335	+	0	1	0	0
Mitogen-activated protein kinase 1	P28482;P27361	MAPK1	5	0.306815	-1.70456	0.0158677	1.79949	22.5081	21.6613	22.7619	20.9932	20.7201	20.1042	22.3104	20.6059	+	1	1	0	1
Tenascin	P24821	TNC	52	0.582555	-0.779534	0.0168291	1.77394	26.887	27.2967	27.5557	26.402	26.4907	26.508	27.2465	26.4669	+	0	0	1	0
COP9 signalosome complex subunit 1	Q13098	GPS1	3	0.37488	-1.4155	0.0172102	1.76421	22.7403	22.1974	21.7492	20.3756	21.0083	21.0563	22.2289	20.8134	+	1	1	0	0
Drebrin-like protein	Q9UJU6	DBNL	9	2.04245	1.0303	0.017372	1.76015	21.6445	21.6476	22.3757	23.1007	22.9068	22.7511	21.8892	22.9195	+	1	0	0	1
Tubulin alpha-1A chain	Q71U36	TUBA1A	21	1.9134	0.936141	0.0178309	1.74883	26.9459	27.441	27.6168	28.4619	28.0135	28.3368	27.3346	28.2707	+	1	0	0	0
Galectin-3-binding protein	Q08380	LGALS3BP	21	0.416243	-1.2645	0.0179804	1.7452	30.3237	29.475	29.714	28.9845	28.3266	28.408	29.8375	28.573	+	0	0	1	0
Eukaryotic initiation factor 4A-I	P60842	EIF4A1	25	1.78654	0.837167	0.0189705	1.72192	26.6974	26.2818	26.0101	27.3056	27.2013	26.9939	26.3298	27.1669	+	0	0	0	0
Secernin-1	Q12765	SCRN1	8	3.27883	1.71318	0.0191856	1.71703	21.5911	20.875	22.3256	23.1231	23.6468	23.1612	21.5972	23.3104	+	1	0	0	0
Heterogeneous nuclear ribonucleoprotein A/B	Q99729	HNRNPAB	4	2.66594	1.41465	0.0195391	1.7091	21.3615	22.4755	21.5919	23.0757	23.0554	23.5418	21.8096	23.2243	+	1	1	0	0
Nuclear migration protein nudC	Q9Y266	NUDC	7	2.01038	1.00747	0.019591	1.70794	25.0138	24.8977	24.2753	25.9694	25.7454	25.4944	24.7289	25.7364	+	1	1	0	0
Bifunctional purine biosynthesis protein PURH;Phosphoribosylaminoimidazolecarboxamide formyltransferase;IMP cyclohydrolase	P31939	ATIC	22	1.47257	0.558334	0.019702	1.70549	24.404	24.328	24.38	24.8143	24.7527	25.2201	24.3707	24.929		0	0	0	0
SUMO-activating enzyme subunit 2	Q9UBT2	UBA2	8	3.74717	1.9058	0.0199212	1.70069	22.284	22.3774	20.8662	23.9058	23.8657	23.4735	21.8425	23.7483	+	1	1	0	0
Nidogen-1	P14543	NID1	20	0.507015	-0.9799	0.0205288	1.68764	26.3518	25.7573	25.5855	24.7675	25.1661	24.8213	25.8982	24.9183	+	0	0	1	0
Amyloid beta A4 protein;N-APP;Soluble APP-alpha;Soluble APP-beta;C99;Beta-amyloid protein 42;Beta-amyloid protein 40;C83;P3(42);P3(40);C80;Gamma-secretase C-terminal fragment 59;Gamma-secretase C-terminal fragment 57;Gamma-secretase C-terminal fragment 50;C31	P05067	APP	14	0.360129	-1.47341	0.0205487	1.68722	26.9959	26.4363	26.3636	25.6575	24.4856	25.2325	26.5986	25.1252	+	1	1	1	1
Calpain-2 catalytic subunit	P17655	CAPN2	5	3.92444	1.97249	0.0215455	1.66664	21.7485	21.7902	20.155	23.2425	23.1704	23.1983	21.2312	23.2037	+	1	0	0	1
Eukaryotic translation initiation factor 3 subunit A	Q14152	EIF3A	16	2.65921	1.411	0.022385	1.65004	22.3478	22.2128	22.9423	23.4736	23.7294	24.5328	22.5009	23.9119	+	1	0	0	0
T-complex protein 1 subunit theta	P50990	CCT8	25	1.56683	0.647847	0.0224043	1.64967	24.2007	24.277	24.281	24.5783	24.9348	25.1892	24.2529	24.9008	+	1	0	0	0
Cytoplasmic aconitate hydratase	P21399	ACO1	5	2.33992	1.22646	0.0240362	1.61913	21.3597	20.8959	20.6496	21.7203	22.68	22.1843	20.9684	22.1948	+	1	0	0	0
Out at first protein homolog	Q86UD1	OAF	4	0.462318	-1.11304	0.0247051	1.60721	24.3319	24.4809	24.717	23.9895	23.071	23.1302	24.5099	23.3969	+	0	0	0	0
Nuclear autoantigenic sperm protein	P49321	NASP	10	1.96189	0.972244	0.0251154	1.60006	23.2871	23.7876	23.9554	24.7795	24.8986	24.2688	23.6767	24.6489	+	1	1	0	0
Cleavage stimulation factor subunit 2	P33240;Q9H0L4	CSTF2	5	2.3699	1.24482	0.0251792	1.59896	21.4713	22.0616	22.6882	23.358	23.195	23.4026	22.0737	23.3185	+	0	1	0	0
Tubulin alpha-1C chain	Q9BQE3	TUBA1C	20	1.78729	0.837771	0.0268508	1.57104	24.0003	23.9734	23.9771	24.6086	24.5455	25.3101	23.9836	24.8214	+	1	0	0	0
Actin, alpha skeletal muscle;Actin, alpha cardiac muscle 1;Actin, gamma-enteric smooth muscle;Actin, aortic smooth muscle	P68133;P68032;P63267;P62736	ACTA1;ACTC1;ACTG2;ACTA2	14	2.44799	1.2916	0.0274512	1.56144	27.5704	27.6755	28.5902	29.6239	29.1319	28.9552	27.9454	29.237	+	1	0	0	0
EH domain-containing protein 1	Q9H4M9	EHD1	5	0.69394	-0.527117	0.0282246	1.54937	21.6725	21.2086	21.4806	20.9403	21.0588	20.7813	21.4539	20.9268		0	0	0	1
Phosphatidylinositol-binding clathrin assembly protein	Q13492;O60641	PICALM	5	3.14671	1.65385	0.0290468	1.5369	22.4296	21.7524	20.8797	23.753	23.2252	23.0451	21.6872	23.3411	+	0	1	0	1
N-alpha-acetyltransferase 15, NatA auxiliary subunit	Q9BXJ9;Q6N069	NAA15	4	3.45635	1.78925	0.0296894	1.5274	20.884	20.7676	20.7517	23.252	21.5221	22.9968	20.8011	22.5903	+	1	1	0	0
C-1-tetrahydrofolate synthase, cytoplasmic;Methylenetetrahydrofolate dehydrogenase;Methenyltetrahydrofolate cyclohydrolase;Formyltetrahydrofolate synthetase;C-1-tetrahydrofolate synthase, cytoplasmic, N-terminally processed	P11586	MTHFD1	11	1.62505	0.70048	0.0302176	1.51974	22.902	22.2199	22.4288	23.0996	23.2177	23.335	22.5169	23.2174	+	1	0	0	0
Protein phosphatase 1G	O15355	PPM1G	8	1.9005	0.926376	0.0304429	1.51651	21.6916	22.119	21.6144	22.4969	23.2039	22.5032	21.8083	22.7347	+	1	0	0	1
RNA-binding protein 8A	Q9Y5S9	RBM8A	3	0.416387	-1.264	0.0305207	1.51541	21.8351	22.8258	22.3289	20.5922	21.124	21.4817	22.33	21.066	+	1	1	0	0
Rab GDP dissociation inhibitor beta	P50395	GDI2	23	1.29948	0.377934	0.0306192	1.51401	25.4484	25.5909	25.2142	25.7272	25.845	25.8151	25.4178	25.7958		1	0	0	1
Elongation factor 2	P13639	EEF2	52	1.44985	0.535905	0.0307661	1.51193	27.4058	27.5623	27.5185	28.0207	27.7649	28.3087	27.4955	28.0314		1	1	0	0
Small nuclear ribonucleoprotein-associated protein N;Small nuclear ribonucleoprotein-associated proteins B and B	P63162;P14678	SNRPN;SNRPB	3	2.58455	1.36991	0.0332979	1.47758	22.6722	21.5074	21.3389	23.2601	23.0256	23.3426	21.8395	23.2094	+	0	1	0	0
Heat shock 70 kDa protein 4	P34932	HSPA4	26	1.54088	0.623758	0.0336501	1.47301	24.1234	24.4917	24.1625	25.1931	24.6766	24.7793	24.2592	24.883	+	1	0	0	0
Trypsin-2	P07478;Q8NHM4;CON__P07477;P07477;P35030	PRSS2	5	0.36983	-1.43507	0.0343552	1.46401	27.771	27.8132	27.4788	25.9965	27.1144	25.6468	27.6876	26.2526	+	0	0	1	0
Alpha-actinin-4	O43707;Q9H254	ACTN4	43	1.66091	0.731972	0.0351029	1.45466	27.0942	27.5422	27.7684	28.162	28.4314	28.0072	27.4682	28.2002	+	1	1	0	0
Poly(rC)-binding protein 1	Q15365	PCBP1	12	1.8142	0.85933	0.0356713	1.44768	25.1831	25.8803	25.2151	26.5387	26.3176	26.0002	25.4262	26.2855	+	1	1	0	0
PDZ and LIM domain protein 5	Q96HC4	PDLIM5	6	2.15562	1.1081	0.0360462	1.44314	22.2204	21.3435	21.9251	22.847	23.4037	22.5626	21.8296	22.9378	+	1	0	0	0
Transferrin receptor protein 1;Transferrin receptor protein 1, serum form	P02786	TFRC	12	0.681431	-0.553361	0.036646	1.43597	24.8833	24.6693	24.5233	24.3548	24.1993	23.8617	24.692	24.1386		0	0	1	1
High mobility group protein B2	P26583	HMGB2	6	2.4123	1.27041	0.0369094	1.43286	21.9929	22.7157	23.2634	23.9066	24.2604	23.6162	22.6573	23.9277	+	1	1	1	0
26S protease regulatory subunit 6A	P17980	PSMC3	9	0.448898	-1.15554	0.0369843	1.43198	21.9457	21.8125	22.3616	21.4671	20.8863	20.2998	22.0399	20.8844	+	1	1	0	0
Mammalian ependymin-related protein 1	Q9UM22	EPDR1	4	0.117214	-3.09279	0.0373443	1.42778	22.5192	25.1413	25.7033	21.4182	21.7297	20.9375	24.4546	21.3618	+	0	0	1	0
Fibronectin;Anastellin;Ugl-Y1;Ugl-Y2;Ugl-Y3	P02751	FN1	80	0.6467	-0.628832	0.0380673	1.41945	29.0845	29.1634	29.3948	28.4892	28.9412	28.3258	29.2142	28.5854	+	0	0	1	0
Endothelial protein C receptor	Q9UNN8	PROCR	4	0.548549	-0.866306	0.0384492	1.41511	27.5033	26.6398	26.695	25.9812	26.1823	26.0757	26.946	26.0797	+	0	0	0	1
RNA-binding motif protein, X chromosome;RNA-binding motif protein, X chromosome, N-terminally processed;RNA binding motif protein, X-linked-like-1	P38159;Q96E39;O75526;Q8N7X1	RBMX;RBMXL1	12	2.35027	1.23283	0.0384968	1.41458	24.7859	23.8839	23.4593	25.068	25.4328	25.3267	24.043	25.2759	+	0	1	0	0
Alanine--tRNA ligase, cytoplasmic	P49588	AARS	19	1.80317	0.850533	0.038718	1.41209	22.6872	23.5577	23.4279	23.934	24.1721	24.1182	23.2242	24.0748	+	1	0	0	0
Ras-related protein Rab-1B;Ras-related protein Rab-1A	Q9H0U4;P62820;Q92928;Q92930;P61006;P51153;P59190	RAB1B;RAB1A	5	3.608	1.8512	0.0403842	1.39379	21.4285	21.275	23.1173	23.8147	23.455	24.1047	21.9403	23.7915	+	1	0	0	1
Gamma-glutamylcyclotransferase	O75223	GGCT	5	3.31683	1.7298	0.0410479	1.38671	21.7551	21.1907	22.9876	23.9213	23.9714	23.2301	21.9778	23.7076	+	0	0	0	0
Splicing factor 3A subunit 1	Q15459	SF3A1	6	1.84125	0.880686	0.0430508	1.36602	21.4315	21.3821	21.8123	22.5086	21.9202	22.8392	21.5419	22.4226	+	0	1	0	0
Thrombospondin-1	P07996;P35442	THBS1	55	0.667519	-0.583119	0.0436225	1.36029	29.9127	30.4491	30.5383	29.6497	29.7009	29.8002	30.3	29.7169		0	0	1	0
Glutathione reductase, mitochondrial	P00390	GSR	6	4.11874	2.0422	0.0437847	1.35868	22.4091	21.2539	20.6614	23.9306	23.9952	22.5252	21.4415	23.4837	+	1	0	0	0
Talin-1	Q9Y490;Q9Y4G6	TLN1	57	2.27292	1.18454	0.0443291	1.35331	23.8042	25.2003	24.7101	25.7588	25.7769	25.7326	24.5715	25.7561	+	1	0	0	1
Tissue-type plasminogen activator;Tissue-type plasminogen activator chain A;Tissue-type plasminogen activator chain B	P00750	PLAT	4	0.646095	-0.630182	0.0445462	1.35119	22.1913	22.306	22.0785	21.9702	21.2903	21.4248	22.1919	21.5617	+	0	0	1	0
Eukaryotic translation initiation factor 4H	Q15056	EIF4H	7	4.69671	2.23165	0.0446673	1.35001	22.7132	20.4815	20.495	23.5518	23.7846	23.0483	21.2299	23.4616	+	1	0	0	0
40S ribosomal protein S6	P62753	RPS6	7	5.68509	2.50718	0.0448483	1.34825	20.9085	23.3802	20.8857	23.778	24.2185	24.6995	21.7248	24.232	+	0	0	0	0
Integrin beta-like protein 1	O95965	ITGBL1	6	0.505737	-0.98354	0.0454301	1.34266	22.4809	22.9503	22.7797	22.264	21.8146	21.1817	22.737	21.7534	+	0	0	1	0
DNA damage-binding protein 1	Q16531	DDB1	12	1.73563	0.795455	0.0472532	1.32557	24.0507	23.5789	23.1762	24.1549	24.5505	24.4867	23.6019	24.3974	+	1	1	0	0
Inosine-5-monophosphate dehydrogenase 2	P12268	IMPDH2	10	0.513473	-0.961639	0.0482272	1.31671	25.2117	24.6283	24.1837	23.3798	23.923	23.8361	24.6746	23.7129	+	1	1	0	0
Mitochondrial import receptor subunit TOM34	Q15785	TOMM34	4	1.52487	0.608688	0.0496829	1.30379	21.2183	20.8527	21.2671	21.9151	21.3713	21.8777	21.1127	21.7214	+	1	0	0	1
Eukaryotic translation initiation factor 5A-1;Eukaryotic translation initiation factor 5A-1-like;Eukaryotic translation initiation factor 5A-2	P63241;Q6IS14;Q9GZV4	EIF5A;EIF5AL1;EIF5A2	6	1.62403	0.699582	0.0498536	1.3023	25.2431	24.8871	25.0632	25.3081	26.0416	25.9425	25.0645	25.7641	+	1	1	0	1
Perilipin-3	O60664	PLIN3	14	2.6704	1.41705	0.0499546	1.30142	22.1642	23.6471	23.7345	24.5943	24.5545	24.6481	23.1819	24.599	+	1	0	0	1
Protein-lysine 6-oxidase	P28300	LOX	3	1.95818	0.969511	0.0503714	1.29782	22.1445	22.1813	22.8431	23.0258	23.8861	23.1655	22.3896	23.3591		0	0	1	0
60 kDa heat shock protein, mitochondrial	P10809	HSPD1	33	1.89427	0.921644	0.0506882	1.29509	24.5476	25.4011	25.3412	26.1782	25.6423	26.2343	25.0966	26.0183		0	0	0	0
Serine/threonine-protein kinase OSR1	O95747;Q9UEW8	OXSR1	5	0.32428	-1.62469	0.0511661	1.29102	22.0567	21.3927	20.9675	20.3127	20.377	18.8531	21.4723	19.8476		1	0	0	0
Histone acetyltransferase type B catalytic subunit	O14929	HAT1	8	2.48529	1.31342	0.0512522	1.29029	21.3725	21.1689	21.0822	22.6123	21.6666	23.2849	21.2078	22.5213		1	1	0	0
Cancer/testis antigen 47A	Q5JQC4	CT47A1	3	5.98408	2.58113	0.0522836	1.28163	22.2579	22.9628	19.914	24.5424	23.8824	24.4533	21.7116	24.2927		0	0	0	0
Acetyl-CoA acetyltransferase, mitochondrial	P24752	ACAT1	6	0.539861	-0.889339	0.0522898	1.28158	22.9512	22.5667	22.2166	21.2116	22.0364	21.8186	22.5782	21.6888		0	0	0	0
Calponin-2	Q99439	CNN2	10	2.82268	1.49707	0.0530664	1.27518	22.7868	21.755	20.9287	23.526	23.1109	23.3248	21.8235	23.3206		0	0	0	0
Beta-hexosaminidase subunit beta;Beta-hexosaminidase subunit beta chain B;Beta-hexosaminidase subunit beta chain A	P07686	HEXB	10	0.64221	-0.638883	0.0531161	1.27477	24.1781	24.7931	24.877	23.8681	23.9258	24.1377	24.6161	23.9772		0	0	0	0
Small glutamine-rich tetratricopeptide repeat-containing protein alpha	O43765	SGTA	4	2.94642	1.55896	0.0541557	1.26636	22.583	20.864	21.2102	23.5919	22.9045	22.8377	21.5524	23.1114		1	1	0	0
Serine hydroxymethyltransferase, mitochondrial	P34897;P34896	SHMT2	14	2.12647	1.08846	0.0546642	1.2623	24.0933	22.9429	23.386	24.9531	24.1669	24.5676	23.4741	24.5625		1	1	0	1
Niban-like protein 1	Q96TA1	FAM129B	13	2.087	1.06143	0.0549392	1.26012	21.7351	23.0971	22.3817	23.534	23.4668	23.3974	22.4046	23.466		1	0	0	1
Alcohol dehydrogenase [NADP(+)]	P14550	AKR1A1	3	2.71404	1.44044	0.0549466	1.26006	23.1124	21.8382	21.4026	23.8714	23.4228	23.3803	22.1177	23.5582		1	0	0	1
Ubiquitin-conjugating enzyme E2 K	P61086	UBE2K	4	2.2284	1.15601	0.0551004	1.25885	21.8241	20.7368	22.1647	22.7151	22.7683	22.7102	21.5752	22.7312		1	0	0	0
Septin-11	Q9NVA2	SEPT11	12	3.91026	1.96726	0.0555129	1.25561	22.0694	23.4495	20.9623	24.3308	24.2231	23.8291	22.1604	24.1277		1	0	0	0
Heat shock protein 75 kDa, mitochondrial	Q12931	TRAP1	9	1.78836	0.838636	0.0555435	1.25537	21.2617	22.0014	22.1911	22.4273	22.6517	22.8911	21.8181	22.6567		0	0	0	1
Proteasome subunit beta type-5	P28074	PSMB5	14	2.2374	1.16182	0.056905	1.24485	22.6537	23.7762	23.6248	23.9996	24.686	24.8545	23.3515	24.5134		1	1	0	0
Splicing factor U2AF 65 kDa subunit	P26368	U2AF2	2	1.74945	0.806903	0.0569389	1.24459	20.9372	21.0967	20.2592	21.7858	21.678	21.2501	20.7644	21.5713		0	1	0	0
Golgi apparatus protein 1	Q92896	GLG1	3	0.747698	-0.419472	0.0583095	1.23426	21.5125	21.3376	21.3152	21.0374	20.6872	21.1822	21.3884	20.9689		1	0	0	1
Peptidyl-glycine alpha-amidating monooxygenase;Peptidylglycine alpha-hydroxylating monooxygenase;Peptidyl-alpha-hydroxyglycine alpha-amidating lyase	P19021	PAM	5	4.40956	2.14063	0.0585526	1.23245	20.9324	21.5227	23.4985	24.2084	24.5138	23.6533	21.9845	24.1252		0	0	1	1
Spectrin alpha chain, non-erythrocytic 1	Q13813	SPTAN1	19	1.57032	0.651057	0.058665	1.23162	21.7536	22.4961	22.17	22.8975	22.9324	22.543	22.1399	22.791		1	0	0	0
Purine nucleoside phosphorylase	P00491	PNP	11	1.97387	0.98103	0.0591517	1.22803	23.295	23.6003	23.2605	25.0532	23.8396	24.2061	23.3853	24.3663		1	0	0	0
Actin-related protein 2	P61160	ACTR2	9	1.75132	0.808446	0.0592939	1.22699	23.5453	23.1224	23.3019	23.919	23.7815	24.6945	23.3232	24.1316		1	1	0	0
Serine/threonine-protein phosphatase PP1-alpha catalytic subunit	P62136	PPP1CA	11	1.70566	0.770328	0.0598861	1.22267	23.4506	23.4205	22.5528	23.9586	23.9231	23.8532	23.1413	23.9116		1	1	0	0
PHD finger-like domain-containing protein 5A	Q7RTV0	PHF5A	2	0.459681	-1.12129	0.060063	1.22139	22.1919	22.6184	21.2791	20.5966	21.1948	20.9341	22.0298	20.9085		0	1	0	0
Heterogeneous nuclear ribonucleoprotein H3	P31942	HNRNPH3	3	2.32193	1.21533	0.0601351	1.22087	21.7179	21.7528	21.5751	23.6756	22.0688	22.9473	21.6819	22.8973		0	1	0	0
Peroxiredoxin-1	Q06830	PRDX1	12	1.48603	0.571463	0.0604666	1.21848	27.8413	28.273	28.3657	28.9092	28.8516	28.4336	28.16	28.7315		1	0	0	0
Heterogeneous nuclear ribonucleoproteins A2/B1	P22626	HNRNPA2B1	24	2.00801	1.00577	0.0606876	1.2169	25.8349	27.1001	26.758	27.4878	27.4732	27.7493	26.5643	27.5701		1	1	1	0
Importin subunit alpha-1	P52292	KPNA2	6	2.75743	1.46332	0.0607925	1.21615	22.0014	21.7813	23.1949	24.4295	23.1991	23.739	22.3259	23.7892		1	1	0	1
Latent-transforming growth factor beta-binding protein 1	Q14766	LTBP1	15	0.726461	-0.461042	0.0614868	1.21122	29.4533	30.039	29.7828	29.1842	29.3414	29.3664	29.7584	29.2974		0	0	1	0
A-kinase anchor protein 12	Q02952	AKAP12	9	2.46119	1.29936	0.0623575	1.20511	21.2797	20.7444	20.6348	23.0461	22.0653	21.4457	20.8863	22.1857		1	0	0	1
UV excision repair protein RAD23 homolog B	P54727	RAD23B	8	5.84548	2.54732	0.0624843	1.20423	20.8576	21.1968	21.2541	24.2241	21.7286	24.9978	21.1029	23.6502		1	1	0	0
26S proteasome non-ATPase regulatory subunit 3	O43242	PSMD3	7	1.29662	0.374761	0.0637954	1.19521	22.4533	22.2582	22.0486	22.7792	22.4683	22.6369	22.2534	22.6281		0	0	0	0
Small nuclear ribonucleoprotein F	P62306	SNRPF	3	0.0993976	-3.33065	0.0645227	1.19029	21.2059	25.2284	25.0423	20.4052	20.7107	20.3686	23.8255	20.4949		1	1	0	0
Moesin	P26038	MSN	27	1.57571	0.656003	0.0653499	1.18475	26.122	26.2905	26.2211	27.0221	27.2118	26.3677	26.2112	26.8672		1	0	0	1
Poly(U)-binding-splicing factor PUF60	Q9UHX1	PUF60	8	2.30909	1.20732	0.066309	1.17843	21.8829	23.0843	21.7828	23.7042	23.6886	22.9792	22.25	23.4573		0	1	0	0
Asparagine synthetase [glutamine-hydrolyzing]	P08243	ASNS	8	2.66551	1.41441	0.0663164	1.17838	21.4066	20.6762	22.6082	22.9242	22.9653	23.0449	21.5637	22.9781		0	0	0	0
Stress-induced-phosphoprotein 1	P31948	STIP1	17	1.45722	0.543214	0.0664438	1.17755	25.3585	25.4456	24.9876	26.1355	25.6094	25.6765	25.2639	25.8071		1	1	0	0
Lamin-B1	P20700	LMNB1	8	1.91855	0.940015	0.0667114	1.1758	22.4264	23.3873	23.4767	24.095	23.7209	24.2946	23.0968	24.0368		0	1	0	1
Phosphoglycerate kinase 1	P00558;P07205	PGK1	21	1.11435	0.156199	0.0676518	1.16972	27.4587	27.4304	27.4971	27.4992	27.669	27.6866	27.4621	27.6183		1	0	0	0
Filamin-B	O75369	FLNB	82	1.2902	0.3676	0.0676619	1.16966	25.0003	25.4333	25.0243	25.4435	25.602	25.5152	25.1526	25.5202		1	0	0	0
Filamin-C	Q14315	FLNC	99	1.20261	0.266172	0.0679319	1.16793	26.547	26.252	26.2131	26.6031	26.637	26.5705	26.3374	26.6035		1	0	0	1
Glucose-6-phosphate isomerase	P06744;CON__Q3ZBD7	GPI	12	1.47912	0.564736	0.0681656	1.16643	26.3375	26.9697	26.3041	27.053	27.012	27.2405	26.5371	27.1019		1	0	1	0
Procollagen-lysine,2-oxoglutarate 5-dioxygenase 3	O60568	PLOD3	24	0.470574	-1.08751	0.0696842	1.15687	25.9	26.4945	26.4379	24.5283	25.1332	25.9083	26.2775	25.19		0	0	1	1
Transcription intermediary factor 1-beta	Q13263	TRIM28	14	1.87221	0.90474	0.0701064	1.15424	22.7264	23.8155	23.198	23.7696	24.3385	24.346	23.2466	24.1514		0	1	0	0
Sulfhydryl oxidase 1	O00391	QSOX1	25	0.788307	-0.343171	0.0701153	1.15419	29.0583	28.9793	28.9472	28.604	28.9073	28.444	28.9949	28.6518		0	0	1	1
Alpha-enolase	P06733;P13929	ENO1	28	1.22869	0.29712	0.0709094	1.1493	28.6361	28.484	28.882	29.0309	28.9048	28.9577	28.6673	28.9645		1	1	0	1
Proteasome subunit beta type-6	P28072	PSMB6	7	1.33278	0.414443	0.0717352	1.14427	24.9356	25.4812	25.0794	25.5055	25.563	25.671	25.1654	25.5799		1	1	0	0
Enoyl-CoA hydratase, mitochondrial	P30084	ECHS1	7	1.92776	0.946927	0.0719734	1.14283	20.4342	20.3284	19.9173	21.7989	20.5648	21.157	20.2266	21.1735		0	0	0	0
Ras GTPase-activating protein-binding protein 1	Q13283	G3BP1	7	1.63453	0.708873	0.0721797	1.14158	23.7784	24.5479	23.6407	24.6631	24.589	24.8415	23.989	24.6979		1	1	0	0
26S protease regulatory subunit 8	P62195	PSMC5	8	2.55797	1.355	0.0725296	1.13948	21.7791	22.5414	20.6185	22.9765	23.0039	23.0236	21.6463	23.0013		1	1	0	0
Heterogeneous nuclear ribonucleoprotein Q	O60506	SYNCRIP	12	1.56543	0.646562	0.0727421	1.13821	23.7777	23.9741	24.513	24.6502	24.5246	25.0297	24.0883	24.7348		1	1	0	0
Stanniocalcin-1	P52823	STC1	7	2.68997	1.42759	0.0736467	1.13285	26.3043	25.9109	25.9936	26.4205	28.4114	27.6596	26.0696	27.4972		0	0	1	0
40S ribosomal protein S5;40S ribosomal protein S5, N-terminally processed	P46782	RPS5	9	3.48645	1.80176	0.0737878	1.13202	22.079	23.5533	24.4724	24.6421	25.5528	25.3151	23.3683	25.17		0	0	0	0
Ras-related protein Rab-11B;Ras-related protein Rab-11A	Q15907;P62491;P57735	RAB11B;RAB11A	7	1.2589	0.332169	0.0762506	1.11776	23.8166	23.6319	23.3621	23.8919	23.8874	24.0277	23.6035	23.9357		0	0	0	1
Cathepsin Z	Q9UBR2	CTSZ	5	0.205268	-2.28442	0.0777743	1.10916	24.5048	25.2074	25.6393	24.6383	22.1331	21.7268	25.1172	22.8327		0	0	0	0
Plasminogen activator inhibitor 1 RNA-binding protein	Q8NC51	SERBP1	7	2.73821	1.45323	0.0784265	1.10554	21.8975	22.9633	23.9794	24.6871	24.2814	24.2313	22.9467	24.4		1	1	0	0
Cysteine and glycine-rich protein 1	P21291	CSRP1	6	2.08	1.05659	0.0785615	1.10479	24.3952	24.3204	23.6836	25.0403	25.9254	24.6031	24.133	25.1896		0	1	0	0
Prelamin-A/C;Lamin-A/C	P02545	LMNA	38	1.59613	0.674575	0.0786874	1.10409	25.7607	26.736	26.2007	26.8088	26.9131	26.9992	26.2324	26.907		0	1	0	0
Superoxide dismutase [Cu-Zn]	P00441	SOD1	5	0.68255	-0.550992	0.0787138	1.10395	25.5962	25.1482	25.6591	25.2208	24.9002	24.6295	25.4678	24.9168		1	1	0	0
E3 ubiquitin-protein ligase HUWE1	Q7Z6Z7	HUWE1	5	0.531082	-0.912992	0.0794736	1.09978	22.1894	21.1423	21.8191	21.0393	21.0519	20.3207	21.7169	20.8039		1	1	0	0
Small nuclear ribonucleoprotein E	P62304	SNRPE	1	3.02336	1.59615	0.0801729	1.09597	21.9838	23.7777	23.8215	24.5318	25.4269	24.4128	23.1943	24.7905		1	1	0	0
Protein kinase C and casein kinase substrate in neurons protein 2	Q9UNF0	PACSIN2	3	0.661353	-0.596508	0.0805776	1.09379	21.6537	21.8048	21.0966	20.7187	21.1883	20.8585	21.5184	20.9219		1	0	0	1
26S proteasome non-ATPase regulatory subunit 13	Q9UNM6	PSMD13	10	3.71606	1.89377	0.0816556	1.08801	21.4537	21.9682	20.2817	23.8563	23.694	21.8346	21.2345	23.1283		0	0	0	0
Adenosylhomocysteinase	P23526	AHCY	9	1.30428	0.383252	0.0825537	1.08326	24.613	24.4016	24.4414	24.7031	24.7281	25.1746	24.4853	24.8686		1	0	0	0
Palladin	Q8WX93;Q86TC9	PALLD	7	1.44365	0.529717	0.0838256	1.07662	22.7131	22.6413	22.249	23.05	22.7583	23.3842	22.5345	23.0642		1	0	0	0
40S ribosomal protein S21	P63220	RPS21	7	2.06022	1.0428	0.0846002	1.07263	23.7095	24.9449	25.183	25.6607	25.6794	25.6256	24.6124	25.6552		1	0	0	0
Proteasome subunit alpha type-2	P25787	PSMA2	7	2.63211	1.39622	0.0853466	1.06881	22.0023	23.2647	22.7079	24.0331	24.9198	23.2107	22.6583	24.0545		1	1	0	0
CAD protein;Glutamine-dependent carbamoyl-phosphate synthase;Aspartate carbamoyltransferase;Dihydroorotase	P27708	CAD	9	2.39379	1.2593	0.0860113	1.06544	20.3209	21.9745	20.3448	22.1037	21.9953	22.3191	20.8801	22.1394		1	1	0	0
TATA-binding protein-associated factor 2N	Q92804	TAF15	7	2.81354	1.49239	0.0869396	1.06078	21.6932	23.6424	23.0289	24.6955	23.6384	24.5077	22.7882	24.2806		1	1	0	0
Heat shock factor-binding protein 1	O75506	HSBP1	3	2.69186	1.4286	0.0871894	1.05954	21.5224	20.6144	20.8799	23.5662	22.0276	21.7088	21.0056	22.4342		0	1	0	0
Heat shock protein HSP 90-beta	P08238;Q58FF7;Q92538	HSP90AB1	45	1.19714	0.259595	0.0880805	1.05512	29.3447	29.0386	29.4	29.571	29.4782	29.5128	29.2611	29.5207		1	1	1	1
10 kDa heat shock protein, mitochondrial	P61604	HSPE1	8	1.98353	0.988069	0.0893355	1.04898	23.9488	25.037	25.3903	25.6121	25.9066	25.8216	24.792	25.7801		0	0	0	0
Peptidyl-prolyl cis-trans isomerase FKBP1A	P62942	FKBP1A	4	6.13699	2.61753	0.0897635	1.0469	20.9046	20.8792	24.3061	25.1815	24.5787	24.1823	22.03	24.6475		1	0	0	1
60S ribosomal protein L10a	P62906	RPL10A	5	1.95257	0.965375	0.0898732	1.04637	23.7971	24.2397	23.7225	24.3337	25.6681	24.6536	23.9198	24.8851		0	0	0	0
Heterogeneous nuclear ribonucleoprotein K	P61978	HNRNPK	18	1.61768	0.693926	0.0909388	1.04125	25.844	25.5372	26.0748	26.8254	25.9716	26.7406	25.8186	26.5126		1	1	0	0
Proteasome subunit beta type-1	P20618	PSMB1	10	2.20251	1.13915	0.0913219	1.03942	22.3448	24.0288	23.5655	24.6437	24.2532	24.4597	23.313	24.4522		1	1	0	0
EF-hand domain-containing protein D2	Q96C19;Q9BUP0	EFHD2	6	3.49822	1.80662	0.0919954	1.03623	21.4791	23.823	21.3386	24.2449	24.0687	23.7469	22.2136	24.0202		0	0	0	1
Septin-7	Q16181;Q6ZU15	SEPT7	8	1.53093	0.614409	0.0949123	1.02268	22.6387	23.348	23.2024	23.9933	23.6727	23.3663	23.063	23.6774		1	0	0	0
RNA-binding protein FUS	P35637	FUS	6	1.76308	0.818095	0.0950254	1.02216	24.4293	24.4125	23.3844	25.116	24.9502	24.6143	24.0754	24.8935		0	1	0	0
Biotinidase	P43251	BTD	4	0.38473	-1.37808	0.0950303	1.02214	23.1363	24.2819	23.9516	22.8296	23.0534	21.3525	23.7899	22.4118		0	0	1	0
ATP-binding cassette sub-family E member 1	P61221	ABCE1	8	1.6079	0.68518	0.0950629	1.02199	21.8726	22.4752	22.778	22.8602	23.3944	22.9269	22.3753	23.0605		1	0	0	0
Metastasis-suppressor KiSS-1;Metastin;Kisspeptin-14;Kisspeptin-13;Kisspeptin-10	Q15726	KISS1	2	0.18643	-2.42329	0.0960379	1.01756	25.6181	25.4283	25.3778	20.8373	24.3946	23.9223	25.4747	23.0514		0	0	1	0
ATP-dependent 6-phosphofructokinase, platelet type	Q01813	PFKP	14	1.5454	0.627979	0.0966205	1.01493	22.0962	22.4606	22.9866	23.1634	22.9032	23.3606	22.5145	23.1424		1	0	0	0
Four and a half LIM domains protein 2	Q14192	FHL2	6	2.92822	1.55002	0.0972931	1.01192	21.1981	19.8335	22.2723	22.3854	22.7273	22.8413	21.1013	22.6513		1	1	0	0
Phosphoglucomutase-1	P36871	PGM1	2	0.715184	-0.483614	0.0973373	1.01172	21.8522	21.3324	21.1779	20.8586	21.1561	20.897	21.4542	20.9705		1	0	0	0
Far upstream element-binding protein 1	Q96AE4	FUBP1	12	1.67088	0.74061	0.0983166	1.00737	23.6322	24.7958	24.2678	24.899	25.1256	24.893	24.2319	24.9725		0	1	0	0
Nicotinamide phosphoribosyltransferase	P43490	NAMPT	11	4.11503	2.0409	0.0988276	1.00512	22.4144	21.1264	24.3297	24.5935	25.0474	24.3524	22.6235	24.6644		1	1	1	0
Coatomer subunit delta	P48444	ARCN1	9	2.22158	1.15159	0.0991883	1.00354	20.9576	22.4014	22.6893	23.1378	23.0945	23.2708	22.0161	23.1677		1	0	0	1
60S ribosomal protein L31	P62899	RPL31	2	4.77397	2.25519	0.100155	0.999327	20.3283	21.5849	23.9049	24.396	23.8966	24.2912	21.9394	24.1946		0	0	0	0
Cullin-4B	Q13620	CUL4B	6	2.25307	1.17189	0.101592	0.99314	21.6839	21.0478	20.8068	22.9023	22.7727	21.3791	21.1795	22.3514		0	1	0	0
Glutamine--fructose-6-phosphate aminotransferase [isomerizing] 1	Q06210	GFPT1	4	1.39936	0.484772	0.101985	0.991462	21.6242	21.1205	21.3751	21.6122	22.2022	21.7597	21.3733	21.858		0	0	0	0
Protein arginine N-methyltransferase 1	Q99873	PRMT1	10	1.8945	0.921814	0.105027	0.978698	22.6447	23.2767	23.896	23.8495	24.0443	24.689	23.2724	24.1943		1	1	0	0
Serine/threonine-protein phosphatase 2A 65 kDa regulatory subunit A alpha isoform	P30153;P30154	PPP2R1A	13	4.02869	2.01031	0.105524	0.97665	21.1103	21.2967	23.9754	24.5772	23.6416	24.1945	22.1275	24.1378		1	1	0	1
Calcyclin-binding protein	Q9HB71	CACYBP	8	1.83067	0.872375	0.105643	0.976158	23.4973	22.1632	22.8206	23.917	23.8042	23.377	22.827	23.6994		1	1	0	0
Cathepsin D;Cathepsin D light chain;Cathepsin D heavy chain	P07339	CTSD	11	0.509587	-0.972601	0.106303	0.973456	26.5966	26.3923	26.2953	26.2322	25.4928	24.6414	26.4281	25.4555		0	0	1	0
Serine/threonine-protein phosphatase 5	P53041	PPP5C	3	0.629119	-0.668596	0.106835	0.971288	21.1344	21.7969	21.6405	21.3222	20.4527	20.7911	21.5239	20.8553		1	1	0	1
Biliverdin reductase A	P53004	BLVRA	2	0.590748	-0.759384	0.107075	0.970313	21.7175	22.2428	22.4209	21.9619	21.139	21.0022	22.1271	21.3677		1	0	0	0
Eukaryotic translation initiation factor 3 subunit L	Q9Y262	EIF3L	13	1.70735	0.771756	0.108624	0.964074	22.5899	22.4373	22.7251	23.4302	22.6888	23.9486	22.5841	23.3559		1	0	0	0
ATP-dependent DNA helicase Q1	P46063	RECQL	4	2.15974	1.11086	0.109025	0.962474	21.3415	20.1151	21.304	21.6387	22.751	21.7035	20.9202	22.031		0	1	0	0
X-ray repair cross-complementing protein 6	P12956	XRCC6	19	2.31487	1.21093	0.10992	0.958925	24.2759	22.9541	22.4103	24.0289	24.518	24.7262	23.2134	24.4244		0	1	0	0
Proteasome subunit beta type-2	P49721	PSMB2	5	0.294431	-1.764	0.110147	0.958026	21.4812	23.8749	24.1283	21.4072	21.7019	21.0834	23.1615	21.3975		1	1	0	0
Ras-related protein Rab-2A;Ras-related protein Rab-2B	P61019;Q8WUD1	RAB2A;RAB2B	3	1.30427	0.383243	0.110826	0.95536	20.9574	21.1555	21.1099	21.7404	21.5032	21.129	21.0743	21.4575		0	0	0	1
Neutrophil gelatinase-associated lipocalin	P80188	LCN2	3	0.538859	-0.892021	0.111786	0.951612	24.9181	23.7442	23.699	22.8908	23.2782	23.5162	24.1204	23.2284		0	0	1	0
Valine--tRNA ligase	P26640	VARS	13	1.7919	0.841494	0.111996	0.950799	22.3797	23.5058	22.4325	23.2911	23.5953	23.9562	22.7727	23.6142		0	0	0	0
T-complex protein 1 subunit gamma	P49368	CCT3	21	1.62797	0.703078	0.113077	0.946627	25.9578	25.4565	24.815	25.916	26.2826	26.1401	25.4098	26.1129		1	0	0	0
Galectin-1	P09382	LGALS1	10	1.25181	0.324012	0.113358	0.945549	28.149	28.0759	28.0763	28.741	28.2533	28.2789	28.1004	28.4244		1	0	1	0
60S ribosomal protein L13	P26373	RPL13	4	3.43211	1.7791	0.113992	0.943127	21.5397	24.2222	24.1054	25.0298	24.8974	25.2775	23.2891	25.0682		1	0	0	0
Programmed cell death 6-interacting protein	Q8WUM4	PDCD6IP	11	1.3492	0.432102	0.11404	0.942943	22.5286	22.7234	22.8172	23.2083	22.7461	23.4111	22.6897	23.1218		1	0	1	0
ADP-sugar pyrophosphatase	Q9UKK9	NUDT5	4	3.1842	1.67093	0.11579	0.936327	21.3523	21.3586	23.7735	24.0718	24.0239	23.4016	22.1615	23.8324		0	1	0	0
NHP2-like protein 1;NHP2-like protein 1, N-terminally processed	P55769	NHP2L1	4	3.04937	1.60851	0.116277	0.934505	21.0879	23.3343	23.2443	23.9855	23.7042	24.8024	22.5555	24.164		0	1	0	0
Exocyst complex component 4	Q96A65	EXOC4	2	1.71106	0.774891	0.116486	0.933728	20.7813	20.5104	20.1835	21.0017	21.9553	20.8429	20.4917	21.2666		0	0	0	0
ATP synthase subunit beta, mitochondrial	P06576	ATP5B	15	2.53816	1.34378	0.117168	0.931192	21.9285	23.7894	24.0377	24.4114	24.5842	24.7914	23.2519	24.5957		0	0	0	1
Proteasome subunit beta type-7	Q99436	PSMB7	4	1.66966	0.739558	0.117249	0.930891	22.4985	23.5869	23.3802	24.2205	23.7289	23.7349	23.1552	23.8948		1	1	0	0
Aconitate hydratase, mitochondrial	Q99798	ACO2	3	0.736081	-0.442063	0.117649	0.929411	20.8435	21.4848	21.0726	20.4832	20.8962	20.6953	21.1336	20.6916		0	0	0	0
Adapter molecule crk	P46108	CRK	6	1.35019	0.433161	0.118012	0.928074	22.1561	22.664	22.6693	22.6631	23.1135	23.0121	22.4964	22.9296		1	0	0	1
Transforming growth factor beta-2;Latency-associated peptide	P61812	TGFB2	5	0.260638	-1.93988	0.119837	0.92141	24.6095	24.4246	24.4858	21.4867	24.5274	21.6862	24.5066	22.5668		0	0	1	0
Dipeptidyl peptidase 3	Q9NY33	DPP3	4	2.22844	1.15604	0.12132	0.916067	21.1285	21.4751	22.7574	22.4129	23.5161	22.9001	21.787	22.943		1	0	0	0
Haptoglobin;Haptoglobin alpha chain;Haptoglobin beta chain;Haptoglobin-related protein	P00738;P00739	HP;HPR	3	7.37518	2.88268	0.121337	0.916007	21.6415	25.299	25.3466	28.0014	25.3823	27.5514	24.0957	26.9784		0	0	1	0
Cytoplasmic dynein 1 intermediate chain 2	Q13409	DYNC1I2	3	0.604395	-0.726436	0.122425	0.912128	21.8847	21.8489	21.0227	21.3401	20.676	20.5609	21.5854	20.859		1	0	0	0
Sushi repeat-containing protein SRPX	P78539	SRPX	15	0.673537	-0.570171	0.123161	0.909525	25.9036	26.9045	26.4952	25.9227	25.8019	25.8683	26.4344	25.8643		0	0	0	0
60S ribosomal protein L18	Q07020	RPL18	5	2.91396	1.54298	0.124978	0.903167	21.7614	20.7094	23.2476	22.9854	23.3369	24.0251	21.9061	23.4491		1	0	0	0
T-complex protein 1 subunit beta	P78371	CCT2	29	1.71465	0.777914	0.125853	0.900138	24.3182	24.8344	25.3486	26.0207	25.718	25.0963	24.8338	25.6117		1	0	0	0
Heat shock protein 105 kDa	Q92598	HSPH1	30	1.66419	0.734818	0.125867	0.90009	24.7823	25.7641	25.1631	26.0687	26.3502	25.495	25.2365	25.9713		1	0	0	0
Complement C3;Complement C3 beta chain;C3-beta-c;Complement C3 alpha chain;C3a anaphylatoxin;Acylation stimulating protein;Complement C3b alpha chain;Complement C3c alpha chain fragment 1;Complement C3dg fragment;Complement C3g fragment;Complement C3d fragment;Complement C3f fragment;Complement C3c alpha chain fragment 2	P01024	C3	52	0.597429	-0.743162	0.126011	0.899593	25.7557	26.4486	26.9649	25.3536	25.6794	25.9067	26.3897	25.6466		0	0	1	0
Exportin-2	P55060	CSE1L	16	1.60297	0.680747	0.126997	0.896206	23.6282	23.4767	22.7336	23.8964	23.6126	24.3717	23.2795	23.9602		1	1	0	0
Dystroglycan;Alpha-dystroglycan;Beta-dystroglycan	Q14118	DAG1	9	0.481417	-1.05464	0.128625	0.890673	25.4012	26.8485	25.8446	25.11	25.5024	24.318	26.0314	24.9768		1	1	1	1
FACT complex subunit SSRP1	Q08945	SSRP1	3	0.424412	-1.23646	0.128719	0.890357	22.3742	22.9053	23.0087	22.743	20.7427	21.0931	22.7627	21.5263		0	1	0	0
Heat shock 70 kDa protein 6;Putative heat shock 70 kDa protein 7	P17066;P48741	HSPA6;HSPA7	8	0.104419	-3.25954	0.130396	0.884734	26.2733	27.0053	26.8736	22.0681	21.4624	26.8431	26.7174	23.4579		0	0	0	0
Ribonuclease inhibitor	P13489	RNH1	8	0.351917	-1.50669	0.132105	0.879082	24.0324	23.9256	22.9355	22.9131	22.769	20.6914	23.6312	22.1245		1	0	0	0
RNA-binding protein EWS	Q01844	EWSR1	6	2.62589	1.39281	0.133488	0.874559	23.0959	22.6857	20.9107	23.7662	23.0187	24.0858	22.2308	23.6236		1	1	0	1
Lon protease homolog, mitochondrial	P36776	LONP1	5	0.663788	-0.591206	0.133819	0.873482	20.9723	21.487	21.6875	20.9128	21.1182	20.3422	21.3823	20.7911		0	0	0	0
Anamorsin	Q6FI81	CIAPIN1	3	0.611399	-0.709815	0.133837	0.873424	22.0054	21.8962	22.4595	20.8638	21.3435	22.0243	22.1204	21.4105		1	1	0	0
Fumarate hydratase, mitochondrial	P07954	FH	12	5.15601	2.36625	0.135792	0.867124	22.1464	24.015	19.9372	24.5725	23.5087	25.116	22.0328	24.3991		1	1	0	0
S-adenosylmethionine synthase isoform type-2	P31153;Q00266	MAT2A	7	2.53786	1.34361	0.136227	0.865736	23.771	21.9225	22.831	24.5722	23.219	24.7641	22.8415	24.1851		0	0	0	0
Elongation factor 1-beta	P24534	EEF1B2	5	6.56626	2.71507	0.138283	0.859231	20.6017	25.0657	20.7956	24.6899	25.2488	24.6694	22.1543	24.8694		0	0	0	0
14-3-3 protein epsilon	P62258	YWHAE	16	1.44902	0.535079	0.139299	0.856051	26.454	27.0731	27.2674	27.3687	27.7716	27.2594	26.9315	27.4666		1	1	0	0
Mitochondrial-processing peptidase subunit beta	O75439	PMPCB	4	0.712871	-0.488288	0.140456	0.852459	21.715	21.2149	22.0095	20.8972	21.288	21.2894	21.6465	21.1582		0	0	0	0
Ubiquitin carboxyl-terminal hydrolase isozyme L3	P15374	UCHL3	6	2.1328	1.09275	0.141282	0.849912	23.01	21.3238	23.1659	23.5965	23.4276	23.7538	22.4999	23.5926		1	0	0	0
Actin-related protein 3	P61158;Q9P1U1;Q9C0K3	ACTR3	14	2.07696	1.05448	0.141656	0.848765	23.9192	24.4529	23.3242	25.8718	24.2765	24.7115	23.8988	24.9532		1	1	0	0
Ubiquitin-like modifier-activating enzyme 1	P22314	UBA1	15	0.841777	-0.248491	0.143104	0.844348	25.1239	25.0154	25.083	24.9542	24.9628	24.5598	25.0741	24.8256		1	1	0	0
Vimentin	P08670;P41219;CON__Q9DCV7;CON__Q3KNV1;CON__P08729;CON__Q9NSB2;CON__Q6ISB0;P08729;Q16352;Q9NSB2;P07197;P14136;P07196	VIM	55	1.24646	0.317841	0.143279	0.843817	29.1143	28.6375	28.6159	28.9875	29.2074	29.1265	28.7893	29.1071		1	1	0	1
60S acidic ribosomal protein P0;60S acidic ribosomal protein P0-like	P05388;Q8NHW5	RPLP0;RPLP0P6	15	1.39892	0.484314	0.144215	0.840991	25.8094	26.4082	25.7493	26.1987	26.7688	26.4524	25.989	26.4733		1	1	0	0
Aldehyde dehydrogenase X, mitochondrial	P30837	ALDH1B1	5	2.17476	1.12086	0.144628	0.839746	20.8738	22.4059	20.4069	22.3183	22.1272	22.6036	21.2289	22.3497		0	0	0	0
Thymosin beta-10	P63313	TMSB10	1	8.42239	3.07423	0.146077	0.835418	26.2295	25.3899	20.8648	27.258	27.8681	26.5808	24.1614	27.2356		1	0	0	0
Protein RCC2	Q9P258	RCC2	6	1.40173	0.487211	0.146078	0.835416	20.5335	20.9607	20.7705	20.8194	21.6529	21.254	20.7549	21.2421		1	1	0	1
Eukaryotic translation initiation factor 3 subunit G	O75821	EIF3G	5	3.04576	1.6068	0.147408	0.831478	21.594	20.5717	21.7739	23.7629	21.2921	23.7049	21.3132	22.92		1	1	0	0
Calsyntenin-3	Q9BQT9	CLSTN3	3	0.346294	-1.52993	0.147624	0.830844	23.1748	21.8542	24.0829	21.0232	20.8804	22.6185	23.0373	21.5073		0	0	0	1
Importin-7	O95373	IPO7	12	0.628783	-0.669365	0.149869	0.824289	24.0374	23.028	23.0028	22.6504	22.9795	22.4303	23.3561	22.6867		1	1	0	0
Annexin A5	P08758	ANXA5	4	2.34666	1.23061	0.150312	0.823006	21.7534	23.861	23.5699	24.2294	24.6871	23.9595	23.0614	24.292		0	0	0	0
Heterogeneous nuclear ribonucleoprotein M	P52272	HNRNPM	10	0.439073	-1.18747	0.152344	0.817175	23.3122	22.6329	22.8334	21.1658	23.0202	21.03	22.9262	21.7387		0	1	0	0
RNA-binding protein 3	P98179	RBM3	7	3.39215	1.7622	0.152609	0.816419	21.7317	24.9404	24.2816	25.7056	25.5121	25.0226	23.6512	25.4134		1	1	0	0
Peptidyl-prolyl cis-trans isomerase B	P23284	PPIB	10	0.661469	-0.596255	0.153254	0.814588	26.4636	26.2559	26.5143	25.7787	25.2634	26.403	26.4113	25.815		0	0	0	0
Eukaryotic translation initiation factor 2 subunit 1	P05198	EIF2S1	9	1.33458	0.416389	0.155629	0.807911	23.3609	23.5122	23.0376	24.0552	23.7181	23.3867	23.3036	23.72		1	0	0	0
Histone H2A type 1-C;Histone H2A type 3;Histone H2A type 1-B/E;Histone H2A type 1-J;Histone H2A type 1-H;Histone H2A.J;Histone H2A type 2-C;Histone H2A type 2-A;Histone H2A type 1-D;Histone H2A type 1	Q93077;Q7L7L0;P04908;Q99878;Q96KK5;Q9BTM1;Q16777;Q6FI13;P20671;P0C0S8;Q71UI9;P0C0S5	HIST1H2AC;HIST3H2A;HIST1H2AB;HIST1H2AJ;HIST1H2AH;H2AFJ;HIST2H2AC;HIST2H2AA3;HIST1H2AD;HIST1H2AG	6	0.167323	-2.57929	0.157092	0.803845	32.5976	28.8757	29.6562	25.8853	28.6588	28.8476	30.3765	27.7972		0	1	0	0
Hsp90 co-chaperone Cdc37;Hsp90 co-chaperone Cdc37, N-terminally processed	Q16543	CDC37	7	1.31803	0.398378	0.15736	0.803107	23.8111	24.1559	23.5527	24.0687	24.5343	24.1118	23.8399	24.2383		1	0	0	0
Plastin-2	P13796	LCP1	40	1.59601	0.674473	0.159482	0.797288	25.6481	26.9889	26.4788	27.0538	27.0579	27.0276	26.372	27.0464		1	0	0	1
Membrane-associated progesterone receptor component 1;Membrane-associated progesterone receptor component 2	O00264;O15173	PGRMC1;PGRMC2	2	0.402863	-1.31164	0.16317	0.78736	22.0367	22.133	22.8352	19.9903	22.4245	20.6553	22.335	21.0234		0	0	0	1
1,4-alpha-glucan-branching enzyme	Q04446	GBE1	4	1.83401	0.874999	0.163722	0.785894	20.82	21.1596	19.7659	21.4504	21.9734	20.9467	20.5818	21.4568		0	0	0	0
Glucose-6-phosphate 1-dehydrogenase	P11413	G6PD	7	2.18894	1.13024	0.167303	0.776496	21.8978	23.7268	23.9313	24.0748	24.6657	24.2061	23.1853	24.3155		1	0	0	1
Heat shock 70 kDa protein 1B;Heat shock 70 kDa protein 1A	P0DMV9;P0DMV8	HSPA1B;HSPA1A	22	1.36789	0.451956	0.168339	0.773815	25.1329	25.5061	25.4926	26.032	26.1039	25.3514	25.3772	25.8291		1	0	0	0
Probable ATP-dependent RNA helicase DDX5	P17844	DDX5	8	1.7259	0.787345	0.168355	0.773773	22.0992	22.482	21.3283	22.9405	23.2029	22.1281	21.9698	22.7572		1	1	0	0
Follistatin-related protein 1	Q12841	FSTL1	11	0.851375	-0.232133	0.168559	0.773248	24.9029	24.6499	24.8815	24.3603	24.6471	24.7305	24.8114	24.5793		0	0	1	0
Peptidyl-prolyl cis-trans isomerase FKBP4;Peptidyl-prolyl cis-trans isomerase FKBP4, N-terminally processed	Q02790	FKBP4	13	2.56097	1.35669	0.16919	0.771627	22.0159	24.2807	24.2457	24.6606	25.4765	24.4753	23.5141	24.8708		1	1	0	0
Ubiquitin-conjugating enzyme E2 N	P61088	UBE2N	5	0.152188	-2.71608	0.170097	0.769302	25.7123	27.0849	25.9726	23.9838	20.6263	26.0114	26.2566	23.5405		1	1	0	0
Glia-derived nexin	P07093	SERPINE2	7	0.79838	-0.324853	0.170908	0.767238	24.4068	24.6677	24.609	24.4461	24.3809	23.8819	24.5612	24.2363		0	0	1	0
Polyadenylate-binding protein 1	P11940;Q9H361;Q4VXU2;Q5JQF8;Q96DU9	PABPC1	16	1.31544	0.395547	0.171387	0.766022	23.6849	24.2703	23.6544	24.5205	24.149	24.1267	23.8699	24.2654		1	1	0	0
26S proteasome non-ATPase regulatory subunit 6	Q15008	PSMD6	7	1.40261	0.48811	0.171499	0.765739	22.1588	21.9863	22.3069	22.876	22.084	22.9564	22.1507	22.6388		0	0	0	0
Tumor protein D54	O43399	TPD52L2	8	2.25991	1.17626	0.171609	0.76546	22.1188	24.1567	24.2946	24.7621	24.7833	24.5534	23.5233	24.6996		0	0	0	0
6-phosphogluconolactonase	O95336;M0R0U3	PGLS	6	2.13506	1.09427	0.172033	0.764389	22.14	23.3857	21.7297	24.306	22.8225	23.4098	22.4185	23.5127		1	0	0	0
UDP-N-acetylhexosamine pyrophosphorylase;UDP-N-acetylgalactosamine pyrophosphorylase;UDP-N-acetylglucosamine pyrophosphorylase	Q16222;Q3KQV9	UAP1	8	1.42272	0.508649	0.172685	0.762746	24.5949	24.0314	23.6996	24.6975	24.3074	24.8469	24.1086	24.6173		1	0	0	0
Nucleosome assembly protein 1-like 1	P55209	NAP1L1	7	2.82419	1.49784	0.173715	0.760164	22.0789	24.5466	24.7111	25.8915	25.0474	24.8912	23.7789	25.2767		1	1	0	0
26S proteasome non-ATPase regulatory subunit 2	Q13200	PSMD2	17	2.53387	1.34134	0.17438	0.758504	20.3391	22.9711	22.4659	23.1639	23.1608	23.4754	21.9253	23.2667		0	0	0	0
Guanine nucleotide-binding protein G(I)/G(S)/G(T) subunit beta-1	P62873	GNB1	5	3.54586	1.82613	0.174455	0.758317	21.135	21.9612	24.7632	24.6084	24.1593	24.5702	22.6198	24.446		0	0	0	0
Ubiquitin-conjugating enzyme E2 variant 2	Q15819	UBE2V2	7	1.3175	0.397807	0.1768	0.752519	24.5453	24.6214	24.8275	25.4757	24.6896	25.0224	24.6647	25.0625		0	0	0	0
Pyrroline-5-carboxylate reductase 1, mitochondrial	P32322	PYCR1	4	2.05146	1.03665	0.177402	0.75104	21.8658	22.0728	20.5752	21.7503	22.657	23.2166	21.5046	22.5413		0	0	0	0
Lysine--tRNA ligase	Q15046	KARS	13	1.66906	0.739032	0.179258	0.746521	22.2327	23.6579	23.3189	23.5192	24.0031	23.9044	23.0698	23.8089		1	1	1	1
Heat shock 70 kDa protein 13	P48723	HSPA13	5	4.02573	2.00925	0.185612	0.731394	21.4604	20.9182	24.9308	24.3811	24.572	24.384	22.4364	24.4457		0	0	0	0
Phosphoglucomutase-2	Q96G03	PGM2	9	1.80738	0.853896	0.186343	0.729686	21.937	23.3807	23.4653	24.0249	23.3778	23.942	22.9277	23.7816		1	0	0	0
Tubulin-specific chaperone A	O75347	TBCA	7	2.80324	1.4871	0.18739	0.727253	22.2701	25.2285	24.8823	25.5123	25.7406	25.5892	24.1269	25.614		1	0	0	0
Protein CYR61	O00622	CYR61	5	2.12373	1.0866	0.188235	0.725299	25.2835	24.8486	25.0995	24.8157	26.8427	26.833	25.0772	26.1638		0	0	1	0
Proteasomal ubiquitin receptor ADRM1	Q16186	ADRM1	2	2.50139	1.32273	0.188375	0.724976	21.9599	21.5766	20.5077	21.256	23.2217	23.5347	21.3481	22.6708		1	1	0	0
Tubulin beta-3 chain	Q13509	TUBB3	15	2.43665	1.2849	0.189686	0.721965	20.5742	20.7093	20.1764	23.3481	20.7645	21.202	20.4866	21.7715		1	0	0	0
6-phosphogluconate dehydrogenase, decarboxylating	P52209	PGD	13	1.58008	0.659999	0.189742	0.721837	23.2231	24.6447	23.9502	24.6535	24.4403	24.7041	23.9393	24.5993		1	0	0	0
Cystatin-B	P04080	CSTB	2	3.74508	1.905	0.189825	0.721646	21.3514	21.2306	24.8175	24.9105	24.0111	24.1929	22.4665	24.3715		1	1	0	0
Aspartate aminotransferase, cytoplasmic	P17174	GOT1	14	1.94564	0.960244	0.18986	0.721566	22.7566	23.826	24.6757	24.5506	25.2033	24.3852	23.7528	24.713		1	0	0	0
Pentraxin-related protein PTX3	P26022	PTX3	4	0.322257	-1.63372	0.191535	0.717752	21.9883	24.3275	24.1727	23.2893	21.0441	21.254	23.4962	21.8624		0	0	1	0
Plectin	Q15149	PLEC	78	1.91571	0.937883	0.191901	0.716923	23.0088	24.7842	24.7798	25.2463	25.1907	24.9495	24.1909	25.1288		1	0	0	0
Nucleoside diphosphate kinase A	P15531	NME1	9	3.64943	1.86767	0.192752	0.715002	22.4247	25.7107	26.0513	27.1866	26.3605	26.2426	24.7289	26.5966		1	1	0	0
Transcription elongation factor A protein 1	P23193;Q15560	TCEA1	4	2.00921	1.00663	0.193309	0.713749	21.7943	21.451	20.6802	22.6754	21.2278	23.0422	21.3085	22.3151		0	1	0	0
Cytoplasmic dynein 1 heavy chain 1	Q14204	DYNC1H1	26	1.19166	0.252973	0.196716	0.70616	22.6677	22.551	22.1586	22.7754	22.6025	22.7582	22.4591	22.712		1	0	0	0
Glutaredoxin-3	O76003	GLRX3	6	2.14325	1.0998	0.197283	0.70491	22.3105	21.8924	21.203	23.5846	21.634	23.4866	21.802	22.9018		1	0	0	0
Prefoldin subunit 2	Q9UHV9	PFDN2	3	0.502499	-0.992807	0.197787	0.703803	24.8621	24.078	23.7558	23.5693	22.1591	23.989	24.232	23.2392		1	1	0	0
60S ribosomal protein L30	P62888	RPL30	6	0.710485	-0.493124	0.197828	0.703713	20.9688	21.1053	20.615	19.837	20.7325	20.6402	20.8964	20.4032		0	0	0	0
Coronin-1C	Q9ULV4	CORO1C	9	1.78716	0.837669	0.19857	0.702087	23.985	24.329	24.7999	24.7501	26.1888	24.6879	24.3713	25.209		1	0	0	1
DNA replication licensing factor MCM4	P33991;Q9UJA3	MCM4	11	1.79512	0.844082	0.198644	0.701923	21.8609	23.4129	23.4805	24.0503	23.5888	23.6475	22.9181	23.7622		0	1	0	0
Plasma alpha-L-fucosidase	Q9BTY2	FUCA2	5	0.57367	-0.801708	0.199283	0.700529	24.5519	26.1069	25.9368	24.9309	24.3863	24.8734	25.5319	24.7302		0	0	1	0
Chromobox protein homolog 3	Q13185	CBX3	6	2.20106	1.1382	0.199681	0.699662	22.0859	24.0686	24.3905	24.8967	24.3116	24.7513	23.515	24.6532		0	1	0	0
Serine/threonine-protein kinase PAK 2;PAK-2p27;PAK-2p34	Q13177;Q13153;O75914	PAK2	5	0.487816	-1.03559	0.200112	0.698726	22.6315	23.0785	23.114	21.0514	23.1988	21.467	22.9413	21.9058		1	1	0	1
Splicing factor 3B subunit 3	Q15393	SF3B3	15	1.60038	0.678411	0.200646	0.69757	22.1008	22.8329	23.6109	23.6495	23.5536	23.3766	22.8482	23.5266		0	1	0	0
Semaphorin-7A	O75326	SEMA7A	22	1.76228	0.817447	0.201579	0.695555	24.6026	26.1623	26.2242	26.4437	26.3768	26.621	25.663	26.4805		0	0	0	1
Tubulin beta-4B chain;Tubulin beta-4A chain	P68371;P04350;A6NNZ2;CON__ENSEMBL:ENSBTAP00000025008;Q9H4B7	TUBB4B;TUBB4A	22	1.46109	0.547045	0.201719	0.695253	24.9914	25.878	25.9945	26.2301	25.8516	26.4234	25.6213	26.1683		1	0	0	0
Transitional endoplasmic reticulum ATPase	P55072	VCP	22	1.86414	0.898508	0.202678	0.693194	24.5854	25.4027	23.4328	25.3753	25.6275	25.1136	24.4736	25.3721		1	1	0	0
Myosin-9	P35579;P35749;P12883;P13535;Q9UKX3;Q9Y623;P13533;P12882;P11055;Q9UKX2;A7E2Y1	MYH9	48	0.711784	-0.490489	0.203737	0.690929	25.9615	26.2095	26.4249	25.5126	25.3254	26.2865	26.1986	25.7082		1	0	0	0
Microtubule-associated protein 4	P27816	MAP4	12	1.47116	0.556956	0.204369	0.689585	23.9199	23.7706	23.5495	24.5534	23.6095	24.7479	23.7467	24.3036		1	0	0	0
26S protease regulatory subunit 7	P35998	PSMC2	11	3.08653	1.62598	0.205074	0.68809	21.4156	24.5186	24.6501	25.0256	24.8933	25.5433	23.5281	25.1541		1	0	0	0
Hexokinase-1	P19367;P52789;Q2TB90;P52790	HK1	11	2.03018	1.02161	0.206663	0.684738	21.114	22.4029	22.1705	21.8469	23.2287	23.6766	21.8958	22.9174		1	0	0	1
Alpha-actinin-1	P12814;P35609;Q08043	ACTN1	42	1.36076	0.444412	0.206836	0.684373	25.4658	25.5716	25.8784	26.1399	26.5165	25.5927	25.6386	26.083		1	0	0	1
Paraspeckle component 1	Q8WXF1	PSPC1	4	0.544968	-0.875756	0.208904	0.680054	22.4393	22.5341	20.9379	20.8069	20.8341	21.6431	21.9704	21.0947		1	1	0	0
U5 small nuclear ribonucleoprotein 200 kDa helicase	O75643	SNRNP200	9	1.71363	0.777057	0.209449	0.678921	21.1913	21.0078	22.6461	22.3269	22.3742	22.4753	21.6151	22.3921		0	1	0	0
Eukaryotic translation initiation factor 6	P56537;A0A0U1RQV5	EIF6	9	0.296133	-1.75568	0.211009	0.675699	26.3121	25.6669	25.0166	24.9193	21.6746	25.1346	25.6652	23.9095		1	1	0	0
Alpha-centractin	P61163	ACTR1A	3	3.72714	1.89807	0.211195	0.675316	21.2647	20.5813	20.3383	20.9585	21.8566	25.0634	20.7281	22.6262		1	0	0	0
Malate dehydrogenase, cytoplasmic	P40925	MDH1	8	2.52877	1.33843	0.212824	0.671979	21.8579	24.7004	24.2479	24.8844	25.3097	24.6274	23.6021	24.9405		1	0	0	0
Polyadenylate-binding protein 4	Q13310;P0CB38	PABPC4	13	2.20413	1.14021	0.213173	0.671269	21.245	20.9132	20.8103	21.79	23.5819	21.0172	20.9895	22.1297		1	0	0	0
Thioredoxin reductase 1, cytoplasmic	Q16881;Q9NNW7	TXNRD1	18	3.81733	1.93257	0.214804	0.667957	21.221	25.5201	24.3122	26.1875	25.2593	25.4042	23.6844	25.617		1	1	0	0
Xaa-Pro dipeptidase	P12955	PEPD	3	2.05719	1.04068	0.215497	0.666559	23.2007	21.1163	22.2882	22.891	23.983	22.8532	22.2017	23.2424		0	0	0	0
Collagen alpha-2(I) chain	P08123	COL1A2	14	0.6494	-0.622822	0.216433	0.664676	24.1143	25.5188	25.006	24.077	24.2381	24.4554	24.8797	24.2569		0	0	1	0
Cold shock domain-containing protein E1	O75534	CSDE1	11	1.9195	0.940734	0.216638	0.664265	22.0164	22.3122	20.5034	21.9328	22.9481	22.7734	21.6107	22.5514		1	0	0	0
Interleukin enhancer-binding factor 3	Q12906;Q96SI9	ILF3	11	1.85911	0.894611	0.217086	0.663369	21.6469	23.4726	23.4167	23.7501	23.5292	23.9407	22.8454	23.74		1	1	0	0
Actin-related protein 2/3 complex subunit 4	P59998	ARPC4	4	1.72474	0.786376	0.219651	0.658266	24.4786	23.1279	24.4302	25.1075	24.1762	25.112	24.0122	24.7986		1	1	0	0
Heterogeneous nuclear ribonucleoprotein A1;Heterogeneous nuclear ribonucleoprotein A1, N-terminally processed;Heterogeneous nuclear ribonucleoprotein A1-like 2	P09651;A0A2R8Y4L2;Q32P51	HNRNPA1;HNRNPA1L2	16	1.93336	0.951111	0.220323	0.65694	24.7498	25.6252	26.8644	26.4871	26.4475	27.1582	25.7465	26.6976		1	1	0	0
Histidine--tRNA ligase, cytoplasmic	P12081;P49590	HARS	13	3.11654	1.63995	0.221369	0.654884	21.8394	25.2383	25.1399	25.7792	26.0046	25.3537	24.0725	25.7125		1	0	0	0
SH3 domain-binding glutamic acid-rich-like protein 3	Q9H299	SH3BGRL3	6	0.577743	-0.791499	0.2225	0.65267	29.6368	27.8525	28.3907	27.8153	27.591	28.0992	28.6267	27.8352		1	1	0	0
Filamin-A	P21333	FLNA	84	1.071	0.0989539	0.222627	0.652422	25.9775	25.7778	25.9653	25.9775	25.9886	26.0513	25.9069	26.0058		1	0	0	0
Synaptobrevin homolog YKT6	O15498	YKT6	4	2.46532	1.30178	0.222672	0.652335	22.3277	21.0575	20.7293	21.5535	24.1223	22.3439	21.3715	22.6733		1	0	0	1
Coatomer subunit gamma-1	Q9Y678	COPG1	9	2.32097	1.21473	0.223067	0.651564	21.5335	23.6838	21.1022	22.9209	23.2056	23.8372	22.1065	23.3212		1	0	0	1
Carboxypeptidase A4	Q9UI42	CPA4	20	0.67261	-0.572159	0.22524	0.647355	27.7759	28.7342	28.559	28.0214	28.0851	27.2462	28.3564	27.7842		0	0	1	0
Actin-related protein 2/3 complex subunit 1B	O15143	ARPC1B	6	2.45388	1.29507	0.227228	0.643539	24.3721	21.2728	22.9554	23.9937	24.4664	24.0254	22.8668	24.1618		1	1	0	0
tRNA (cytosine(34)-C(5))-methyltransferase	Q08J23	NSUN2	5	1.53435	0.617625	0.230159	0.637972	20.2937	21.3971	21.0995	22.1206	21.2533	21.2693	20.9301	21.5477		1	1	1	0
Tyrosine--tRNA ligase, cytoplasmic;Tyrosine--tRNA ligase, cytoplasmic, N-terminally processed	P54577	YARS	11	2.77698	1.47352	0.230744	0.63687	22.2526	20.366	23.1859	23.9869	22.1436	24.0944	21.9348	23.4083		1	0	0	0
V-type proton ATPase catalytic subunit A	P38606	ATP6V1A	8	1.56708	0.64808	0.232473	0.633627	22.5421	20.9653	21.8795	22.5483	22.3416	22.4412	21.7956	22.4437		1	0	0	0
Plasminogen activator inhibitor 1	P05121	SERPINE1	28	0.708599	-0.496958	0.23344	0.631825	31.0811	30.0007	30.2995	30.244	29.7427	29.9038	30.4605	29.9635		0	0	1	0
Sodium/potassium-transporting ATPase subunit alpha-1	P05023;P13637;P50993;Q13733;P20648	ATP1A1	9	0.671075	-0.575454	0.235798	0.62746	23.6823	23.702	23.7197	22.305	23.611	23.4616	23.7013	23.1259		0	0	0	1
PDZ and LIM domain protein 7	Q9NR12	PDLIM7	5	1.33523	0.417087	0.236327	0.626487	21.6839	21.9884	22.0065	22.5696	21.749	22.6114	21.8929	22.31		1	0	0	0
Glutamate dehydrogenase 1, mitochondrial;Glutamate dehydrogenase 2, mitochondrial	P00367;P49448	GLUD1;GLUD2	9	1.51577	0.600054	0.23649	0.626187	22.0072	22.3299	21.5894	21.8493	22.782	23.0954	21.9755	22.5756		0	0	0	0
Peroxiredoxin-5, mitochondrial	P30044	PRDX5	5	0.345032	-1.5352	0.237693	0.623983	24.4569	21.0278	21.3135	20.4684	20.9149	20.8092	22.266	20.7308		1	0	0	0
NAD-dependent malic enzyme, mitochondrial	P23368	ME2	5	0.567783	-0.816587	0.238397	0.622699	21.0963	22.1762	21.8754	21.7195	20.0114	20.9672	21.716	20.8994		0	0	0	0
Histone-binding protein RBBP4	Q09028	RBBP4	6	2.48561	1.3136	0.238469	0.622568	24.8432	22.0653	24.7039	25.5883	24.6233	25.3416	23.8708	25.1844		0	1	0	0
60S ribosomal protein L10;60S ribosomal protein L10-like	P27635;Q96L21	RPL10;RPL10L	4	1.66383	0.734511	0.239194	0.62125	21.8551	20.103	20.5171	21.67	21.5001	21.5087	20.8251	21.5596		0	0	0	0
AP-2 complex subunit alpha-1	O95782	AP2A1	7	1.65348	0.725503	0.241519	0.617048	21.5927	21.1325	22.8257	22.8455	22.3151	22.5668	21.8503	22.5758		0	0	0	1
Serine/arginine-rich splicing factor 6;Serine/arginine-rich splicing factor 4	Q13247;Q08170	SRSF6;SRSF4	3	0.489626	-1.03025	0.242863	0.614639	22.574	20.6675	21.3103	19.69	20.3544	21.4166	21.5173	20.487		0	1	0	0
Heterogeneous nuclear ribonucleoprotein F;Heterogeneous nuclear ribonucleoprotein F, N-terminally processed	P52597	HNRNPF	7	2.49807	1.32081	0.243303	0.613853	22.0877	24.4067	21.2819	23.6113	23.7489	24.3785	22.5921	23.9129		0	1	0	0
F-actin-capping protein subunit alpha-2	P47755	CAPZA2	3	1.60565	0.683155	0.243377	0.61372	21.9358	21.7258	20.8685	21.8186	21.8112	22.9499	21.5101	22.1932		0	0	0	0
Eukaryotic translation initiation factor 2 subunit 2	P20042	EIF2S2	4	1.64817	0.720865	0.245008	0.610819	21.2799	21.9066	21.3106	21.2541	22.8318	22.5738	21.499	22.2199		0	0	0	0
Acetyl-CoA acetyltransferase, cytosolic	Q9BWD1	ACAT2	4	3.0504	1.609	0.245836	0.609354	21.0453	21.4632	20.4819	20.3073	23.8081	23.702	20.9968	22.6058		1	0	0	0
Tubulin--tyrosine ligase-like protein 12	Q14166	TTLL12	6	0.834064	-0.26177	0.249717	0.602552	21.6376	21.3112	21.3089	21.4791	20.9822	21.011	21.4192	21.1574		1	1	0	0
Heterogeneous nuclear ribonucleoprotein A3	P51991	HNRNPA3	3	0.462906	-1.11121	0.250066	0.601945	22.4773	22.5033	23.0739	22.9149	21.6694	20.1366	22.6849	21.5736		0	1	0	0
Thioredoxin	P10599	TXN	8	4.20284	2.07136	0.253905	0.595328	22.4331	27.1616	26.4295	27.3132	28.3444	26.5808	25.3414	27.4128		1	1	1	0
40S ribosomal protein S3	P23396	RPS3	10	2.10593	1.07446	0.25425	0.594739	22.318	23.407	24.7346	24.0774	24.2394	25.3663	23.4866	24.561		1	1	0	1
Eukaryotic translation initiation factor 4B	P23588	EIF4B	9	1.61227	0.689097	0.256317	0.591223	21.3743	22.8115	22.895	22.7863	23.3565	23.0052	22.3603	23.0493		0	0	0	0
Neuroblast differentiation-associated protein AHNAK	Q09666	AHNAK	48	1.52217	0.606133	0.257415	0.589366	23.609	24.3859	23.2733	24.915	24.365	23.8066	23.7561	24.3622		0	1	0	0
Activator of 90 kDa heat shock protein ATPase homolog 1	O95433	AHSA1	5	1.49952	0.584499	0.257613	0.589033	23.5811	23.6618	24.6068	24.0728	24.4427	25.0877	23.9499	24.5344		1	0	0	0
Collagen alpha-1(V) chain	P20908	COL5A1	7	0.334073	-1.58176	0.25947	0.585914	21.292	23.7217	24.8345	21.1523	22.8955	21.0551	23.2827	21.701		0	0	1	0
Rab GDP dissociation inhibitor alpha	P31150	GDI1	14	1.60204	0.679913	0.259572	0.585742	20.6882	22.1665	22.2574	22.4706	22.4933	22.1879	21.704	22.3839		1	0	0	0
Elongation factor Tu, mitochondrial	P49411	TUFM	8	1.97228	0.979865	0.260672	0.583906	20.8632	22.1983	22.6183	22.4507	22.2433	23.9253	21.8932	22.8731		0	0	0	0
60S ribosomal protein L18a	Q02543	RPL18A	5	0.564177	-0.825782	0.261587	0.582383	23.6116	22.5166	22.2173	21.3815	21.6006	22.886	22.7818	21.956		0	0	0	0
Transforming protein RhoA	P61586	RHOA	3	1.91878	0.940189	0.26198	0.581732	21.5594	21.3897	21.119	20.8812	23.086	22.9214	21.356	22.2962		1	0	0	1
60S ribosomal protein L3	P39023;Q92901	RPL3	7	2.25471	1.17294	0.268314	0.571356	21.6631	23.8738	24.0746	23.7447	24.0514	25.3343	23.2039	24.3768		1	1	0	0
Trans-Golgi network integral membrane protein 2	O43493	TGOLN2	4	1.55925	0.640851	0.269144	0.570015	21.5433	22.3267	22.8092	22.3572	23.5051	22.7395	22.2264	22.8673		0	0	0	1
Hypoxanthine-guanine phosphoribosyltransferase	P00492	HPRT1	11	1.59665	0.675047	0.2694	0.569602	24.3789	23.1669	24.2764	24.1434	25.3145	24.3895	23.9407	24.6158		1	0	0	0
L-lactate dehydrogenase A chain	P00338;Q6ZMR3;P07864;Q9BYZ2	LDHA	27	1.33756	0.419604	0.27159	0.566086	28.118	27.8144	28.2003	27.9852	29.0381	28.3682	28.0442	28.4638		1	0	0	0
14-3-3 protein theta	P27348	YWHAQ	13	1.31125	0.390948	0.271789	0.565768	24.4079	25.095	25.2715	25.1273	25.6288	25.1912	24.9248	25.3157		1	0	0	0
Transportin-1	Q92973;O14787	TNPO1	6	1.95008	0.963535	0.273332	0.56331	21.0904	22.9646	23.5469	23.5568	23.1852	23.7504	22.5339	23.4975		1	1	0	0
Fructose-bisphosphate aldolase A	P04075	ALDOA	19	1.46848	0.554324	0.275266	0.560247	28.0089	26.5514	27.5546	27.7725	28.0678	27.9375	27.3716	27.9259		1	0	0	0
Dihydropyrimidinase-related protein 2	Q16555;Q14194	DPYSL2	14	1.55646	0.638266	0.275344	0.560124	22.6008	24.1336	23.9877	24.3766	23.9547	24.3056	23.574	24.2123		1	0	0	1
Tryptophan--tRNA ligase, cytoplasmic;T1-TrpRS;T2-TrpRS	P23381	WARS	8	2.52478	1.33616	0.275439	0.559974	20.9576	23.6526	24.021	24.8307	24.4322	23.3768	22.8771	24.2132		1	0	0	0
Heterogeneous nuclear ribonucleoproteins C1/C2	P07910;A0A0G2JPF8;A0A0G2JNQ3;P0DMR1;O60812;B7ZW38;B2RXH8	HNRNPC	7	1.94071	0.956583	0.276257	0.558687	22.5711	24.0018	25.0674	24.4448	24.8186	25.2467	23.8801	24.8367		0	1	0	0
Collagen alpha-2(IV) chain;Canstatin	P08572	COL4A2	14	3.31625	1.72955	0.277253	0.557124	21.0052	24.602	25.2066	25.9549	25.5079	24.5396	23.6046	25.3341		0	0	1	0
F-actin-capping protein subunit alpha-1	P52907	CAPZA1	8	1.30607	0.385235	0.281302	0.550827	23.3641	24.0773	23.5695	23.6231	24.1601	24.3835	23.6703	24.0556		1	0	0	0
Enhancer of rudimentary homolog	P84090	ERH	3	0.480696	-1.0568	0.281537	0.550465	27.1709	26.6034	25.4164	26.0832	25.9434	23.9936	26.3969	25.3401		0	0	0	0
Tetratricopeptide repeat protein 1	Q99614	TTC1	5	1.48406	0.56955	0.282413	0.549116	20.8916	21.6125	20.7992	21.8668	20.9364	22.2087	21.1011	21.6706		0	0	0	0
GMP synthase [glutamine-hydrolyzing]	P49915	GMPS	6	0.581995	-0.780923	0.283504	0.54744	21.6518	21.3255	22.9955	21.9262	21.013	20.6908	21.9909	21.21		1	0	0	0
Eukaryotic initiation factor 4A-III;Eukaryotic initiation factor 4A-III, N-terminally processed	P38919	EIF4A3	9	2.38836	1.25602	0.284091	0.546542	23.3198	20.593	23.6601	23.1904	24.1787	23.9718	22.5243	23.7803		1	1	0	0
Voltage-dependent anion-selective channel protein 1	P21796	VDAC1	6	0.590248	-0.760607	0.286172	0.543373	22.9666	22.0685	22.0464	20.6082	22.4624	21.7291	22.3605	21.5999		0	0	0	1
Complement component 1 Q subcomponent-binding protein, mitochondrial	Q07021	C1QBP	5	1.99332	0.995175	0.286853	0.542341	21.7139	23.7335	24.2388	24.1846	24.6739	23.8132	23.2287	24.2239		1	1	1	1
Ubiquitin-40S ribosomal protein S27a;Ubiquitin;40S ribosomal protein S27a;Ubiquitin-60S ribosomal protein L40;Ubiquitin;60S ribosomal protein L40;Polyubiquitin-B;Ubiquitin;Polyubiquitin-C;Ubiquitin	P62979;A0A2R8Y422;P62987;P0CG47;P0CG48	RPS27A;UBA52;UBB;UBC	7	1.70988	0.773896	0.289696	0.538057	27.4605	29.2532	28.7095	28.9129	29.9443	28.8877	28.4744	29.2483		1	1	0	0
Proteasome activator complex subunit 1	Q06323	PSME1	10	2.18541	1.1279	0.29019	0.537318	21.5252	24.5802	22.9786	24.5706	24.2786	23.6185	23.028	24.1559		0	0	0	0
Beta-2-microglobulin;Beta-2-microglobulin form pI 5.3	P61769	B2M	5	0.577113	-0.793075	0.29071	0.53654	32.1317	30.0711	30.4324	30.2113	30.2519	29.7928	30.8784	30.0853		0	0	1	0
Hepatocyte growth factor receptor	P08581	MET	7	2.00586	1.00422	0.292851	0.533354	24.7158	22.1933	24.1909	25.1087	24.0875	24.9165	23.7	24.7042		0	0	1	1
NAD(P)H dehydrogenase [quinone] 1	P15559	NQO1	3	1.62759	0.702735	0.294037	0.531597	21.4171	22.4708	20.6359	21.8743	22.0879	22.6699	21.5079	22.2107		1	0	0	0
D-3-phosphoglycerate dehydrogenase	O43175	PHGDH	10	1.82987	0.871741	0.295207	0.529874	22.5399	23.2886	20.8923	23.328	23.1953	22.8126	22.2402	23.112		0	0	0	0
Coatomer subunit beta	P53618	COPB1	8	1.41599	0.501808	0.295631	0.529251	22.8858	21.7551	22.8177	22.9653	23.3462	22.6525	22.4862	22.988		1	0	0	1
Proliferation-associated protein 2G4	Q9UQ80;H0YIN7	PA2G4	20	1.33677	0.418753	0.295784	0.529025	23.9646	24.7158	25.0411	25.231	25.0034	24.7433	24.5738	24.9926		1	1	0	0
Eukaryotic translation initiation factor 3 subunit H	O15372	EIF3H	3	1.63182	0.706481	0.296453	0.528045	21.5193	21.293	21.7456	21.7413	21.5663	23.3697	21.5193	22.2258		1	0	0	0
Pyrroline-5-carboxylate reductase 2	Q96C36	PYCR2	3	1.26959	0.344358	0.296532	0.527929	21.0553	21.5124	21.1383	21.5204	21.1788	22.0398	21.2353	21.5797		1	0	0	0
Cytochrome c oxidase subunit 6B1	P14854	COX6B1	4	2.42768	1.27958	0.297741	0.526161	21.732	20.6568	20.8068	20.7305	22.0842	24.2198	21.0652	22.3448		0	0	0	1
Heat shock cognate 71 kDa protein	P11142;P54652	HSPA8	38	1.18411	0.243797	0.29998	0.522907	28.9369	28.3139	28.7534	28.7934	28.8571	29.0851	28.6681	28.9119		1	1	0	1
Cytosolic non-specific dipeptidase	Q96KP4	CNDP2	11	1.97102	0.978942	0.300001	0.522877	20.8825	23.4951	22.8048	23.0774	23.1559	23.886	22.3942	23.3731		1	0	0	0
Cathepsin L1;Cathepsin L1 heavy chain;Cathepsin L1 light chain	P07711	CTSL	4	2.59447	1.37544	0.30146	0.52077	21.6603	23.6673	25.5827	25.4951	24.9013	24.6403	23.6368	25.0122		0	0	1	1
Cold-inducible RNA-binding protein	Q14011	CIRBP	5	1.63674	0.710828	0.303904	0.517263	22.1043	23.8837	23.7255	23.5649	24.2453	24.0358	23.2378	23.9487		1	1	0	0
Src substrate cortactin	Q14247	CTTN	5	0.615725	-0.699642	0.308694	0.510472	22.8282	21.1221	21.0649	20.659	21.1938	21.0635	21.6717	20.9721		1	0	0	1
Stanniocalcin-2	O76061	STC2	4	2.25942	1.17595	0.30885	0.510252	21.6308	24.6392	24.653	24.9311	24.6276	24.8922	23.641	24.817		0	0	1	0
RuvB-like 1	Q9Y265	RUVBL1	10	2.00339	1.00244	0.31039	0.508092	20.7965	23.2859	23.201	23.9631	23.3309	22.9967	22.4278	23.4303		1	1	0	1
40S ribosomal protein S11	P62280	RPS11	5	1.58529	0.664745	0.310922	0.507349	22.2641	22.375	20.7045	22.2186	22.2848	22.8345	21.7812	22.446		0	0	0	0
60S ribosomal protein L5	P46777	RPL5	12	1.15583	0.208934	0.311409	0.50667	25.0216	24.9217	24.9615	25.4422	24.8385	25.2508	24.9682	25.1772		1	1	0	0
Ribosome-binding protein 1	Q9P2E9	RRBP1	8	1.34977	0.43271	0.311857	0.506045	21.2349	22.3548	22.3196	22.3182	22.5414	22.3478	21.9698	22.4025		0	0	0	1
40S ribosomal protein S25	P62851	RPS25	3	0.388668	-1.36339	0.313202	0.504176	23.1587	22.2254	25.4214	21.9225	21.2045	23.5883	23.6018	22.2384		0	0	0	0
Serine/threonine-protein phosphatase 6 catalytic subunit;Serine/threonine-protein phosphatase 6 catalytic subunit, N-terminally processed	O00743	PPP6C	2	0.621208	-0.686852	0.313879	0.503238	21.8977	21.6786	20.9426	20.4022	21.8572	20.1988	21.5063	20.8194		1	0	0	0
Tripeptidyl-peptidase 2	P29144	TPP2	4	0.597309	-0.74345	0.314069	0.502974	22.5289	20.8801	21.5261	20.6279	20.3267	21.7501	21.645	20.9015		1	1	0	0
U4/U6.U5 tri-snRNP-associated protein 1	O43290	SART1	2	0.760858	-0.394301	0.316135	0.500128	21.4786	21.0315	21.1488	20.3787	20.6581	21.4392	21.2196	20.8253		0	1	0	0
Tubulointerstitial nephritis antigen-like	Q9GZM7	TINAGL1	8	0.547988	-0.867785	0.319517	0.495506	21.0813	22.8212	22.6344	20.4832	21.1551	22.2952	22.179	21.3112		0	0	1	0
Fatty acid synthase;[Acyl-carrier-protein] S-acetyltransferase;[Acyl-carrier-protein] S-malonyltransferase;3-oxoacyl-[acyl-carrier-protein] synthase;3-oxoacyl-[acyl-carrier-protein] reductase;3-hydroxyacyl-[acyl-carrier-protein] dehydratase;Enoyl-[acyl-carrier-protein] reductase;Oleoyl-[acyl-carrier-protein] hydrolase	P49327	FASN	51	1.4191	0.504981	0.319594	0.495402	23.477	24.5737	24.7971	24.8975	24.441	25.0243	24.2826	24.7876		1	0	0	0
Protein CDV3 homolog	Q9UKY7	CDV3	7	0.432695	-1.20858	0.319785	0.495142	21.4792	23.6932	23.6606	20.7751	21.1675	23.2646	22.9443	21.7357		1	0	0	0
Bone morphogenetic protein 1	P13497;Q9Y6L7;O43897	BMP1	9	1.5049	0.589669	0.320667	0.493946	23.2505	24.4324	23.536	23.6127	24.9059	24.4694	23.7397	24.3293		0	0	1	0
Proteasome activator complex subunit 3	P61289	PSME3	7	1.74962	0.807044	0.32067	0.493942	22.1399	24.5452	23.7941	24.3188	24.1979	24.3837	23.4931	24.3001		1	1	0	0
Guanine nucleotide-binding protein subunit beta-2-like 1;Guanine nucleotide-binding protein subunit beta-2-like 1, N-terminally processed	P63244	GNB2L1	20	1.24566	0.316905	0.321003	0.493491	25.9869	26.0245	25.8532	26.5511	25.7215	26.5428	25.9549	26.2718		1	1	0	1
Protein FAM49B	Q9NUQ9;Q9H0Q0	FAM49B	4	1.65608	0.727772	0.322857	0.490989	21.3575	20.3489	21.2016	22.6678	21.7118	20.7117	20.9693	21.6971		0	0	0	1
Adenylosuccinate synthetase isozyme 2	P30520	ADSS	5	0.746264	-0.422242	0.325283	0.487739	21.9084	22.1996	21.4563	21.7533	21.729	20.8153	21.8548	21.4325		1	0	0	0
Insulin-like growth factor-binding protein 6	P24592	IGFBP6	2	0.563258	-0.828132	0.32596	0.486836	21.9511	23.4319	22.391	22.1839	22.5189	20.5867	22.5913	21.7632		0	0	1	0
A-kinase anchor protein 2	Q9Y2D5	AKAP2	4	0.812404	-0.299731	0.328298	0.483732	22.0595	21.4994	21.1774	21.1534	21.4235	21.2602	21.5788	21.279		0	0	0	0
Myosin regulatory light chain 12A;Myosin regulatory light chain 12B;Myosin regulatory light polypeptide 9	P19105;O14950;P24844	MYL12A;MYL12B;MYL9	5	0.347153	-1.52636	0.329024	0.482772	21.7814	24.9863	23.7079	20.5861	21.3756	23.9347	23.4919	21.9655		0	0	0	0
40S ribosomal protein S19	P39019	RPS19	5	0.634259	-0.656855	0.330278	0.481121	22.9329	23.4255	24.8987	23.0544	23.0257	23.2064	23.7524	23.0955		0	1	0	0
Granulins;Acrogranin;Paragranulin;Granulin-1;Granulin-2;Granulin-3;Granulin-4;Granulin-5;Granulin-6;Granulin-7	P28799	GRN	3	2.04883	1.0348	0.331033	0.480129	21.8779	20.8619	23.6594	24.0743	22.6258	22.8035	22.1331	23.1679		0	0	1	0
Catenin beta-1	P35222	CTNNB1	8	1.90786	0.931953	0.331357	0.479703	21.3207	23.5845	20.9277	23.0601	22.5513	23.0173	21.9443	22.8762		1	1	0	1
NudC domain-containing protein 3	Q8IVD9	NUDCD3	2	1.80348	0.85078	0.331824	0.479092	21.8051	21.4043	21.2578	23.7147	22.1873	21.1176	21.4891	22.3398		0	0	0	0
Zinc finger CCCH-type antiviral protein 1	Q7Z2W4	ZC3HAV1	2	0.561958	-0.831465	0.331831	0.479083	22.7021	20.6184	21.2142	20.1283	21.525	20.3869	21.5115	20.6801		1	1	0	0
Macrophage-capping protein	P40121	CAPG	8	2.71451	1.44069	0.332007	0.478852	20.8069	25.1513	23.8361	24.558	25.1541	24.4043	23.2648	24.7055		1	1	0	0
Hematological and neurological expressed 1-like protein	Q9H910	HN1L	4	0.381016	-1.39208	0.335294	0.474574	24.7475	24.1178	23.3279	20.2645	23.8999	23.8525	24.0644	22.6723		1	1	0	0
Retinol-binding protein 4;Plasma retinol-binding protein(1-182);Plasma retinol-binding protein(1-181);Plasma retinol-binding protein(1-179);Plasma retinol-binding protein(1-176)	P02753	RBP4	3	2.22889	1.15633	0.336769	0.472668	21.7253	22.8246	24.6503	24.2882	23.101	25.2799	23.0667	24.223		0	0	1	0
Splicing factor, proline- and glutamine-rich	P23246	SFPQ	14	0.716101	-0.481765	0.337393	0.471864	26.6854	25.8006	25.6708	25.8471	24.9579	25.9064	26.0522	25.5705		1	1	0	0
SPARC	P09486	SPARC	11	0.721085	-0.471759	0.338805	0.47005	28.709	29.9901	29.9977	29.2418	29.0109	29.0288	29.5656	29.0938		0	0	1	0
Chloride intracellular channel protein 1	O00299	CLIC1	13	1.26245	0.336222	0.341095	0.467125	25.32	25.5823	26.1331	26.3691	25.9943	25.6807	25.6785	26.0147		1	1	0	1
SAFB-like transcription modulator	Q9NWH9	SLTM	2	0.591038	-0.758678	0.341115	0.467099	22.0794	22.0516	20.638	20.26	20.3696	21.8634	21.5897	20.831		0	1	0	0
Serine/arginine-rich splicing factor 2;Serine/arginine-rich splicing factor 8	Q01130;Q9BRL6	SRSF2;SRSF8	2	1.80887	0.855088	0.342108	0.465837	22.4631	20.5288	21.7652	22.3933	21.5002	23.4288	21.5857	22.4408		0	1	0	0
26S proteasome non-ATPase regulatory subunit 4	P55036;A2A3N6	PSMD4	7	0.541132	-0.885947	0.343374	0.464232	21.4882	23.3815	20.6616	21.3093	20.7099	20.8542	21.8438	20.9578		0	0	0	0
Laminin subunit gamma-1	P11047	LAMC1	18	0.752096	-0.411012	0.345075	0.462086	24.008	24.088	24.0677	23.9648	24.0861	22.8796	24.0545	23.6435		0	0	1	0
Tumor necrosis factor receptor superfamily member 12A	Q9NP84	TNFRSF12A	2	0.612222	-0.707874	0.345255	0.46186	24.3513	25.4625	26.5723	24.7989	24.448	25.0157	25.462	24.7542		0	0	0	1
Proliferating cell nuclear antigen	P12004	PCNA	11	1.33932	0.421497	0.345548	0.461492	25.3537	24.6534	25.4472	25.1417	26.1617	25.4153	25.1514	25.5729		0	1	0	0
Lamin-B2	Q03252	LMNB2	5	1.42247	0.508403	0.347057	0.459599	22.2573	21.3229	21.8528	22.8167	21.5424	22.599	21.811	22.3194		0	1	0	1
28 kDa heat- and acid-stable phosphoprotein	Q13442	PDAP1	4	2.20205	1.13885	0.35165	0.45389	21.083	23.1742	20.2564	22.6995	23.7304	21.5001	21.5045	22.6434		0	0	0	0
Ubiquitin carboxyl-terminal hydrolase 5	P45974	USP5	10	2.00686	1.00494	0.352742	0.452542	23.8069	20.9414	23.5539	23.8846	24.1841	23.2482	22.7674	23.7723		0	0	0	0
Ezrin	P15311	EZR	14	1.22201	0.289256	0.35385	0.451181	24.9018	24.2755	24.1891	25.0471	24.6872	24.4999	24.4555	24.7447		1	0	0	1
4-trimethylaminobutyraldehyde dehydrogenase	P49189	ALDH9A1	6	0.53945	-0.890439	0.355319	0.449381	21.033	22.7739	23.308	21.2932	22.4352	20.7152	22.3716	21.4812		1	0	0	0
Peroxiredoxin-4	Q13162	PRDX4	5	1.9267	0.946131	0.357712	0.446467	22.2607	23.2486	20.5711	23.4347	22.037	23.4471	22.0268	22.9729		1	0	0	0
26S protease regulatory subunit 4	P62191	PSMC1	4	2.07439	1.05269	0.35964	0.444131	20.4798	23.1475	23.6828	23.2897	23.9595	23.219	22.4367	23.4894		1	1	0	1
Septin-2	Q15019	SEPT2	12	2.00891	1.00641	0.36123	0.442217	21.4044	24.6681	22.406	24.1294	23.6299	23.7384	22.8262	23.8326		1	0	0	1
G-rich sequence factor 1	Q12849	GRSF1	3	1.51992	0.604	0.363223	0.439827	22.0211	21.1991	20.3185	22.4305	21.5086	21.4116	21.1796	21.7836		1	0	0	0
General vesicular transport factor p115	O60763	USO1	2	0.777197	-0.363647	0.364287	0.438556	21.9514	21.7509	21.9104	20.8069	21.8414	21.8734	21.8709	21.5072		1	0	0	1
Integrin beta-1	P05556	ITGB1	5	1.17295	0.230145	0.364611	0.43817	22.4107	23.0915	23.0231	23.0436	23.191	22.9811	22.8418	23.0719		0	0	0	1
Hypoxia up-regulated protein 1	Q9Y4L1	HYOU1	6	0.490648	-1.02724	0.366385	0.436063	23.7427	22.1654	23.4651	23.6703	22.0118	20.6095	23.1244	22.0972		0	0	0	0
40S ribosomal protein SA	P08865;REV__Q2TAZ0	RPSA	17	1.23723	0.307112	0.366832	0.435533	27.3871	26.3953	27.1477	27.3523	27.2001	27.299	26.9767	27.2838		1	1	0	1
YTH domain-containing family protein 3	Q7Z739;Q9BYJ9;Q9Y5A9	YTHDF3	3	1.51204	0.596498	0.369876	0.431944	21.8734	20.9734	20.7912	22.3942	20.842	22.1914	21.2127	21.8092		1	0	0	0
Prostaglandin E synthase 3	Q15185	PTGES3	2	2.12799	1.08949	0.370295	0.431452	21.4815	21.4286	21.5405	24.6792	21.9342	21.1057	21.4835	22.573		1	0	0	0
Stress-70 protein, mitochondrial	P38646	HSPA9	27	1.22013	0.287039	0.370635	0.431053	26.5866	26.7078	26.1878	26.5358	26.5512	27.2563	26.4941	26.7811		0	1	0	0
Clusterin;Clusterin beta chain;Clusterin alpha chain	P10909	CLU	13	0.520155	-0.942987	0.371166	0.430432	26.3443	29.2375	29.0111	27.0101	27.3686	27.3853	28.1976	27.2547		1	1	1	1
Ubiquitin thioesterase OTUB1	Q96FW1	OTUB1	5	2.57895	1.36679	0.374484	0.426567	21.1555	20.8938	23.8526	24.2782	24.3681	21.356	21.9673	23.3341		1	0	0	0
CD109 antigen	Q6YHK3	CD109	10	0.399092	-1.32521	0.376608	0.42411	23.6297	23.993	24.0148	20.0621	24.5947	23.005	23.8792	22.5539		0	0	0	1
40S ribosomal protein S2	P15880	RPS2	8	0.426196	-1.23041	0.37785	0.422681	24.8411	24.031	24.5355	23.3687	21.0653	25.2824	24.4692	23.2388		0	0	0	0
Macrophage migration inhibitory factor	P14174	MIF	5	3.76825	1.9139	0.378026	0.422478	21.3338	27.0066	26.6165	27.9784	25.8221	26.8982	24.9856	26.8995		1	0	1	0
Twinfilin-1	Q12792	TWF1	5	1.55093	0.633137	0.378313	0.422149	20.7923	22.7345	22.5275	22.935	22.3376	22.6811	22.0181	22.6513		1	0	0	0
Guanine nucleotide-binding protein G(i) subunit alpha-2	P04899	GNAI2	5	0.508406	-0.975948	0.378515	0.421917	23.9686	21.4452	23.5381	21.0632	21.8264	23.1344	22.984	22.008		1	0	0	1
Cleavage and polyadenylation specificity factor subunit 5	O43809	NUDT21	3	1.41798	0.503839	0.378596	0.421824	22.0654	22.1459	20.6088	21.9128	22.2341	22.1848	21.6067	22.1106		1	1	0	0
Cofilin-1	P23528	CFL1	12	0.632377	-0.661142	0.380276	0.419901	30.1989	28.1793	28.4564	28.3754	28.6197	27.856	28.9449	28.2837		1	1	0	1
Four and a half LIM domains protein 1	Q13642	FHL1	4	1.38672	0.471679	0.381381	0.418641	21.5308	22.6474	22.8913	23.194	22.3912	22.8993	22.3565	22.8282		1	1	0	0
Macrophage colony-stimulating factor 1;Processed macrophage colony-stimulating factor 1	P09603	CSF1	5	2.16375	1.11353	0.382046	0.417884	21.8075	24.9312	25.3448	25.5458	24.9109	24.9674	24.0278	25.1414		0	0	1	1
Carbonyl reductase [NADPH] 1	P16152;O75828	CBR1	10	0.760337	-0.395288	0.383509	0.416224	23.8631	24.8819	25.0158	24.0623	23.9732	24.5395	24.587	24.1917		1	0	0	0
DnaJ homolog subfamily A member 1	P31689	DNAJA1	5	0.785588	-0.348155	0.383969	0.415704	21.7127	21.066	21.5756	20.883	20.7353	21.6915	21.4514	21.1033		1	1	0	1
Protein transport protein Sec31A	O94979	SEC31A	5	0.697503	-0.519729	0.389808	0.40915	22.5088	21.0203	21.8755	20.9269	20.9899	21.9285	21.8015	21.2818		1	0	0	1
Serine protease 23	O95084	PRSS23	7	1.14808	0.199221	0.39027	0.408634	23.8597	23.6765	23.4712	24.1305	23.9354	23.5393	23.6692	23.8684		0	0	1	0
Isoleucine--tRNA ligase, mitochondrial	Q9NSE4	IARS2	3	0.736374	-0.44149	0.392462	0.406202	21.3984	22.0808	21.3496	20.4091	21.3516	21.7436	21.6096	21.1681		0	0	0	0
Protein FAM3C	Q92520	FAM3C	7	0.767845	-0.381112	0.392615	0.406033	27.3877	26.243	26.5812	26.5708	26.5571	25.9406	26.7373	26.3562		0	0	1	0
Prolyl endopeptidase	P48147	PREP	4	0.767839	-0.381124	0.393246	0.405336	22.2208	22.6252	22.786	21.44	22.5139	22.5348	22.544	22.1629		1	0	0	0
14-3-3 protein sigma	P31947	SFN	6	2.31365	1.21017	0.393279	0.405299	21.8283	21.9617	20.039	24.6928	21.4566	21.31	21.2763	22.4865		1	1	1	0
Proteasome subunit alpha type-6	P60900	PSMA6	11	1.25485	0.327513	0.398768	0.39928	26.2858	25.1809	25.3336	25.9791	25.9326	25.8712	25.6001	25.9276		1	1	0	0
THUMP domain-containing protein 1	Q9NXG2	THUMPD1	3	1.12759	0.173244	0.398882	0.399156	21.7386	21.7996	21.5291	22.134	21.5663	21.8867	21.6891	21.8623		0	0	0	0
78 kDa glucose-regulated protein	P11021	HSPA5	24	0.840936	-0.249932	0.399096	0.398923	25.5611	25.6301	25.2297	24.8464	25.6536	25.1711	25.4736	25.2237		1	0	0	0
Stathmin	P16949	STMN1	3	1.39213	0.477296	0.399635	0.398336	21.6946	20.7127	20.8335	21.8744	22.0383	20.7599	21.0803	21.5576		1	0	0	0
Actin, cytoplasmic 1;Actin, cytoplasmic 1, N-terminally processed	P60709;Q6S8J3;A5A3E0;Q562R1;P0CG38;Q9BYX7	ACTB	30	0.342546	-1.54563	0.4016	0.396206	28.3939	25.8687	26.831	24.1202	28.4338	23.9027	27.0312	25.4856		1	1	0	0
Nucleophosmin	P06748	NPM1	10	1.62031	0.696271	0.404958	0.39259	25.9375	27.7182	27.5027	27.4975	27.0448	28.705	27.0528	27.7491		1	1	0	0
14-3-3 protein zeta/delta	P63104	YWHAZ	15	0.862517	-0.213376	0.409607	0.387633	26.6143	27.1012	26.9537	26.8332	26.8818	26.3141	26.8897	26.6764		1	0	0	0
Major vault protein	Q14764	MVP	13	1.3687	0.452808	0.411462	0.38567	21.0979	22.4666	22.1338	22.6596	21.8079	22.5893	21.8994	22.3523		1	1	0	0
Lysyl oxidase homolog 2	Q9Y4K0	LOXL2	18	1.40651	0.492121	0.411774	0.385341	24.6763	26.4364	26.0758	26.1683	26.2701	26.2264	25.7295	26.2216		0	1	1	0
Importin-9	Q96P70	IPO9	5	0.555262	-0.848759	0.412412	0.384669	21.7865	24.377	21.7135	21.1698	22.174	21.9869	22.6257	21.7769		1	1	0	0
Destrin	P60981	DSTN	6	1.87181	0.904434	0.41458	0.382392	22.0075	24.615	25.158	25.1787	24.4571	24.8579	23.9268	24.8312		0	0	0	0
DNA replication licensing factor MCM7	P33993	MCM7	9	1.34002	0.422256	0.415559	0.381368	21.2802	22.7854	21.8353	22.1601	22.3279	22.6798	21.967	22.3893		0	1	0	0
Protein deglycase DJ-1	Q99497	PARK7	7	1.37034	0.454536	0.417215	0.37964	22.7646	23.8125	23.5161	23.5074	24.6026	23.3468	23.3644	23.8189		1	1	0	1
Nascent polypeptide-associated complex subunit alpha, muscle-specific form	E9PAV3;Q9BZK3	NACA	7	2.65683	1.4097	0.417641	0.379196	21.4789	26.3848	24.8551	25.4197	24.778	26.7503	24.2396	25.6493		1	1	0	0
Calsyntenin-1;Soluble Alc-alpha;CTF1-alpha	O94985	CLSTN1	21	0.802207	-0.317954	0.417732	0.379103	27.1374	27.4092	28.053	27.0556	27.6583	26.9318	27.5332	27.2152		0	1	0	1
Very long-chain specific acyl-CoA dehydrogenase, mitochondrial	P49748	ACADVL	11	0.660739	-0.597848	0.420859	0.375863	22.4936	22.3309	22.9629	23.1306	20.9164	21.9469	22.5958	21.9979		0	0	0	1
Poly(rC)-binding protein 2	Q15366	PCBP2	9	3.00205	1.58595	0.421592	0.375108	25.4643	26.3105	20.6365	25.9734	25.7119	25.4839	24.1371	25.723		1	1	0	0
Laminin subunit alpha-5	O15230	LAMA5	14	0.793612	-0.333494	0.424399	0.372226	22.444	23.3331	23.6356	22.7963	22.6109	23.0049	23.1375	22.804		0	0	1	0
Inorganic pyrophosphatase	Q15181	PPA1	11	1.61902	0.695118	0.42574	0.370856	21.7035	23.8611	23.7598	23.9423	24.3256	23.1418	23.1081	23.8032		1	0	0	0
Vasorin	Q6EMK4	VASN	5	2.95343	1.56239	0.426925	0.369649	20.4	25.1192	26.1371	25.3122	25.5234	25.5079	23.8854	25.4478		0	0	1	1
Ras-related protein Rab-7a	P51149	RAB7A	6	0.672319	-0.572783	0.42842	0.36813	24.4834	23.2006	23.591	23.5725	22.1403	23.8438	23.7583	23.1856		0	0	0	1
Tyrosine-protein kinase receptor UFO	P30530	AXL	2	0.264929	-1.91632	0.429804	0.36673	26.6431	27.349	28.2803	27.4653	27.8096	21.2484	27.4241	25.5078		0	0	0	1
Basic leucine zipper and W2 domain-containing protein 2	Q9Y6E2	BZW2	4	1.41954	0.505423	0.429916	0.366617	21.1798	21.6919	20.6353	20.9887	21.4138	22.6207	21.169	21.6744		0	0	0	0
Adenylyl cyclase-associated protein 1	Q01518	CAP1	17	1.1449	0.195216	0.430628	0.365898	25.4468	24.9953	24.7553	25.1996	25.4433	25.1402	25.0658	25.261		0	0	0	1
Cystatin-C	P01034	CST3	6	0.815201	-0.294772	0.430781	0.365743	27.5072	28.5253	28.3373	27.9312	27.974	27.5802	28.1233	27.8285		0	0	1	0
COP9 signalosome complex subunit 3	Q9UNS2	COPS3	5	2.01788	1.01284	0.430933	0.36559	22.478	20.6273	23.8946	22.3029	23.1478	24.5877	22.3333	23.3461		1	1	0	0
Protein transport protein Sec24C	P53992	SEC24C	3	1.23251	0.301599	0.434625	0.361885	20.4737	21.1699	20.9431	20.6473	21.2311	21.6131	20.8622	21.1638		1	0	0	1
Thyroid receptor-interacting protein 6	Q15654	TRIP6	5	1.38512	0.470011	0.434913	0.361598	22.2726	20.942	21.3073	21.772	21.4655	22.6946	21.5073	21.9773		1	1	0	0
Phosphoserine phosphatase	P78330	PSPH	6	0.604095	-0.727154	0.436457	0.360059	23.1333	23.4631	24.1629	21.2907	23.7109	23.5762	23.5864	22.8593		1	0	0	0
116 kDa U5 small nuclear ribonucleoprotein component	Q15029	EFTUD2	7	1.21429	0.280107	0.441368	0.355199	21.1526	21.3924	22.1009	21.5303	21.8636	22.0922	21.5486	21.8287		0	1	0	0
S-methyl-5-thioadenosine phosphorylase	Q13126	MTAP	8	0.586202	-0.770529	0.441761	0.354812	24.3117	23.7646	24.1451	24.508	21.569	23.8329	24.0738	23.3033		1	1	0	0
40S ribosomal protein S8	P62241	RPS8	9	0.491226	-1.02554	0.44305	0.353547	24.5044	24.1203	24.1092	20.8219	24.4737	24.3617	24.2446	23.2191		1	0	0	1
Methionine--tRNA ligase, cytoplasmic	P56192	MARS	6	0.657376	-0.605209	0.444661	0.351971	23.2501	21.4778	21.0837	21.1774	20.9828	21.8358	21.9372	21.332		1	1	0	0
Aminoacylase-1	Q03154	ACY1	3	1.35072	0.433727	0.446196	0.350474	21.5594	20.8611	20.2282	21.6657	21.6495	20.6346	20.8829	21.3166		1	0	0	0
Calumenin	O43852	CALU	7	1.70899	0.773142	0.448391	0.348344	21.1741	24.0853	23.7491	23.7362	23.8749	23.7167	23.0028	23.776		0	0	1	1
Thymidylate synthase	P04818	TYMS	5	1.82009	0.864012	0.448853	0.347896	22.6222	20.3693	20.438	21.5364	23.4156	21.0696	21.1432	22.0072		1	1	0	1
Sorting nexin-1	Q13596	SNX1	6	1.46556	0.55145	0.45258	0.344305	22.2166	21.2502	20.8857	23.064	21.4288	21.5139	21.4508	22.0023		0	0	0	1
Peroxiredoxin-2	P32119	PRDX2	4	2.13288	1.0928	0.45266	0.344227	21.3024	24.0991	24.2931	22.5747	25.5001	24.8981	23.2315	24.3243		1	0	0	0
Phosphatidylethanolamine-binding protein 1;Hippocampal cholinergic neurostimulating peptide	P30086	PEBP1	8	0.898317	-0.154704	0.452735	0.344156	24.5273	24.6276	25.1254	24.6416	24.5677	24.6068	24.7601	24.6054		1	0	0	0
Glutaminase kidney isoform, mitochondrial	O94925	GLS	6	1.4543	0.540321	0.45337	0.343548	22.3726	21.4478	20.7874	21.2827	22.0656	22.8805	21.536	22.0763		1	0	0	0
Leucine-rich PPR motif-containing protein, mitochondrial	P42704	LRPPRC	13	1.35885	0.442383	0.453665	0.343265	21.3295	22.1286	20.66	22.3846	21.2652	21.7954	21.3727	21.8151		0	1	0	1
Glutathione S-transferase P	P09211	GSTP1	7	1.27142	0.346439	0.45378	0.343154	25.0926	25.0238	25.4701	25.095	26.3281	25.2028	25.1955	25.542		1	1	0	0
DnaJ homolog subfamily B member 1	P25685	DNAJB1	4	0.606197	-0.722142	0.457721	0.339399	22.8031	22.0591	20.9303	20.7864	20.2807	22.559	21.9308	21.2087		1	1	0	0
Heterogeneous nuclear ribonucleoprotein D-like	O14979	HNRNPDL	7	0.609424	-0.714481	0.458562	0.338602	24.6344	23.857	23.9976	21.7715	24.2797	24.2942	24.163	23.4485		1	1	0	0
Isocitrate dehydrogenase [NADP] cytoplasmic	O75874	IDH1	9	0.780536	-0.357463	0.458871	0.338309	22.0933	23.3708	22.4774	22.5315	22.4824	21.8552	22.6472	22.2897		1	0	0	0
COP9 signalosome complex subunit 4	Q9BT78	COPS4	3	1.6054	0.682936	0.459344	0.337862	22.7731	20.9374	20.5254	22.3519	22.7476	21.1852	21.412	22.0949		1	1	0	0
Puromycin-sensitive aminopeptidase;Puromycin-sensitive aminopeptidase-like protein	P55786;A6NEC2	NPEPPS;NPEPPSL1	10	1.32111	0.401746	0.459393	0.337816	21.7372	23.3042	22.9748	22.9463	23.3086	22.9667	22.6721	23.0738		1	1	0	0
14-3-3 protein beta/alpha;14-3-3 protein beta/alpha, N-terminally processed	P31946	YWHAB	11	2.2661	1.18021	0.461056	0.336246	21.0602	25.0778	25.5607	24.8277	24.8238	25.5879	23.8996	25.0798		1	0	0	1
Brain acid soluble protein 1	P80723	BASP1	9	1.40288	0.488388	0.461387	0.335934	21.4916	22.5624	22.8085	22.161	22.5296	23.637	22.2875	22.7759		0	0	0	1
Prothymosin alpha;Prothymosin alpha, N-terminally processed;Thymosin alpha-1	P06454	PTMA	4	0.368872	-1.43881	0.463011	0.334408	20.6904	21.6972	26.4404	21.6277	21.3472	21.5367	22.9427	21.5039		0	1	0	0
Peptidyl-prolyl cis-trans isomerase F, mitochondrial	P30405	PPIF	2	0.640231	-0.643335	0.464855	0.332682	21.5796	21.0362	23.4664	21.0489	21.1101	21.9932	22.0274	21.3841		0	0	0	0
Neural cell adhesion molecule L1	P32004	L1CAM	4	1.95054	0.963875	0.465661	0.33193	22.0034	21.8454	25.1813	23.7675	24.9263	23.2279	23.01	23.9739		0	0	0	1
Protein TFG	Q92734	TFG	3	1.50327	0.5881	0.466717	0.330946	21.9537	21.3882	20.6708	21.4158	21.1812	23.18	21.3375	21.9256		0	0	0	0
3-hydroxyacyl-CoA dehydrogenase type-2	Q99714	HSD17B10	6	0.610327	-0.712345	0.46715	0.330544	21.0343	21.9369	23.0515	22.2171	21.6737	19.9949	22.0076	21.2952		0	0	0	0
Ras GTPase-activating-like protein IQGAP1	P46940	IQGAP1	26	1.53256	0.615946	0.467225	0.330474	21.8667	24.3902	23.8139	23.8156	24.056	24.0471	23.3569	23.9729		1	1	0	1
Actin-binding protein anillin	Q9NQW6	ANLN	8	1.35089	0.433915	0.468845	0.328971	22.7128	21.1488	21.05	22.1927	21.9579	22.0627	21.6372	22.0711		1	1	0	0
Delta-1-pyrroline-5-carboxylate synthase;Glutamate 5-kinase;Gamma-glutamyl phosphate reductase	P54886	ALDH18A1	5	0.709867	-0.49438	0.469869	0.328024	21.4138	20.9961	22.1511	19.9983	21.6779	21.4016	21.5203	21.026		0	0	0	1
Integrin alpha-3;Integrin alpha-3 heavy chain;Integrin alpha-3 light chain	P26006	ITGA3	7	0.554378	-0.851059	0.470328	0.3276	22.2693	23.082	23.9083	20.3917	23.6085	22.7062	23.0865	22.2355		0	0	0	1
Protein disulfide-isomerase	P07237	P4HB	11	1.24494	0.316077	0.471079	0.326906	24.3143	23.0349	23.6613	23.7505	23.952	24.2562	23.6702	23.9862		0	0	0	1
High mobility group protein B1;Putative high mobility group protein B1-like 1	P09429;B2RPK0	HMGB1;HMGB1P1	9	0.46927	-1.09151	0.471133	0.326856	21.1606	23.988	24.3885	21.1694	21.1582	23.935	23.179	22.0875		1	1	1	1
Paxillin	P49023	PXN	3	1.2323	0.301356	0.473865	0.324345	21.6058	20.8417	20.5684	21.4744	21.5786	20.8669	21.0053	21.3066		1	0	0	0
Histone H2B type 1-M;Histone H2B type 1-N;Histone H2B type 1-H;Histone H2B type 2-F;Histone H2B type 1-C/E/F/G/I;Histone H2B type 1-D;Histone H2B type F-S;Histone H2B type 1-K;Histone H2B type 1-L	Q99879;Q99877;Q93079;Q5QNW6;P62807;P58876;P57053;O60814;Q99880	HIST1H2BM;HIST1H2BN;HIST1H2BH;HIST2H2BF;HIST1H2BC;HIST1H2BD;H2BFS;HIST1H2BK;HIST1H2BL	6	0.753399	-0.408513	0.479438	0.319268	28.4645	29.9244	29.0908	29.1375	28.9785	28.1381	29.1599	28.7514		0	1	0	0
60S ribosomal protein L4	P36578	RPL4	10	1.46541	0.551303	0.484194	0.31498	22.8963	24.006	24.5923	23.8055	23.9329	25.4101	23.8315	24.3828		0	0	0	0
60S ribosomal protein L9	P32969	RPL9	3	1.34883	0.431713	0.485136	0.314136	20.0223	21.4221	20.4404	21.3773	21.4974	20.3053	20.6283	21.06		0	0	0	0
Early endosome antigen 1	Q15075	EEA1	11	1.44199	0.52806	0.485225	0.314057	21.0827	23.0982	23.1143	22.8499	23.2237	22.8057	22.4317	22.9598		1	0	0	1
Phosphatidylinositol transfer protein beta isoform	P48739;Q00169	PITPNB	5	1.3202	0.40076	0.486314	0.313083	23.6103	22.1175	22.02	23.1444	22.8194	22.9864	22.5826	22.9834		0	0	0	1
Cysteine and glycine-rich protein 2	Q16527	CSRP2	3	1.18089	0.239871	0.486857	0.312598	21.6011	21.4436	21.1505	21.6005	22.1486	21.1658	21.3984	21.6383		0	1	0	0
Protein mago nashi homolog;Protein mago nashi homolog 2	P61326;Q96A72	MAGOH;MAGOHB	4	1.89525	0.922385	0.4884	0.311224	23.9582	20.9566	20.4473	23.1034	21.6896	23.3362	21.7874	22.7097		1	1	0	0
NSFL1 cofactor p47	Q9UNZ2	NSFL1C	7	1.24116	0.311684	0.489942	0.309856	21.9701	22.9834	22.7937	22.8898	22.4323	23.3602	22.5824	22.8941		1	1	0	0
Pre-mRNA-processing-splicing factor 8	Q6P2Q9	PRPF8	4	1.22294	0.290351	0.489987	0.309816	21.7156	21.5322	20.8762	21.1156	21.8071	22.0724	21.3747	21.665		0	1	0	0
Spectrin beta chain, non-erythrocytic 1	Q01082;O15020	SPTBN1	19	0.909594	-0.136706	0.490305	0.309534	23.3697	23.1255	22.8433	22.8694	23.169	22.8899	23.1128	22.9761		1	0	0	1
Epididymal secretory protein E1	P61916	NPC2	6	2.77787	1.47398	0.491147	0.308788	21.2408	26.854	27.2697	26.4828	26.8055	26.4981	25.1215	26.5955		0	0	1	0
Profilin-1	P07737;CON__P02584	PFN1	12	1.16976	0.226209	0.492311	0.307761	28.4508	27.9966	28.8771	28.901	28.3649	28.7373	28.4415	28.6677		1	0	0	0
Vasodilator-stimulated phosphoprotein	P50552	VASP	6	1.15026	0.201958	0.49247	0.307621	22.1382	21.2819	21.9649	21.8898	22.0149	22.0862	21.795	21.997		1	0	0	1
Exportin-1	O14980	XPO1	11	1.34259	0.42502	0.494325	0.305988	22.7675	24.1078	24.3709	24.4366	24.4536	23.631	23.7487	24.1737		1	1	0	0
Protein-L-isoaspartate(D-aspartate) O-methyltransferase	P22061	PCMT1	3	0.413123	-1.27536	0.496135	0.3044	21.1425	26.0384	20.8495	21.8237	21.4985	20.882	22.6768	21.4014		1	0	0	0
Coatomer subunit epsilon	O14579	COPE	3	1.45006	0.536109	0.496489	0.30409	21.2893	21.7705	20.0882	22.1417	20.5579	22.0569	21.0494	21.5855		1	0	0	1
Heterogeneous nuclear ribonucleoprotein D0	Q14103	HNRNPD	9	1.2778	0.353657	0.497575	0.303141	27.0513	25.5862	25.9448	26.2378	26.8457	26.5599	26.1941	26.5478		1	1	0	0
Hepatoma-derived growth factor	P51858	HDGF	9	1.9218	0.942457	0.498749	0.302118	21.2415	21.6939	24.0525	24.2573	21.4298	24.1282	22.3293	23.2718		1	1	1	0
40S ribosomal protein S7	P62081	RPS7	4	1.38075	0.465453	0.499577	0.301397	22.3362	22.2013	21.7871	22.2091	21.7556	23.7562	22.1082	22.5737		1	0	0	0
Nuclear ubiquitous casein and cyclin-dependent kinase substrate 1	Q9H1E3	NUCKS1	2	1.28229	0.358723	0.502189	0.299133	21.4206	21.0558	19.9747	21.5763	20.8155	21.1354	20.817	21.1757		0	1	0	0
Polypyrimidine tract-binding protein 1	P26599	PTBP1	12	1.24422	0.315247	0.502267	0.299065	25.6912	25.1234	24.2914	25.5668	25.3799	25.105	25.0353	25.3506		0	1	0	0
CD59 glycoprotein	P13987	CD59	3	1.24146	0.312036	0.503705	0.297823	23.5478	24.0039	24.2763	23.8168	23.9608	24.9865	23.9427	24.2547		0	0	1	1
Spermidine synthase	P19623	SRM	4	0.689817	-0.535715	0.503879	0.297674	21.8236	22.834	23.2945	21.7971	21.2951	23.2527	22.6507	22.115		0	0	0	0
Heterogeneous nuclear ribonucleoprotein U	Q00839	HNRNPU	11	0.844099	-0.244516	0.505294	0.296456	24.3618	23.5649	24.3689	23.4574	23.9885	24.1162	24.0985	23.854		1	1	0	0
Heat shock protein HSP 90-alpha	P07900;Q14568;Q58FG0;Q58FG1	HSP90AA1	41	1.20108	0.264329	0.507184	0.294835	26.5785	27.6022	27.5696	27.2388	27.673	27.6314	27.2501	27.5144		1	1	0	1
Hsc70-interacting protein;Putative protein FAM10A5;Putative protein FAM10A4	P50502;Q8NFI4;Q8IZP2	ST13;ST13P5;ST13P4	8	1.95364	0.966163	0.512963	0.289914	24.905	24.5324	20.6979	24.4299	24.4314	24.1724	23.3784	24.3446		1	0	0	0
Chondroitin sulfate proteoglycan 4	Q6UVK1	CSPG4	12	1.45227	0.538307	0.514545	0.288577	22.4677	24.7163	24.6397	24.188	24.7276	24.5231	23.9412	24.4795		0	0	0	1
Transforming growth factor beta-1;Latency-associated peptide	P01137;M0R2S0	TGFB1	6	2.09513	1.06704	0.515364	0.287886	22.0345	26.3925	26.2716	25.8023	25.3116	26.7858	24.8995	25.9666		0	0	1	0
Replication protein A 70 kDa DNA-binding subunit;Replication protein A 70 kDa DNA-binding subunit, N-terminally processed	P27694	RPA1	5	0.727478	-0.459025	0.516858	0.286629	22.7922	21.7864	21.2584	22.406	20.9147	21.1392	21.9457	21.4866		0	1	0	0
DNA-(apurinic or apyrimidinic site) lyase;DNA-(apurinic or apyrimidinic site) lyase, mitochondrial	P27695	APEX1	6	1.18877	0.249466	0.518363	0.285366	24.8289	24.5853	23.808	24.3403	24.9321	24.6982	24.4074	24.6569		1	1	0	0
40S ribosomal protein S14	P62263	RPS14	3	0.445387	-1.16687	0.519519	0.284399	21.5876	24.5548	24.6823	21.5344	20.767	25.0227	23.6083	22.4414		0	0	0	0
60S ribosomal protein L15	P61313	RPL15	2	0.513017	-0.962922	0.519635	0.284301	22.8418	23.5564	24.4376	21.0867	21.6623	25.198	23.6119	22.649		0	0	0	1
Cysteine--tRNA ligase, cytoplasmic	P49589	CARS	5	0.746739	-0.421324	0.521861	0.282445	22.0483	21.5425	20.1096	20.7802	20.5612	21.095	21.2334	20.8121		1	0	0	0
Keratin, type I cytoskeletal 18	P05783;CON__H-INV:HIT000015463	KRT18	11	1.67384	0.743162	0.522398	0.281998	21.1989	22.8932	20.5754	21.2318	21.7901	23.8751	21.5558	22.299		1	1	0	0
40S ribosomal protein S10;Putative 40S ribosomal protein S10-like	P46783;Q9NQ39	RPS10;RPS10P5	3	0.619489	-0.690849	0.524535	0.280226	23.8511	23.0533	23.2033	20.7611	23.5115	23.7625	23.3692	22.6784		1	1	0	0
Peroxiredoxin-6	P30041	PRDX6	12	0.885154	-0.175999	0.528409	0.27703	26.007	26.0367	25.7247	25.6838	26.1818	25.3747	25.9228	25.7468		1	0	0	0
Microtubule-actin cross-linking factor 1, isoforms 1/2/3/5	Q9UPN3	MACF1	2	1.3238	0.404687	0.530105	0.275638	21.674	20.567	20.9108	21.7256	20.5036	22.1365	21.0506	21.4553		1	0	0	1
60S ribosomal protein L7	P18124	RPL7	7	1.54858	0.630941	0.530218	0.275545	22.4118	23.9123	23.6266	22.5865	23.914	25.343	23.3169	23.9478		0	0	0	0
Coatomer subunit beta	P35606	COPB2	9	1.24528	0.316473	0.531747	0.274295	23.2209	23.7328	23.6557	23.1202	23.8142	24.6243	23.5365	23.8529		1	0	0	1
Signal transducer and activator of transcription 1-alpha/beta	P42224	STAT1	5	1.12797	0.173724	0.532817	0.273422	21.5514	20.7023	20.9359	21.2837	21.186	21.241	21.0632	21.2369		1	1	0	0
3-ketoacyl-CoA thiolase, mitochondrial	P42765	ACAA2	6	1.22447	0.292154	0.533753	0.27266	21.563	21.095	21.3292	20.9586	21.5407	22.3642	21.3291	21.6212		0	0	0	0
Elongation factor 1-gamma	P26641	EEF1G	21	1.27779	0.35365	0.533812	0.272612	26.6487	25.7141	25.722	25.8079	27.1939	26.1439	26.0283	26.3819		0	0	0	0
Multifunctional protein ADE2;Phosphoribosylaminoimidazole-succinocarboxamide synthase;Phosphoribosylaminoimidazole carboxylase	P22234	PAICS	16	0.757701	-0.4003	0.534139	0.272346	24.6792	25.6796	24.3136	25.1318	24.6524	23.6873	24.8908	24.4905		0	0	0	0
Gamma-glutamyl hydrolase	Q92820	GGH	11	1.09874	0.135848	0.535177	0.271503	25.3473	25.2647	25.7098	25.3006	25.8007	25.628	25.4406	25.5764		0	0	1	0
N-acetylgalactosaminyltransferase 7	Q86SF2	GALNT7	5	0.650733	-0.619862	0.535455	0.271277	21.6664	23.3124	24.0026	21.178	22.9457	22.998	22.9938	22.3739		0	0	0	1
PDZ and LIM domain protein 1	O00151	PDLIM1	12	1.13565	0.183523	0.535691	0.271085	24.5277	24.4044	24.1812	24.2315	25.0501	24.3824	24.3711	24.5546		1	0	0	0
ADP/ATP translocase 2;ADP/ATP translocase 2, N-terminally processed;ADP/ATP translocase 4;ADP/ATP translocase 4, N-terminally processed	P05141;Q9H0C2	SLC25A5;SLC25A31	4	4.95744	2.3096	0.536039	0.270803	21.418	21.1781	27.6652	20.3788	28.3717	28.4396	23.4204	25.73		0	0	0	1
Cathepsin B;Cathepsin B light chain;Cathepsin B heavy chain	P07858	CTSB	7	1.15871	0.212524	0.536939	0.270075	26.791	25.7402	26.3853	26.3957	26.655	26.5034	26.3055	26.518		0	0	1	1
Eukaryotic translation initiation factor 3 subunit M	Q7L2H7	EIF3M	7	1.29684	0.374997	0.538293	0.268981	21.4061	21.3455	20.485	20.5581	21.6439	22.1596	21.0789	21.4539		1	0	0	0
Elongation factor 1-delta	P29692	EEF1D	9	1.31786	0.398195	0.540293	0.267371	23.0926	24.8588	24.695	24.416	24.4259	24.999	24.2155	24.6136		0	1	0	0
Proteasome subunit beta type-3	P49720	PSMB3	5	1.73169	0.792178	0.544127	0.264299	20.9289	23.5359	22.7089	23.1585	21.6085	24.7832	22.3912	23.1834		1	1	0	0
Collagen alpha-1(I) chain	P02452;CON__Q862S4;P02458	COL1A1	33	0.904361	-0.145029	0.54484	0.263731	27.5672	27.5887	27.5249	27.0035	27.7487	27.4936	27.5603	27.4152		0	0	1	0
Ras-related protein Rab-5C	P51148;P61020;P20339	RAB5C	5	1.54464	0.62727	0.546348	0.262531	20.9704	21.6538	21.5284	22.908	20.1528	22.9736	21.3842	22.0115		0	0	0	1
COP9 signalosome complex subunit 2	P61201	COPS2	4	0.788974	-0.341949	0.546968	0.262038	21.3676	20.949	20.692	20.2073	20.1518	21.6237	21.0029	20.6609		1	1	0	0
T-complex protein 1 subunit alpha	P17987	TCP1	26	1.17441	0.231934	0.549063	0.260378	25.3219	24.7576	24.8905	24.998	24.8307	25.8371	24.99	25.2219		1	0	0	0
WD40 repeat-containing protein SMU1;WD40 repeat-containing protein SMU1, N-terminally processed	Q2TAY7	SMU1	2	0.820552	-0.285334	0.553689	0.256734	22.2753	21.2317	21.0514	20.942	21.6723	21.0881	21.5195	21.2341		1	1	0	0
Apoptosis-inducing factor 1, mitochondrial	O95831	AIFM1	6	1.72946	0.79032	0.554989	0.255716	21.5972	19.9766	21.451	19.7176	23.5283	22.1499	21.0083	21.7986		1	1	0	1
AP-2 complex subunit mu	Q96CW1	AP2M1	3	1.2868	0.363784	0.556911	0.254214	20.5412	21.4698	21.899	20.9566	21.6929	22.3518	21.3033	21.6671		0	0	0	1
N(G),N(G)-dimethylarginine dimethylaminohydrolase 1	O94760	DDAH1	4	1.42756	0.513547	0.557622	0.25366	21.8148	24.1667	23.7447	23.5487	24.4367	23.2814	23.2421	23.7556		0	0	0	0
Acidic leucine-rich nuclear phosphoprotein 32 family member E	Q9BTT0	ANP32E	2	1.10899	0.149246	0.558448	0.253017	21.9764	21.4531	21.2883	21.6405	21.5883	21.9368	21.5726	21.7219		1	1	0	0
Neutral alpha-glucosidase AB	Q14697	GANAB	11	0.888371	-0.170766	0.560141	0.251703	22.5504	21.8641	22.5025	21.841	22.2072	22.3565	22.3057	22.1349		0	0	0	0
Serpin B6	P35237	SERPINB6	7	0.631953	-0.66211	0.560286	0.25159	22.9722	22.9824	24.0489	23.4385	23.8529	20.7258	23.3345	22.6724		1	0	0	0
Rho GTPase-activating protein 1	Q07960	ARHGAP1	5	0.758874	-0.398068	0.5608	0.251192	22.0805	21.0055	21.6579	20.1501	21.3987	22.0009	21.5813	21.1832		1	0	0	0
Phosphomannomutase 2	O15305	PMM2	2	1.17312	0.230356	0.560901	0.251114	20.876	21.7346	22.0926	21.8614	21.7126	21.8202	21.5677	21.7981		1	0	0	0
Histone H4	P62805	HIST1H4A	13	0.89825	-0.154812	0.562004	0.250261	28.8313	29.4584	29.6138	29.2086	29.0392	29.1914	29.3012	29.1464		0	1	0	0
40S ribosomal protein S24	P62847	RPS24	3	1.32511	0.406116	0.562743	0.24969	21.7341	21.7694	21.007	22.8506	22.0687	20.8096	21.5035	21.9096		0	0	0	0
Regulator of nonsense transcripts 1	Q92900	UPF1	5	1.19294	0.254527	0.564795	0.248109	22.3289	21.054	21.5096	21.5725	21.9787	22.1049	21.6308	21.8854		1	1	0	0
Large proline-rich protein BAG6	P46379	BAG6	4	1.43727	0.523328	0.566188	0.247039	21.882	20.3198	21.2169	20.2693	22.1702	22.5492	21.1396	21.6629		1	1	1	0
Protein flightless-1 homolog	Q13045	FLII	3	0.76879	-0.379338	0.569664	0.244381	22.2861	20.3673	20.8272	21.115	20.8157	20.4118	21.1602	20.7809		1	1	0	0
Arginine--tRNA ligase, cytoplasmic	P54136	RARS	16	1.21365	0.279353	0.569685	0.244365	24.684	23.7882	23.1499	24.0439	24.1135	24.3028	23.874	24.1534		1	0	0	0
WD repeat-containing protein 1	O75083	WDR1	17	1.15179	0.203878	0.570979	0.24338	24.3473	25.2868	25.0798	25.1725	25.3619	24.791	24.9046	25.1085		1	0	0	0
Protein S100-A11;Protein S100-A11, N-terminally processed	P31949	S100A11	6	1.44161	0.527682	0.572511	0.242216	23.7964	26.6259	25.5412	25.609	26.3375	25.6	25.3212	25.8489		1	1	0	0
Nucleobindin-1	Q02818	NUCB1	13	1.26507	0.339221	0.57273	0.24205	25.5024	27.0281	27.2679	26.9224	26.9476	26.9461	26.5995	26.9387		1	0	1	1
Tubulin alpha-1B chain	P68363;A6NHL2	TUBA1B	20	0.469774	-1.08996	0.573336	0.241591	24.4839	24.2861	25.5877	24.7902	20.3008	25.9968	24.7859	23.6959		1	0	0	0
Tropomyosin alpha-4 chain	P67936	TPM4	12	1.16443	0.21963	0.574655	0.240593	27.3024	28.3353	27.537	27.7017	28.2921	27.8398	27.7249	27.9445		1	0	0	0
Thioredoxin domain-containing protein 17	Q9BRA2	TXNDC17	4	1.35468	0.43795	0.575925	0.239634	22.0577	23.3514	24.5264	23.7287	23.9354	23.5853	23.3118	23.7498		1	0	0	0
60S acidic ribosomal protein P2	P05387	RPLP2	6	0.908162	-0.138978	0.576305	0.239348	27.6019	27.1582	26.8771	27.1581	26.8967	27.1656	27.2124	27.0734		0	0	0	0
Kinectin	Q86UP2	KTN1	6	1.28183	0.358206	0.576476	0.239219	21.5659	21.5473	21.126	22.3838	22.302	20.628	21.4131	21.7713		0	0	0	1
Asparagine--tRNA ligase, cytoplasmic	O43776	NARS	7	0.613068	-0.70588	0.578916	0.237385	21.0585	23.5262	23.7242	20.8848	21.7258	23.5807	22.7697	22.0638		1	0	0	0
Eukaryotic translation initiation factor 2A;Eukaryotic translation initiation factor 2A, N-terminally processed	Q9BY44	EIF2A	11	1.22499	0.292767	0.578974	0.237341	21.4303	20.517	21.7818	21.982	20.9502	21.6752	21.243	21.5358		0	0	0	0
Neuropilin-1	O14786	NRP1	9	0.756224	-0.403114	0.580291	0.236355	24.3594	26.1485	25.0722	24.9032	25.4613	24.0062	25.1934	24.7903		1	0	1	1
Protocadherin gamma-C3	Q9UN70	PCDHGC3	4	1.30249	0.381267	0.583981	0.233601	22.2124	24.3867	23.4707	23.9579	23.5596	23.696	23.3566	23.7379		0	0	0	1
RuvB-like 2	Q9Y230	RUVBL2	15	0.808679	-0.30636	0.584315	0.233353	24.8542	24.2025	23.4096	23.4129	23.705	24.4294	24.1555	23.8491		1	1	0	1
Nucleosome assembly protein 1-like 4	Q99733	NAP1L4	6	0.844782	-0.243349	0.584911	0.23291	22.1377	21.4517	22.5248	22.2393	21.8198	21.3251	22.0381	21.7947		1	1	0	0
Serpin B7	O75635	SERPINB7	7	1.81036	0.856276	0.585717	0.232312	21.3351	24.3307	24.0257	25.3933	24.9432	21.9238	23.2305	24.0868		1	0	0	0
Importin-4	Q8TEX9	IPO4	9	1.27796	0.353838	0.586558	0.231689	21.3868	23.2136	22.4499	23.1751	22.2063	22.7305	22.3501	22.7039		1	1	0	0
EGF-containing fibulin-like extracellular matrix protein 1	Q12805	EFEMP1	12	0.852317	-0.230539	0.587058	0.231319	25.6834	26.9642	26.6006	26.2668	26.0116	26.2782	26.4161	26.1855		0	0	1	0
60S ribosomal protein L23a	P62750	RPL23A	2	1.62295	0.698617	0.59135	0.228156	21.5469	20.3231	21.9887	21.0859	20.7134	24.1551	21.2862	21.9848		0	0	0	0
Ephrin type-B receptor 2	P29323	EPHB2	3	1.1315	0.178231	0.592568	0.227262	20.7601	21.0016	21.3858	20.7966	21.6521	21.2335	21.0492	21.2274		0	0	0	1
Coatomer subunit alpha;Xenin;Proxenin	P53621	COPA	12	1.28659	0.363557	0.593954	0.226247	22.0988	22.6182	22.9011	23.4851	21.7371	23.4866	22.5394	22.9029		1	0	1	1
Nuclease-sensitive element-binding protein 1	P67809	YBX1	9	1.2809	0.357153	0.594281	0.226008	23.7139	25.4093	24.3408	25.0908	25.3269	24.1177	24.488	24.8451		1	1	1	0
Palmitoyl-protein thioesterase 1	P50897	PPT1	4	0.720429	-0.473073	0.595312	0.225255	21.929	23.7876	23.4819	22.9106	21.4581	23.4105	23.0661	22.5931		0	0	1	0
Metalloproteinase inhibitor 1	P01033	TIMP1	10	0.765409	-0.385698	0.595839	0.224871	27.0116	27.2566	28.2153	28.2187	26.6933	26.4145	27.4945	27.1088		0	0	1	0
THO complex subunit 4	Q86V81	ALYREF	5	1.469	0.55483	0.596612	0.224308	21.09	24.3964	23.1304	23.4751	23.5328	23.2734	22.8723	23.4271		1	1	0	0
Calreticulin	P27797	CALR	7	1.18146	0.240566	0.598771	0.222739	26.3376	25.0929	25.2483	25.7492	25.5587	26.0926	25.5596	25.8002		1	0	1	0
Caprin-1	Q14444	CAPRIN1	7	1.9556	0.967612	0.599177	0.222445	24.025	23.5536	20.4428	24.6862	21.1094	25.1286	22.6738	23.6414		1	0	0	0
Pyruvate kinase PKM	P14618;P30613	PKM	36	0.975258	-0.0361436	0.602229	0.220238	29.6451	29.68	29.5337	29.5422	29.6759	29.5322	29.6196	29.5834		1	1	0	0
40S ribosomal protein S18	P62269	RPS18	5	2.08671	1.06123	0.604827	0.218369	20.3179	25.1314	24.9665	25.247	22.4759	25.8765	23.4719	24.5331		1	0	0	0
Eukaryotic translation initiation factor 3 subunit C;Eukaryotic translation initiation factor 3 subunit C-like protein	Q99613;B5ME19	EIF3C;EIF3CL	8	1.26392	0.337903	0.605402	0.217956	21.1374	22.6961	22.7001	22.7143	22.9176	21.9154	22.1779	22.5158		1	0	0	0
Heterogeneous nuclear ribonucleoprotein L	P14866;M0QYT0;M0R076	HNRNPL	11	1.22025	0.287182	0.606055	0.217488	24.9061	23.678	24.0115	24.3343	23.9518	25.1711	24.1985	24.4857		1	1	0	0
Glutamine--tRNA ligase	P47897	QARS	5	0.741864	-0.430773	0.606173	0.217403	21.0834	23.3284	22.9203	21.4208	22.0093	22.6097	22.444	22.0133		1	0	0	0
Transketolase	P29401	TKT	21	0.956202	-0.0646133	0.606999	0.216812	26.0813	26.4149	26.2692	26.2237	26.0666	26.2813	26.2551	26.1905		0	0	0	0
Tripeptidyl-peptidase 1	O14773	TPP1	3	1.434	0.520041	0.609739	0.214856	21.8813	24.3073	24.7743	23.7303	24.7018	24.0909	23.6543	24.1743		0	0	0	0
Adenylate kinase 2, mitochondrial;Adenylate kinase 2, mitochondrial, N-terminally processed	P54819	AK2	5	0.793528	-0.333646	0.610494	0.214318	24.1325	22.9182	24.5135	23.5609	22.8673	24.1349	23.8547	23.5211		0	0	0	0
Endoplasmic reticulum resident protein 29	P30040	ERP29	4	1.31838	0.398769	0.612009	0.213242	22.2292	22.2063	20.3535	21.7172	21.5304	22.7377	21.5964	21.9951		0	0	0	0
EMILIN-1	Q9Y6C2	EMILIN1	14	0.737748	-0.438801	0.612994	0.212544	24.7947	23.528	25.6101	24.1764	25.1277	23.3123	24.6443	24.2055		0	0	1	0
Synaptic vesicle membrane protein VAT-1 homolog	Q99536	VAT1	5	0.828783	-0.270934	0.613116	0.212457	21.7187	20.8972	21.087	20.6079	21.8155	20.4668	21.2343	20.9634		1	0	0	1
Calnexin	P27824	CANX	3	0.791902	-0.336606	0.613296	0.21233	20.7776	22.4047	20.8962	20.382	21.4077	21.279	21.3595	21.0229		0	0	0	1
Procollagen C-endopeptidase enhancer 1	Q15113	PCOLCE	4	0.631543	-0.663048	0.616022	0.210404	21.5569	24.4762	20.8703	22.5864	20.7979	21.53	22.3011	21.6381		0	0	1	0
Coiled-coil domain-containing protein 80	Q76M96	CCDC80	6	0.868923	-0.2027	0.625435	0.203818	21.5225	21.9049	21.1967	20.8092	21.2775	21.9293	21.5414	21.3387		0	0	1	0
Serine/arginine-rich splicing factor 1	Q07955	SRSF1	4	0.696749	-0.52129	0.626168	0.203309	21.2381	23.1842	23.3144	21.5734	21.1128	23.4866	22.5789	22.0576		1	1	0	0
Transcription factor BTF3	P20290	BTF3	5	0.598389	-0.740844	0.629914	0.200719	22.3419	24.0476	24.4564	21.2642	21.9871	25.3721	23.6153	22.8745		1	1	0	0
Sequestosome-1	Q13501	SQSTM1	3	0.791701	-0.336973	0.631847	0.199388	22.0651	21.4069	19.9596	20.4243	21.0025	20.9939	21.1439	20.8069		1	1	0	0
Procollagen-lysine,2-oxoglutarate 5-dioxygenase 1	Q02809	PLOD1	21	0.941997	-0.0862052	0.638809	0.194629	26.1382	26.1484	26.3055	25.9678	26.4328	25.9328	26.1974	26.1112		0	0	0	1
Annexin A2;Putative annexin A2-like protein	P07355;A6NMY6	ANXA2;ANXA2P2	17	1.16245	0.217163	0.64067	0.193366	27.3782	26.6794	26.3062	26.8081	26.6225	27.5846	26.7879	27.0051		0	0	1	0
Chloride intracellular channel protein 4	Q9Y696	CLIC4	7	1.10706	0.146739	0.641393	0.192875	24.2249	25.0599	24.9462	24.6818	24.8621	25.1274	24.7437	24.8904		1	1	0	1
Eukaryotic translation initiation factor 2 subunit 3;Putative eukaryotic translation initiation factor 2 subunit 3-like protein	P41091;Q2VIR3	EIF2S3;EIF2S3L	10	1.13866	0.187342	0.642139	0.192371	24.1683	23.5784	23.5709	24.4437	23.3644	24.0715	23.7725	23.9599		0	0	0	0
Collagen alpha-3(VI) chain	P12111	COL6A3	37	0.970857	-0.0426699	0.645246	0.190275	25.1738	25.0094	24.9591	25.0181	25.0949	24.9013	25.0474	25.0048		0	0	1	0
60S ribosomal protein L22	P35268	RPL22	3	1.71433	0.777644	0.648096	0.18836	25.8587	20.8506	25.1655	24.4192	24.701	25.0875	23.9583	24.7359		0	0	0	0
Aspartate--tRNA ligase, cytoplasmic	P14868	DARS	6	1.3439	0.426428	0.64858	0.188036	23.3247	21.1987	23.9626	23.6113	22.8216	23.3324	22.8287	23.2551		1	0	0	0
Glycine--tRNA ligase	P41250	GARS	16	1.10366	0.142293	0.64886	0.187849	24.8557	24.0276	24.3945	24.3637	24.4516	24.8894	24.4259	24.5682		1	0	1	0
Coactosin-like protein	Q14019	COTL1	5	1.62569	0.701052	0.650406	0.186815	21.7695	22.0734	24.3901	24.9503	21.14	24.2458	22.7443	23.4454		1	1	0	0
Cell division control protein 42 homolog	P60953	CDC42	3	0.689605	-0.536158	0.650455	0.186783	23.154	23.3814	21.5845	21.5703	20.9281	24.0131	22.7066	22.1705		1	0	0	1
AP-1 complex subunit beta-1	Q10567	AP1B1	12	1.46218	0.548116	0.654479	0.184104	21.8266	22.8712	23.7566	24.2138	21.395	24.49	22.8181	23.3663		0	0	0	1
Vigilin	Q00341	HDLBP	6	0.82438	-0.278619	0.655736	0.183271	22.0001	22.0562	20.3986	21.3697	21.4429	20.8065	21.485	21.2063		1	1	0	0
60S ribosomal protein L24	P83731	RPL24	4	0.872422	-0.196901	0.655846	0.183198	22.0296	21.1818	21.2009	21.4202	21.7036	20.6977	21.4708	21.2739		0	0	0	0
Eukaryotic translation initiation factor 3 subunit D	O15371	EIF3D	6	1.92007	0.941158	0.657009	0.182428	20.5426	26.4228	25.5284	24.7247	26.4956	24.097	24.1646	25.1058		1	0	0	0
Threonine--tRNA ligase, cytoplasmic	P26639	TARS	13	1.15807	0.211726	0.657353	0.182202	25.0917	23.9829	23.9347	24.2852	24.3519	25.0073	24.3364	24.5482		1	0	0	0
GrpE protein homolog 1, mitochondrial	Q9HAV7	GRPEL1	4	0.825862	-0.276027	0.659783	0.180599	22.083	21.0108	21.2516	22.0081	20.3371	21.1721	21.4485	21.1725		0	0	0	0
Alpha-soluble NSF attachment protein	P54920	NAPA	2	1.0575	0.080651	0.665853	0.176622	21.3648	21.2278	21.391	21.2257	21.2604	21.7394	21.3279	21.4085		0	0	0	1
Golgi membrane protein 1	Q8NBJ4	GOLM1	5	0.820753	-0.28498	0.66672	0.176056	24.2159	26.3354	25.3617	24.9576	25.1029	24.9975	25.3043	25.0193		0	0	0	1
Leukotriene A-4 hydrolase	P09960	LTA4H	9	0.874514	-0.193446	0.667744	0.17539	22.6301	23.3063	23.8474	23.2631	23.3226	22.6177	23.2613	23.0678		1	0	0	0
Septin-10	Q9P0V9	SEPT10	4	0.793601	-0.333514	0.671085	0.173223	22.8389	20.7064	20.6009	21.0471	21.0553	21.0432	21.3821	21.0485		1	0	0	0
Obg-like ATPase 1	Q9NTK5	OLA1	3	0.829505	-0.269677	0.67603	0.170034	20.8846	22.1789	21.0904	20.2806	21.7997	21.2645	21.3846	21.115		1	1	0	0
Phosphoribosylformylglycinamidine synthase	O15067	PFAS	9	0.892415	-0.164213	0.677524	0.169075	24.2131	23.5642	23.0219	23.3556	23.683	23.268	23.5997	23.4355		1	0	0	0
Catenin alpha-1	P35221;P26232;Q9UI47	CTNNA1	14	0.894624	-0.160646	0.678901	0.168194	23.8193	22.8969	23.6934	22.9488	23.6949	23.2839	23.4698	23.3092		1	0	0	1
Fascin	Q16658	FSCN1	17	1.15697	0.210355	0.685416	0.164046	26.0787	24.8699	25.4031	26.1032	25.87	25.0096	25.4506	25.6609		1	0	0	0
Coatomer subunit zeta-1	P61923	COPZ1	3	1.37139	0.455636	0.686115	0.163603	21.0507	23.2449	21.3743	22.9892	20.7668	23.2809	21.89	22.3456		1	0	0	1
Prosaposin;Saposin-A;Saposin-B-Val;Saposin-B;Saposin-C;Saposin-D	P07602	PSAP	13	0.938317	-0.0918522	0.686272	0.163504	26.597	26.0978	26.2396	26.5046	25.994	26.1603	26.3115	26.2196		0	0	1	0
AP-2 complex subunit beta	P63010	AP2B1	11	1.26036	0.333834	0.687272	0.162872	21.1832	23.1498	23.726	22.9717	23.1001	22.9886	22.6863	23.0202		0	0	0	1
Putative E3 ubiquitin-protein ligase UBR7	Q8N806	UBR7	4	1.19287	0.254436	0.691632	0.160125	21.1342	20.551	21.5367	21.6957	21.9935	20.296	21.074	21.3284		0	0	0	0
Peptidyl-prolyl cis-trans isomerase FKBP10	Q96AY3	FKBP10	5	1.10622	0.145642	0.699985	0.154911	21.1355	22.0018	21.5377	21.4826	21.4322	22.1971	21.5583	21.704		0	0	0	0
14-3-3 protein gamma;14-3-3 protein gamma, N-terminally processed	P61981	YWHAG	12	0.885062	-0.17615	0.701421	0.154021	27.5756	26.3302	27.1307	27.1553	26.4053	26.9474	27.0121	26.836		1	0	0	0
Transgelin-2	P37802;Q9UI15	TAGLN2	18	1.12947	0.175645	0.702557	0.153318	27.3809	27.8027	28.5734	28.3366	27.5995	28.3478	27.919	28.0946		0	0	0	0
Protein FAM136A	Q96C01	FAM136A	2	1.20854	0.273268	0.705227	0.151671	21.5769	21.0414	20.0093	20.4021	20.9725	22.0728	20.8759	21.1492		0	0	0	0
Serine/threonine-protein phosphatase 6 regulatory subunit 3	Q5H9R7	PPP6R3	3	0.829831	-0.26911	0.705666	0.151401	22.1777	21.6655	19.984	21.0218	21.0457	20.9525	21.2757	21.0066		1	1	0	0
Acylamino-acid-releasing enzyme	P13798	APEH	9	1.14208	0.191665	0.709254	0.149198	21.7169	23.0279	22.9641	22.749	23.1425	22.3925	22.5696	22.7613		1	0	0	0
Eukaryotic translation initiation factor 3 subunit F	O00303	EIF3F	9	0.897878	-0.155409	0.712067	0.147479	24.0907	24.4024	23.7452	23.3704	23.8499	24.5519	24.0794	23.924		1	0	0	0
Transaldolase	P37837	TALDO1	8	0.675762	-0.565413	0.713488	0.146614	23.1983	24.4015	25.1423	25.4116	21.0958	24.5384	24.2474	23.682		1	0	0	0
Lactoylglutathione lyase	Q04760	GLO1	5	0.692629	-0.529846	0.713635	0.146524	21.9171	24.8708	24.5469	21.3268	24.3821	24.0363	23.7782	23.2484		0	0	0	0
SUMO-activating enzyme subunit 1;SUMO-activating enzyme subunit 1, N-terminally processed	Q9UBE0	SAE1	4	1.28414	0.360797	0.714925	0.145739	21.9973	21.7243	20.9024	23.4773	21.7091	20.5201	21.5414	21.9021		0	1	0	0
Connective tissue growth factor	P29279	CTGF	4	0.767568	-0.381634	0.717441	0.144214	21.7343	23.8849	21.42	20.993	23.0726	21.8287	22.3464	21.9648		0	0	1	0
Peptidyl-prolyl cis-trans isomerase A;Peptidyl-prolyl cis-trans isomerase A, N-terminally processed	P62937;P0DN26;A0A0B4J2A2;A0A075B767;A0A075B759;Q9Y536;F5H284;P0DN37	PPIA	13	0.938832	-0.0910613	0.717618	0.144107	29.1677	29.2606	29.7741	29.5874	29.1473	29.1945	29.4008	29.3098		1	0	1	0
Aminopeptidase B	Q9H4A4	RNPEP	4	0.913342	-0.130772	0.720304	0.142484	21.5878	20.75	21.7803	21.4643	21.0298	21.2317	21.3727	21.2419		0	0	1	0
DNA replication licensing factor MCM3	P25205	MCM3	9	0.926856	-0.109583	0.720667	0.142266	21.7581	22.5456	22.6111	22.3549	22.1027	22.1285	22.3049	22.1954		0	1	0	0
Proteasome assembly chaperone 1	O95456	PSMG1	2	1.10245	0.140718	0.721223	0.141931	21.6019	21.1218	21.0771	21.0795	22.0612	21.0822	21.2669	21.4076		1	0	0	0
Isoleucine--tRNA ligase, cytoplasmic	P41252	IARS	7	0.970422	-0.0433159	0.725531	0.139344	21.656	21.807	21.4942	21.7154	21.6379	21.4739	21.6524	21.6091		1	0	0	0
Phosphoglycerate mutase 1	P18669;P15259;Q8N0Y7	PGAM1	13	1.09835	0.13534	0.727082	0.138417	26.7799	26.9154	27.1691	27.7717	26.6823	26.8164	26.9548	27.0901		0	0	0	0
60S acidic ribosomal protein P1	P05386	RPLP1	4	0.608868	-0.715799	0.727809	0.137983	21.784	28.0555	26.2595	23.8003	24.8486	25.3028	25.3663	24.6505		0	0	0	0
ATP-dependent RNA helicase DDX1	Q92499	DDX1	3	1.10142	0.139368	0.728191	0.137755	21.9603	21.4557	21.9138	22.1689	21.2478	22.3312	21.7766	21.916		1	1	0	0
Spliceosome RNA helicase DDX39B	Q13838	DDX39B	13	1.21989	0.286753	0.728779	0.137404	24.0279	26.3168	25.8523	26.326	25.2581	25.4731	25.399	25.6857		1	1	0	0
Nucleoside diphosphate kinase B;Putative nucleoside diphosphate kinase	P22392;O60361	NME2;NME2P1	9	1.18804	0.24858	0.732513	0.135185	25.7884	27.0732	26.534	27.2796	25.5804	27.2814	26.4652	26.7138		1	1	0	0
GTP-binding nuclear protein Ran	P62826	RAN	6	0.90287	-0.14741	0.735193	0.133598	26.5313	25.9427	25.6804	25.8131	26.4968	25.4023	26.0515	25.9041		1	1	0	0
Importin-5	O00410;O60518	IPO5	28	1.05857	0.0821133	0.735453	0.133445	24.5847	24.238	23.9677	24.192	24.2206	24.6242	24.2635	24.3456		1	1	0	0
Proteasome subunit alpha type-5	P28066	PSMA5	7	0.95075	-0.0728614	0.737257	0.132381	25.2996	25.7451	25.3545	25.5382	25.5411	25.1013	25.4664	25.3935		1	1	0	0
V-type proton ATPase subunit H	Q9UI12	ATP6V1H	4	1.12468	0.169516	0.737349	0.132327	21.8893	21.0674	21.0421	21.5265	22.1492	20.8316	21.3329	21.5024		0	0	0	0
Proteasome subunit beta type-4	P28070	PSMB4	8	1.43443	0.520478	0.738517	0.13164	20.9918	25.456	25.2428	24.4352	24.3452	24.4717	23.8969	24.4174		1	1	0	0
ATP-dependent RNA helicase DDX3X;ATP-dependent RNA helicase DDX3Y	O00571;O15523	DDX3X;DDX3Y	8	1.13151	0.178248	0.738639	0.131568	21.536	22.7049	22.8002	22.9524	22.6471	21.9763	22.347	22.5253		1	1	0	1
26S proteasome non-ATPase regulatory subunit 11	O00231	PSMD11	8	1.28957	0.366887	0.739087	0.131305	20.9455	21.1419	23.4639	20.9558	22.9566	22.7396	21.8505	22.2173		1	1	0	0
Ephrin type-A receptor 2	P29317	EPHA2	3	1.15292	0.205288	0.739358	0.131145	22.847	21.5069	21.044	21.621	22.115	22.2778	21.7993	22.0046		0	0	0	1
Hematological and neurological expressed 1 protein;Hematological and neurological expressed 1 protein, N-terminally processed	Q9UK76	HN1	3	0.660139	-0.599157	0.740775	0.130313	20.9604	24.5755	20.4265	19.7132	23.3939	21.0579	21.9875	21.3883		1	1	0	0
60S ribosomal protein L12	P30050	RPL12	5	1.11102	0.151885	0.741825	0.129698	24.1714	25.4712	25.4088	25.1374	25.0549	25.3147	25.0171	25.169		0	0	0	0
Ran GTPase-activating protein 1	P46060	RANGAP1	10	0.843167	-0.246109	0.747233	0.126544	22.1195	23.855	23.4043	23.0939	21.9496	23.597	23.1263	22.8802		1	1	0	0
Partner of Y14 and mago	Q9BRP8	WIBG	2	0.861266	-0.21547	0.748076	0.126054	21.9965	21.5633	20.0127	20.9653	21.2772	20.6835	21.1908	20.9753		1	1	0	0
Ran-binding protein 3	Q9H6Z4	RANBP3	3	1.1688	0.225032	0.748175	0.125997	21.5628	21.0616	21.2458	20.3242	22.5053	21.7158	21.2901	21.5151		1	1	0	0
Dihydrolipoyl dehydrogenase, mitochondrial	P09622	DLD	5	0.877201	-0.18902	0.750496	0.124652	21.7486	22.0884	21.7791	21.2486	22.7644	21.0361	21.872	21.683		0	1	0	0
LIM and SH3 domain protein 1	Q14847	LASP1	9	0.866786	-0.206252	0.752492	0.123498	25.2736	25.3009	24.4775	25.0897	25.589	23.7545	25.0173	24.8111		1	0	0	0
DNA (cytosine-5)-methyltransferase 1	P26358	DNMT1	3	1.07221	0.100588	0.75502	0.122042	21.3236	21.3529	22.2339	21.7051	21.8116	21.6955	21.6368	21.7374		0	1	0	0
Endoplasmin	P14625;Q58FF3	HSP90B1	20	1.07854	0.109076	0.755226	0.121923	24.0668	24.6599	24.016	23.9383	24.3193	24.8123	24.2475	24.3566		0	0	0	0
DNA-directed RNA polymerases I, II, and III subunit RPABC3	P52434	POLR2H	3	0.823443	-0.280259	0.755667	0.12167	21.8064	21.4511	22.2941	23.0741	20.3221	21.3146	21.8505	21.5703		0	1	0	0
WD repeat-containing protein 82	Q6UXN9	WDR82	1	1.13046	0.176912	0.757283	0.120742	21.9669	21.0351	20.7453	22.1995	21.0713	21.0073	21.2491	21.426		0	1	0	0
EH domain-containing protein 4	Q9H223	EHD4	10	1.22874	0.297181	0.760112	0.119122	21.611	23.9275	23.1197	23.7585	21.9746	23.8167	22.8861	23.1833		0	0	0	1
Bifunctional glutamate/proline--tRNA ligase;Glutamate--tRNA ligase;Proline--tRNA ligase	P07814	EPRS	13	1.24135	0.311906	0.762167	0.11795	21.5553	22.5574	22.7466	23.1187	20.866	23.8103	22.2864	22.5983		1	0	0	1
Amyloid-like protein 2	Q06481	APLP2	7	0.753675	-0.407985	0.763517	0.117181	20.826	23.3669	23.9693	23.4712	20.7217	22.7453	22.7207	22.3128		0	1	0	1
Proteasome subunit alpha type-7;Proteasome subunit alpha type-7-like	O14818;Q8TAA3	PSMA7;PSMA8	8	1.07056	0.0983594	0.763697	0.117079	24.2213	24.7789	24.7116	24.7136	25.0781	24.2153	24.5706	24.669		1	1	0	0
Aspartate aminotransferase, mitochondrial	P00505	GOT2	12	0.883186	-0.179211	0.765213	0.116218	24.9476	25.0516	25.3078	25.2627	23.8467	25.66	25.1023	24.9231		0	0	0	1
Fructose-bisphosphate aldolase C	P09972	ALDOC	5	1.39307	0.478266	0.765321	0.116156	21.0799	23.9298	20.9733	21.7186	24.7158	20.9834	21.9944	22.4726		0	0	0	0
V-type proton ATPase subunit B, brain isoform;V-type proton ATPase subunit B, kidney isoform	P21281;P15313	ATP6V1B2;ATP6V1B1	2	1.14778	0.198849	0.767659	0.114832	21.7043	20.7885	20.6078	22.0109	20.2216	21.4645	21.0335	21.2323		1	0	0	1
Elongation factor 1-alpha 1;Putative elongation factor 1-alpha-like 3	P68104;Q5VTE0	EEF1A1;EEF1A1P5	22	1.08341	0.115583	0.768059	0.114605	28.8046	29.4171	28.9154	29.7246	28.6392	29.1201	29.0457	29.1613		1	1	0	1
Phosphoserine aminotransferase	Q9Y617	PSAT1	12	0.946123	-0.0799001	0.771318	0.112766	25.6055	24.9304	24.8281	25.0236	25.1893	24.9115	25.1213	25.0414		0	0	0	0
Density-regulated protein	O43583	DENR	2	0.840136	-0.251306	0.772575	0.11206	23.035	20.7153	21.1572	20.5994	21.7355	21.8187	21.6358	21.3845		0	0	0	0
ADP-ribosylation factor 3;ADP-ribosylation factor 1	P61204;P84077;H0YGG7	ARF3;ARF1	7	1.21564	0.28172	0.774099	0.111204	21.454	23.5104	23.6007	23.9996	22.0038	23.4068	22.855	23.1367		1	0	0	0
Matrin-3	P43243	MATR3	3	0.882988	-0.179534	0.778365	0.108817	21.1561	22.5713	22.9937	22.3985	21.6576	22.1265	22.2404	22.0608		0	1	0	0
Small nuclear ribonucleoprotein Sm D3	P62318	SNRPD3	5	0.6307	-0.664974	0.7813	0.107182	21.9899	26.2204	21.2722	20.1737	21.6943	25.6197	23.1608	22.4959		1	1	0	0
Proteasome subunit alpha type-3	P25788	PSMA3	7	0.935433	-0.0962938	0.783403	0.106015	25.0773	24.8578	24.1655	24.9523	24.3637	24.4956	24.7002	24.6039		1	1	0	0
High mobility group protein HMG-I/HMG-Y	P17096	HMGA1	2	1.15687	0.210232	0.783797	0.105796	22.658	21.2244	21.3088	23.0275	21.4808	21.3136	21.7304	21.9406		0	1	0	0
DNA-dependent protein kinase catalytic subunit	P78527	PRKDC	11	0.908665	-0.13818	0.784236	0.105553	22.309	21.5854	21.0449	21.4414	21.0294	22.054	21.6464	21.5083		0	1	0	0
Basic leucine zipper and W2 domain-containing protein 1	Q7L1Q6	BZW1	4	1.10949	0.1499	0.785185	0.105028	21.4153	21.4552	21.8238	22.1685	22.2548	20.7208	21.5648	21.7147		0	0	0	0
Myristoylated alanine-rich C-kinase substrate	P29966	MARCKS	6	0.914413	-0.129082	0.7896	0.102593	21.9135	20.5764	21.1683	21.3004	20.6217	21.3489	21.2194	21.0904		1	0	0	1
Plastin-3	P13797	PLS3	18	1.09902	0.13622	0.792427	0.101041	23.7784	24.3407	22.7423	23.8201	23.5175	23.9325	23.6205	23.7567		1	0	0	0
LIM domain and actin-binding protein 1	Q9UHB6	LIMA1	6	1.23875	0.308887	0.792898	0.100783	20.9854	24.2263	24.3182	23.6842	23.3525	23.42	23.1767	23.4855		1	0	0	1
60S ribosomal protein L19	P84098	RPL19	3	1.1821	0.241354	0.795033	0.0996146	21.2008	21.5053	23.3541	23.3407	21.534	21.9095	22.0201	22.2614		0	0	0	0
Zyxin	Q15942	ZYX	11	0.933125	-0.099858	0.799913	0.0969575	24.8529	24.6684	23.8813	24.4005	23.9761	24.7264	24.4675	24.3677		1	1	0	0
Protein disulfide-isomerase A3	P30101	PDIA3	16	1.07873	0.109332	0.801022	0.0963555	25.3284	24.8633	24.0351	24.5565	25.0038	24.9945	24.7423	24.8516		0	0	0	0
40S ribosomal protein S12	P25398	RPS12	7	0.935506	-0.0961812	0.803652	0.0949319	26.3848	25.8536	26.3144	26.1114	25.52	26.633	26.1843	26.0881		1	0	0	0
Clathrin heavy chain 1	Q00610;P53675	CLTC	42	0.965195	-0.051108	0.804651	0.0943926	25.6016	25.4751	25.4355	25.2314	25.3032	25.8243	25.5041	25.453		1	0	0	1
Insulin-like growth factor-binding protein 7	Q16270	IGFBP7	9	0.85808	-0.220816	0.805715	0.0938188	25.3212	27.623	27.985	26.5707	26.9224	26.7735	26.9764	26.7555		0	0	1	0
Laminin subunit beta-1	P07942	LAMB1	11	1.14054	0.189723	0.806071	0.0936269	21.6386	23.3748	23.4804	22.3323	23.7457	22.9849	22.8313	23.021		0	0	1	0
Malate dehydrogenase, mitochondrial	P40926	MDH2	13	0.986919	-0.0189959	0.806105	0.0936084	26.4312	26.3972	26.5168	26.4563	26.3091	26.5227	26.4484	26.4294		0	0	0	0
CTP synthase 1	P17812;Q9NRF8	CTPS1	5	1.1252	0.170177	0.806234	0.0935389	22.4415	21.69	21.4936	21.4278	21.4999	23.2078	21.875	22.0452		1	0	0	0
Thioredoxin domain-containing protein 5	Q8NBS9	TXNDC5	10	1.12708	0.172593	0.807876	0.092655	21.6899	22.7319	23.0266	22.9125	21.6427	23.4109	22.4828	22.6554		0	0	0	0
Protein S100-A6	P06703	S100A6	4	0.791852	-0.336697	0.808344	0.0924035	31.1455	27.7106	27.5237	29.088	28.9207	27.3609	28.7932	28.4565		1	1	0	1
Vacuolar protein sorting-associated protein 35	Q96QK1	VPS35	9	1.17965	0.23836	0.810034	0.0914968	20.743	23.1206	23.0172	22.8262	21.5394	23.2302	22.2936	22.5319		1	0	0	1
Platelet-activating factor acetylhydrolase IB subunit alpha	P43034	PAFAH1B1	7	0.791077	-0.338109	0.811859	0.0905194	21.2119	23.6561	23.5476	23.968	20.4089	23.0244	22.8052	22.4671		1	1	0	1
Succinate dehydrogenase [ubiquinone] flavoprotein subunit, mitochondrial	P31040	SDHA	4	1.11724	0.15994	0.812547	0.0901516	20.8562	22.4915	21.7474	22.6529	21.2319	21.6901	21.6984	21.8583		0	0	0	1
DNA replication licensing factor MCM2	P49736	MCM2	6	0.86996	-0.200979	0.81471	0.0889968	21.6359	21.0934	23.5559	22.4829	21.5744	21.625	22.0951	21.8941		0	1	0	0
60S ribosomal protein L27a	P46776	RPL27A	3	1.33166	0.413223	0.815567	0.0885405	21.2223	24.5702	21.113	21.8982	21.1501	25.0969	22.3018	22.7151		0	0	0	0
Transformer-2 protein homolog beta	P62995	TRA2B	3	1.09329	0.12867	0.815814	0.0884088	21.9287	20.6112	20.5735	20.6773	21.2446	21.5775	21.0378	21.1665		0	1	0	0
Splicing factor 1	Q15637	SF1	3	1.21345	0.279116	0.817916	0.0872912	21.647	22.5533	22.0414	20.1997	23.8421	23.0372	22.0806	22.3597		0	1	0	0
Cullin-associated NEDD8-dissociated protein 1	Q86VP6	CAND1	12	1.14402	0.194118	0.818179	0.0871515	21.4449	22.8946	24.0279	22.4755	23.3181	23.1561	22.7891	22.9832		1	1	0	0
Calpain small subunit 1	P04632	CAPNS1	6	0.818633	-0.288712	0.819104	0.0866608	23.8696	21.6529	23.2332	23.5603	20.6673	23.662	22.9186	22.6299		1	0	0	1
40S ribosomal protein S16	P62249	RPS16	5	0.931978	-0.101632	0.819291	0.0865618	21.7317	20.7578	21.253	21.7607	20.8272	20.8497	21.2475	21.1459		0	0	0	0
Rho GDP-dissociation inhibitor 1	P52565	ARHGDIA	8	0.959049	-0.0603237	0.822649	0.0847856	24.3792	23.8096	24.5951	24.3831	24.1432	24.0767	24.2613	24.201		1	0	0	0
Histone H3.1;Histone H3.1t;Histone H3.3C	P68431;Q16695;Q6NXT2;P0DPK2;A0A2R8Y7G9;P0DPK5	HIST1H3A;HIST3H3;H3F3C	10	1.27192	0.347009	0.822655	0.0847822	24.8003	28.4193	29.3241	27.1161	27.8306	28.638	27.5145	27.8616		0	1	0	0
Farnesyl pyrophosphate synthase	P14324	FDPS	5	0.839283	-0.25277	0.825255	0.083412	22.0147	23.6331	24.6274	24.1937	21.6976	23.6257	23.4251	23.1723		1	0	0	0
Far upstream element-binding protein 2	Q92945	KHSRP	13	1.0269	0.0383021	0.826859	0.0825684	25.5535	25.4473	25.432	25.4606	25.2713	25.8157	25.4776	25.5159		1	1	0	0
Protein SEC13 homolog	P55735	SEC13	5	0.942029	-0.0861562	0.828457	0.0817302	21.4168	22.4362	21.8358	21.8674	22.1705	21.3925	21.8963	21.8101		0	1	0	1
Ubiquilin-1	Q9UMX0;Q9NRR5	UBQLN1	7	1.21557	0.281634	0.829672	0.0810934	20.7812	24.1153	21.8524	21.9929	21.6174	23.9834	22.2496	22.5312		1	1	0	1
Cysteine and histidine-rich domain-containing protein 1	Q9UHD1	CHORDC1	4	1.08654	0.119748	0.831752	0.080006	21.8573	22.9651	22.1905	22.9235	21.632	22.8167	22.3376	22.4574		0	0	0	0
ATP-citrate synthase	P53396	ACLY	18	1.05544	0.0778427	0.83641	0.077581	25.1915	24.9305	24.4631	25.2023	24.3763	25.2401	24.8617	24.9396		1	0	0	0
T-complex protein 1 subunit eta	Q99832	CCT7	19	1.0254	0.0361875	0.836706	0.0774273	24.4716	25.0202	24.7757	24.7424	24.7547	24.8789	24.7558	24.792		1	0	0	0
40S ribosomal protein S4, X isoform;40S ribosomal protein S4, Y isoform 2	P62701;Q8TD47;P22090	RPS4X;RPS4Y2	8	0.751588	-0.411987	0.837813	0.0768527	21.4917	25.1134	24.0808	20.0608	24.5003	24.8889	23.562	23.15		1	0	0	0
Melanoma-associated antigen C1	O60732	MAGEC1	2	1.11301	0.154462	0.839084	0.0761945	22.5455	21.9989	20.7458	22.0448	21.041	22.6677	21.7634	21.9179		0	0	0	0
40S ribosomal protein S3a	P61247	RPS3A	8	1.08566	0.118577	0.840118	0.0756596	24.7178	25.7046	24.7555	24.2893	25.5467	25.6976	25.0593	25.1779		1	1	0	0
Glutathione S-transferase Mu 3	P21266;P46439;P28161	GSTM3	4	1.25608	0.328934	0.841377	0.0750096	21.9204	24.0948	20.1222	24.4236	21.2267	21.4739	22.0458	22.3747		1	0	0	0
40S ribosomal protein S28	P62857	RPS28	3	0.94704	-0.078502	0.850827	0.0701587	24.5572	25.6632	24.8596	25.2268	24.5357	25.082	25.0267	24.9482		1	0	0	0
Prefoldin subunit 5	Q99471	PFDN5	5	1.16846	0.224613	0.851178	0.0699798	21.0171	23.6902	22.881	23.6541	21.1664	23.4415	22.5294	22.754		1	1	0	0
DnaJ homolog subfamily C member 7	Q99615	DNAJC7	3	1.05702	0.0799967	0.853647	0.0687219	21.5334	22.1317	20.8243	21.4259	21.4263	21.8772	21.4964	21.5764		1	1	0	0
Aldose reductase	P15121;C9JRZ8	AKR1B1	13	1.05559	0.07805	0.854694	0.0681896	25.1487	26.113	26.3638	25.6732	25.9986	26.1878	25.8752	25.9532		1	0	0	0
Putative heat shock protein HSP 90-beta 2	Q58FF8	HSP90AB2P	7	1.11314	0.154641	0.856046	0.0675028	22.4031	23.14	23.6431	23.2363	21.9707	24.4431	23.0621	23.2167		1	0	0	0
T-complex protein 1 subunit zeta	P40227;Q92526	CCT6A	14	1.04434	0.0625916	0.856306	0.0673708	24.9647	24.6942	24.5283	24.2595	24.8245	25.2909	24.7291	24.7917		1	0	0	0
Sorcin	P30626	SRI	5	1.10858	0.14871	0.856966	0.0670366	21.8752	24.2707	23.5524	22.8761	23.3281	23.9402	23.2328	23.3815		1	0	0	1
Neural cell adhesion molecule 1	P13591	NCAM1	4	1.07343	0.10223	0.85899	0.0660121	22.4921	22.1923	23.9267	22.841	22.9992	23.0776	22.8704	22.9726		0	0	1	1
ATP synthase subunit alpha, mitochondrial	P25705	ATP5A1	7	1.19576	0.257933	0.859294	0.0658583	20.7723	22.0517	21.8976	20.2283	20.8527	24.4143	21.5738	21.8318		0	0	0	1
Adenylosuccinate lyase	P30566	ADSL	4	0.898275	-0.154771	0.860519	0.0652398	22.149	21.836	19.6843	21.5453	21.1066	20.553	21.2231	21.0683		0	0	0	0
Actin-related protein 2/3 complex subunit 2	O15144	ARPC2	5	0.85847	-0.220161	0.861723	0.0646326	23.9831	23.9992	23.3236	24.8702	24.5485	21.2268	23.7686	23.5485		1	1	0	0
Eukaryotic translation initiation factor 3 subunit E	P60228	EIF3E	7	0.956404	-0.0643082	0.864004	0.0634842	24.0579	22.8637	23.4473	23.2775	23.3733	23.5252	23.4563	23.392		1	1	0	0
Zinc finger CCCH domain-containing protein 14	Q6PJT7	ZC3H14	2	0.914315	-0.129237	0.864438	0.0632664	21.67	22.241	20.0208	20.6906	21.4809	21.3726	21.3106	21.1814		1	1	0	0
Programmed cell death protein 5	O14737	PDCD5	4	1.23685	0.306671	0.865353	0.0628065	21.7588	24.5515	21.393	21.7309	25.6073	21.285	22.5678	22.8744		0	0	0	0
Proteasome activator complex subunit 2	Q9UL46	PSME2	7	1.132	0.17887	0.867001	0.0619806	24.1034	23.5156	23.212	24.9688	21.8715	24.5273	23.6103	23.7892		0	0	0	0
T-complex protein 1 subunit epsilon	P48643	CCT5	21	1.05584	0.0783965	0.867285	0.0618379	24.9653	25.5154	25.3245	25.6642	24.5342	25.842	25.2684	25.3468		1	0	0	0
Metalloproteinase inhibitor 2	P16035	TIMP2	7	1.07048	0.0982558	0.868174	0.0613932	25.3087	26.652	27.0991	26.6237	26.1787	26.5522	26.3533	26.4515		0	0	1	0
Glypican-1;Secreted glypican-1	P35052	GPC1	15	1.07734	0.107471	0.868453	0.0612536	23.6933	25.1684	25.5659	25.1257	25.1372	24.4871	24.8092	24.9167		0	0	1	1
26S proteasome non-ATPase regulatory subunit 14	O00487	PSMD14	2	1.06353	0.0888589	0.872171	0.0593983	21.0351	20.4095	21.8793	21.4449	20.6088	21.5368	21.108	21.1968		0	0	0	0
Heterogeneous nuclear ribonucleoprotein H;Heterogeneous nuclear ribonucleoprotein H, N-terminally processed	P31943	HNRNPH1	7	1.10798	0.147931	0.873481	0.0587466	22.7666	23.5161	22.8893	23.2338	21.7359	24.6461	23.0573	23.2053		0	1	0	0
5-3 exoribonuclease 2	Q9H0D6	XRN2	5	0.902673	-0.147724	0.873498	0.0587383	21.0975	20.393	23.272	21.2996	21.4265	21.5932	21.5875	21.4398		0	1	0	0
Caldesmon	Q05682	CALD1	7	1.05971	0.0836754	0.874557	0.0582119	22.5424	21.5693	22.0667	22.025	22.9057	21.4988	22.0595	22.1432		1	0	0	0
Paraneoplastic antigen-like protein 5	Q96PV4	PNMA5	4	1.09438	0.130114	0.874738	0.058122	21.0443	22.4415	23.2372	21.502	22.8312	22.7801	22.241	22.3711		0	0	0	0
Deoxyuridine 5-triphosphate nucleotidohydrolase, mitochondrial	P33316	DUT	4	1.03741	0.0529811	0.874775	0.0581035	25.2638	24.6628	24.4387	24.5834	25.2285	24.7123	24.7884	24.8414		0	1	0	0
Lupus La protein	P05455	SSB	6	0.928702	-0.106713	0.876637	0.0571802	21.4813	22.8097	22.238	21.9798	21.221	23.0081	22.1764	22.0696		0	1	0	0
60S ribosomal protein L6	Q02878	RPL6	6	1.15554	0.208569	0.878999	0.0560116	20.4125	22.7077	23.3153	22.8108	20.5572	23.6933	22.1452	22.3538		1	0	0	0
Serine-threonine kinase receptor-associated protein	Q9Y3F4	STRAP	9	1.02646	0.037672	0.881816	0.054622	24.0547	23.3284	23.6091	23.8387	23.7798	23.4866	23.664	23.7017		1	1	0	0
GDP-L-fucose synthase	Q13630	TSTA3	2	0.88823	-0.170995	0.882077	0.0544936	21.9262	23.0986	21.4962	20.0641	23.0457	22.8981	22.1736	22.0026		0	0	0	0
ATP-dependent RNA helicase A	Q08211	DHX9	4	0.896526	-0.157583	0.886034	0.0525498	22.2961	23.1487	23.303	23.0063	20.9447	24.3241	22.9159	22.7584		1	1	0	0
Pre-mRNA-processing factor 19	Q9UMS4	PRPF19	5	0.882633	-0.180115	0.887528	0.0518178	22.5753	23.9092	24.0988	24.5635	21.1621	24.3173	23.5278	23.3477		1	1	0	0
14 kDa phosphohistidine phosphatase	Q9NRX4	PHPT1	2	0.946502	-0.0793222	0.888316	0.0514323	21.1891	20.5599	22.2572	21.0199	21.1188	21.6296	21.3354	21.2561		1	0	0	0
Leucine--tRNA ligase, cytoplasmic	Q9P2J5	LARS	7	0.907875	-0.139434	0.892454	0.0494144	21.8902	20.5602	22.7088	20.3079	21.5668	22.8662	21.7197	21.5803		1	0	0	0
Leukocyte elastase inhibitor	P30740;P50452;P50453;O75830	SERPINB1	5	0.930514	-0.103901	0.898695	0.0463875	22.5933	22.0766	21.4474	21.4088	21.0918	23.3049	22.0391	21.9352		1	0	1	0
40S ribosomal protein S20	P60866	RPS20	2	1.17106	0.227814	0.903486	0.0440788	21.1538	25.2807	25.419	25.5122	22.0528	24.9718	23.9511	24.1789		1	0	0	0
Zinc finger protein ZPR1	O75312	ZPR1	4	0.976579	-0.0341918	0.905409	0.0431553	22.2198	22.6938	23.1046	22.6057	22.8039	22.5061	22.6728	22.6386		1	1	0	0
Splicing factor 3B subunit 4	Q15427	SF3B4	3	0.960356	-0.0583591	0.907074	0.0423574	21.7611	22.263	22.1946	22.8892	21.4613	21.6931	22.0729	22.0146		0	1	0	0
S-phase kinase-associated protein 1	P63208	SKP1	2	0.919189	-0.121566	0.908785	0.0415387	21.7654	23.0566	23.833	24.0618	22.9041	21.3244	22.885	22.7634		0	0	0	0
Suppressor of G2 allele of SKP1 homolog	Q9Y2Z0	SUGT1	8	0.95556	-0.0655816	0.910958	0.0405017	24.1551	22.8371	22.3673	23.1208	22.8027	23.2394	23.1199	23.0543		1	1	0	0
Nucleolin	P19338	NCL	19	0.957727	-0.0623137	0.911135	0.0404173	27.3349	25.9873	26.0664	26.2153	26.9699	26.0165	26.4629	26.4006		1	1	0	0
Annexin A1	P04083	ANXA1	10	1.03161	0.0448926	0.913255	0.0394078	23.1318	23.0952	22.6183	22.6795	22.6084	23.692	22.9484	22.9933		1	1	1	1
Glucosidase 2 subunit beta	P14314	PRKCSH	7	0.974677	-0.0370032	0.917594	0.0373495	23.2753	24.0283	23.5302	23.1629	23.5249	24.0348	23.6112	23.5742		0	0	0	0
Histone H1.4;Histone H1.3	P10412;P16402;P22492;Q02539	HIST1H1E;HIST1H1D	6	1.04223	0.0596689	0.92071	0.035877	24.684	26.2196	26.4296	25.8154	25.6418	26.055	25.7777	25.8374		0	1	0	0
T-complex protein 1 subunit delta	P50991	CCT4	17	1.06794	0.0948321	0.920977	0.035751	22.8519	24.0274	23.5264	24.4551	21.9032	24.3319	23.4686	23.5634		1	0	0	0
Serpin H1	P50454	SERPINH1	12	0.917047	-0.124933	0.922325	0.0351161	21.3076	24.0767	23.7351	23.9465	21.2729	23.5252	23.0398	22.9148		0	0	0	0
26S proteasome non-ATPase regulatory subunit 1	Q99460	PSMD1	12	1.05151	0.0724589	0.926134	0.0333263	21.3507	21.9043	20.7685	20.5801	20.9509	22.7099	21.3412	21.4136		0	0	0	0
60S ribosomal protein L14	P50914	RPL14	4	1.07498	0.104307	0.927847	0.0325238	21.5808	21.3567	21.7426	20.2437	20.974	23.7753	21.56	21.6643		0	0	0	0
F-actin-capping protein subunit beta	P47756	CAPZB	8	1.02454	0.0349757	0.928502	0.032217	24.9399	24.6663	24.1846	24.6792	24.1039	25.1126	24.5969	24.6319		1	0	0	0
Protein disulfide-isomerase A4	P13667	PDIA4	12	0.962498	-0.055144	0.929748	0.0316348	24.8311	23.6561	23.3467	23.3119	23.763	24.5935	23.9446	23.8895		0	0	0	0
UTP--glucose-1-phosphate uridylyltransferase	Q16851	UGP2	6	1.06126	0.0857754	0.930758	0.0311632	22.4543	22.18	21.8668	23.2295	20.4308	23.098	22.167	22.2528		1	0	0	0
Collagen alpha-1(IV) chain;Arresten	P02462;P29400	COL4A1	7	0.912533	-0.132051	0.930772	0.0311567	20.9266	25.2689	24.8922	23.7506	22.9184	24.0225	23.6959	23.5638		0	0	1	0
	P0DP25;P0DP24;P0DP23		4	0.9473	-0.0781072	0.931879	0.0306403	29.7999	27.6204	26.9593	28.0078	28.0498	28.0876	28.1265	28.0484		1	0	0	0
LIM domain only protein 7	Q8WWI1	LMO7	4	0.95265	-0.0699825	0.934975	0.0291999	21.9311	22.1633	20.2981	21.936	20.2895	21.957	21.4642	21.3942		0	0	0	0
TAR DNA-binding protein 43	Q13148	TARDBP	5	0.987035	-0.0188268	0.937921	0.027834	21.0594	21.1633	20.7595	21.138	21.1954	20.5923	20.9941	20.9752		1	1	0	0
60S ribosomal protein L7a	P62424	RPL7A	7	1.02688	0.038262	0.93993	0.0269043	25.3391	24.2008	24.3416	24.2192	24.5032	25.2737	24.6271	24.6654		0	0	0	0
Actin, cytoplasmic 2;Actin, cytoplasmic 2, N-terminally processed	P63261	ACTG1	31	1.02119	0.0302467	0.940437	0.0266702	31.7073	30.5212	30.6257	31.0109	30.9215	31.0125	30.9514	30.9817		1	0	0	0
Ataxin-10	Q9UBB4	ATXN10	4	1.06898	0.096241	0.942456	0.0257389	21.5624	21.46	24.6876	23.0248	23.6034	21.3706	22.57	22.6663		1	0	0	0
Leucine-rich repeat flightless-interacting protein 2	Q9Y608	LRRFIP2	3	1.03763	0.05329	0.94254	0.0257004	21.6618	21.9237	20.6293	22.5224	21.2869	20.5653	21.4049	21.4582		0	0	0	0
60S ribosomal protein L28	P46779	RPL28	3	1.0874	0.120882	0.942825	0.0255687	21.3574	23.8156	24.7618	21.0006	24.6098	24.687	23.3116	23.4325		0	0	0	0
Prolyl 3-hydroxylase 1	Q32P28	LEPRE1	3	1.02127	0.030365	0.943057	0.0254621	21.789	21.1057	21.4471	20.903	21.4269	22.1031	21.4473	21.4777		0	0	1	0
26S proteasome non-ATPase regulatory subunit 12	O00232	PSMD12	7	0.969983	-0.0439682	0.943527	0.0252458	22.3254	23.2178	23.2933	21.9691	23.0873	23.6481	22.9455	22.9015		0	0	0	0
Small nuclear ribonucleoprotein Sm D1	P62314	SNRPD1	2	1.05397	0.0758336	0.944203	0.0249346	21.9949	21.2515	21.2729	20.2346	21.0038	23.5086	21.5065	21.5823		1	1	0	0
Cytosol aminopeptidase	P28838	LAP3	8	0.979154	-0.030393	0.944947	0.0245924	22.2261	23.2072	21.9718	22.1786	22.7603	22.3751	22.4684	22.438		1	0	0	0
Importin subunit beta-1	Q14974	KPNB1	19	0.979097	-0.0304756	0.945575	0.0243042	26.5651	25.6821	25.2224	25.7165	26.0715	25.5902	25.8232	25.7927		1	1	0	0
Proteasome subunit alpha type-1	P25786	PSMA1	10	0.983658	-0.0237719	0.948448	0.0229865	24.0677	25.0733	24.4954	24.175	24.8103	24.5797	24.5455	24.5217		1	1	0	0
60S ribosomal protein L13a	P40429;Q6NVV1	RPL13A	3	1.06227	0.0871455	0.94866	0.0228894	21.365	24.6414	23.108	23.232	21.6034	24.5405	23.0381	23.1253		1	0	0	0
Interleukin enhancer-binding factor 2	Q12905	ILF2	5	1.02151	0.0306975	0.953972	0.0204646	23.9325	23.6465	23.5853	23.6667	22.9525	24.6372	23.7214	23.7521		1	1	0	0
Kinesin-1 heavy chain	P33176;O60282;Q12840	KIF5B	10	1.01018	0.0146128	0.955339	0.0198423	22.374	22.3109	22.6422	22.4602	22.0688	22.842	22.4424	22.457		1	0	0	1
KH domain-containing, RNA-binding, signal transduction-associated protein 1	Q07666	KHDRBS1	3	1.04509	0.0636272	0.958842	0.0182531	21.4641	24.1263	23.6337	21.7352	23.1015	24.5782	23.0747	23.1383		1	1	0	1
ELAV-like protein 1	Q15717;Q12926;P26378	ELAVL1	6	1.04515	0.0637118	0.960221	0.0176289	21.2353	23.9449	23.9062	23.4852	21.5563	24.2361	23.0288	23.0925		1	1	0	0
Translational activator GCN1	Q92616	GCN1L1	12	1.02846	0.0404797	0.964708	0.015604	22.8313	21.799	21.3619	22.7027	20.5577	22.8531	21.9974	22.0378		1	0	0	0
Serine/threonine-protein phosphatase 2A catalytic subunit alpha isoform;Serine/threonine-protein phosphatase 2A catalytic subunit beta isoform	P67775;P62714;E5RI56	PPP2CA;PPP2CB	6	0.983962	-0.0233256	0.969165	0.0136025	23.9935	24.4965	23.4758	23.7314	24.8968	23.2677	23.9886	23.9653		1	1	0	0
Myosin light polypeptide 6	P60660;P14649	MYL6	10	0.988137	-0.0172164	0.970664	0.0129309	26.0671	27.2961	26.0025	26.2445	26.3886	26.681	26.4552	26.438		0	0	0	0
Calcium/calmodulin-dependent 3,5-cyclic nucleotide phosphodiesterase 1C	Q14123	PDE1C	6	0.983548	-0.0239328	0.970897	0.0128269	22.0115	21.7432	20.2308	21.1396	20.9417	21.8325	21.3285	21.3046		0	0	0	0
Eukaryotic translation initiation factor 3 subunit I	Q13347	EIF3I	9	0.958163	-0.0616576	0.973862	0.0115027	22.1987	24.934	24.3072	20.6342	25.1032	25.5175	23.8133	23.7516		1	0	0	0
Tropomyosin alpha-3 chain	P06753	TPM3	6	0.971822	-0.0412362	0.977721	0.00978521	22.1785	26.2277	24.9975	23.0271	25.1405	25.1126	24.4679	24.4267		1	0	0	0
CD44 antigen	P16070	CD44	5	1.05185	0.0729326	0.978812	0.0093007	21.7253	26.0207	27.1324	26.9823	21.0604	27.0546	24.9595	25.0324		0	0	0	1
14-3-3 protein eta	Q04917	YWHAH	8	0.980711	-0.0280997	0.984194	0.00691934	23.0153	23.4649	23.4573	25.0242	20.6836	24.1453	23.3125	23.2844		0	0	0	0
Single-stranded DNA-binding protein, mitochondrial	Q04837	SSBP1	8	1.0048	0.00690206	0.984887	0.00661365	24.2203	25.059	24.9409	24.6425	24.4283	25.1702	24.7401	24.747		0	0	0	0
Protein SET;Protein SETSIP	Q01105;P0DME0	SET;SETSIP	5	0.978904	-0.0307611	0.988944	0.00482826	25.856	24.9428	21.8277	20.8268	25.4313	26.2761	24.2088	24.1781		1	1	0	0
Cytoplasmic FMR1-interacting protein 1;Cytoplasmic FMR1-interacting protein 2	Q7L576;Q96F07	CYFIP1;CYFIP2	5	0.993219	-0.00981585	0.990201	0.00427665	22.0315	21.0795	21.7914	21.9964	20.2789	22.5977	21.6341	21.6243		1	0	0	0
Glycogen phosphorylase, brain form	P11216	PYGB	8	1.00711	0.010217	0.991495	0.00370957	20.7744	23.3224	21.8313	22.9393	21.8488	21.1706	21.976	21.9862		0	0	0	0
Eukaryotic peptide chain release factor subunit 1	P62495	ETF1	12	1.00417	0.00599734	0.99213	0.00343157	25.2139	23.4395	24.3331	23.8565	24.7192	24.4288	24.3288	24.3348		1	0	0	0
Citrate synthase, mitochondrial	O75390	CS	3	1.00574	0.00825183	0.992655	0.00320172	20.8693	21.6053	22.6619	22.966	20.7049	21.4904	21.7122	21.7204		0	0	0	0
Scaffold attachment factor B1	Q15424;Q14151	SAFB	4	1.0035	0.00504367	0.993395	0.00287786	22.0793	22.8087	20.9381	22.3031	21.779	21.7591	21.942	21.9471		0	1	0	0
Protein disulfide-isomerase A6	Q15084	PDIA6	5	0.99109	-0.0129121	0.994018	0.00260589	21.2488	21.587	24.4578	23.5823	23.7691	19.9034	22.4312	22.4183		0	0	0	1
Thioredoxin-dependent peroxide reductase, mitochondrial	P30048	PRDX3	7	0.999488	-0.000739415	0.999083	0.000398644	24.1688	25.7528	26.1128	25.5283	25.2827	25.2213	25.3448	25.3441		1	0	0	0
Proteasome subunit alpha type-4	P25789	PSMA4	6	1.00025	0.000364304	0.999513	0.000211401	25.7552	24.4592	24.2383	24.9467	25.2651	24.242	24.8175	24.8179		1	1	0	0
