# Supplementary material for: High-Resolution Secretome Analysis of Chemical Hypoxia Treated Cells Identifies Putative Biomarkers of Chondrosarcoma
Source: Proteomes. 2022 Jul 20;10(3):25. doi: 10.3390/proteomes10030025 (PMC9326515; doi:10.3390/proteomes10030025)
Supplement: Supplementary file 1 [file proteomes-10-00025-s001.zip › proteomes-1795274-supplementary/Supplementary Table S2.xlsx]

## Sheet: TRANSFAC and JASPAR PWMs
TRANSFAC and JASPAR PWMs
Term	p-value	q-value	Overlap genes (top 10)
HIF1A (human)	1.50E-04	3.84E-02	EIF5A, PRPS1, SNRPN, DBNL, RPS6, CSTF2, TXNL1, PLOD2, ACTN4, PPM1G, LDHB, TUBA1C, PSMC3, OAF, POLR2E, MAPK1, MCM6, EIF3A, EIF4G1, AP1M1
GATA1 (human)	3.76E-04	4.81E-02	APP, IDI1, PRPS1, ECM1, CSTF2, PPM1G, SCRN1, CFL2, CAPN2, CCT8, PDLIM5, EIF5A, NUDC, SNRPN, DBNL, HMGCS1, XRCC5, NONO, MMP2, RPS6, TXNL1, CLEC11A, HSPG2, ACTA1, CDK1, CMPK1, EIF4G1
NRF1 (human)	1.51E-03	1.29E-01	EIF5A, IDI1, USP14, SF3A1, SNRPN, XRCC5, RAB1B, TUBB, TXNL1, ACTN4, RPL8, ACTA1, CDK1, MCM6, EIF4G1, AP1M1
PITX2 (human)	2.77E-03	1.78E-01	PRPS1, ECM1, RBM8A, HSPB1, PLOD2, DBI, CNN3, PPM1G, TUBB6, CFL2, POLR2E, MAPK1, CCT8, PDLIM5, AP1M1, EIF5A, NUDC, SNRPN, TUBB, FN1, ACTN4, RPS27, MTHFD1, OAF, CDK1, ITGBL1, PLIN3, NAA15, EIF4G1, FARSB
CEBPE (human)	4.22E-03	2.16E-01	SNRPN, TUBB, ACO1, DBI
E2F1 (human)	5.91E-03	2.38E-01	HMGB2, PLAT, DBI, RPL8, CNN3, PPM1G, SCRN1, CFL2, PCBP1, CAPN2, MAPK1, LRRFIP1, PDLIM5, AP1M1, SF3A1, XRCC5, GSTO1, CNBP, GSS, NONO, MMP2, CLEC11A, DDB1, MTHFD1, MCM6, AGRN, GART, GAPDH, SNRPA, PICALM, EIF4G1, FBN1, EIF3B
SRF (human)	6.83E-03	2.38E-01	LGALS3BP, APP, EIF4A1, OAT, RBM8A, COL12A1, CSTF2, HEXA, NID1, LDHB, TUBA1A, CAPN2, AP1M1, PPP1R14B, HMGCS1, GSTO1, CNBP, TUBB, FN1, TOMM34, ACTA1, ITGBL1, AGRN, GART, RBMX, PICALM, FARSB, FBN1
THRB (human)	7.44E-03	2.38E-01	EIF5A, HMGCS1, GSR, HEXA, FN1, HMGB2, PLOD2, DBI, RPL8, HNRNPAB, PPM1G, LDHB, TUBA1C, TUBB6, PSMC3, CMPK1, POLR2E, GAPDH, EIF3A
CEBPD (human)	9.50E-03	2.57E-01	SNRPN, DBNL, GSS, NONO, TXNL1, ACTN4, PPM1G, TUBA1C, EIF3J, CAPN2, UBA2, PDLIM5, GAPDH, EIF4G1, AARS
LTF (human)	1.01E-02	2.57E-01	SF3A1, SNRPN, RBM8A, GSR, CLEC11A, EPDR1, DBI, PROCR, PSMC3, SCRN1, GAPDH, SNRPA, EIF3A, EIF4G1

## Sheet: GO Biological Process 2021
GO Biological Process 2021
Term	p-value	q-value	Overlap genes (top 10)
Extracellular matrix organization (GO:0030198)	4.81E-09	5.37E-06	APP, MMP2, COL12A1, TNC, FN1, PLOD2, NID1, HSPG2, COL7A1, CAPN2, AGRN, PRSS2, FBN1
Cellular protein metabolic process (GO:0044267)	3.01E-08	1.68E-05	APP, MMP2, RPS6, TNC, FN1, PLOD2, PLAT, RPL8, RPS27, CDH2, APOB, EIF4G1, FARSB, FBN1
Extracellular structure organization (GO:0043062)	1.76E-06	5.12E-04	APP, MMP2, COL7A1, TNC, FN1, AGRN, NID1, HSPG2, FBN1
External encapsulating structure organization (GO:0045229)	1.83E-06	5.12E-04	APP, MMP2, COL7A1, TNC, FN1, AGRN, NID1, HSPG2, FBN1
Cytoplasmic translational initiation (GO:0002183)	2.42E-06	5.41E-04	EIF4A1, EIF4H, EIF3A, EIF4G1
RNA splicing, via transesterification reactions with bulged adenosine as nucleophile (GO:0000377)	6.02E-06	1.12E-03	SF3A1, SNRPN, RBM8A, NONO, PCBP1, CSTF2, POLR2E, RBMX, SNRPA
Post-translational protein modification (GO:0043687)	1.17E-05	1.70E-03	DDB1, APP, PSMC3, CDH2, RAB1B, GPS1, TNC, FN1, APOB, FBN1
mRNA splicing, via spliceosome (GO:0000398)	1.22E-05	1.70E-03	SF3A1, SNRPN, RBM8A, NONO, PCBP1, CSTF2, POLR2E, RBMX, SNRPA
Endodermal cell differentiation (GO:0035987)	2.14E-05	2.63E-02	MMP2, COL7A1, COL12A1, FN1
mRNA processing (GO:0006397)	2.49E-05	2.63E-02	SF3A1, SNRPN, RBM8A, NONO, PCBP1, CSTF2, POLR2E, RBMX, SNRPA

## Sheet: GO Cellular Component 2021
GO Cellular Component 2021
Term	p-value	q-value	Overlap genes (top 10)
Secretory granule lumen (GO:0034774)	8.95E-09	1.37E-06	LGALS3BP, APP, ECM1, DBNL, XRCC5, TUBB, FN1, ACTN4, PSMC3, IMPDH2, MAPK1, CCT8, PRSS2
Intracellular organelle lumen (GO:0070013)	5.79E-08	3.65E-06	APP, DBNL, OAT, GSR, COL12A1, TNC, FN1, DBI, HSPG2, PSMC3, CDH2, COL7A1, IMPDH2, CDK1, MAPK1, CCT8, AGRN, APOB, FBN1
Collagen-containing extracellular matrix (GO:0062023)	7.84E-08	3.65E-06	LGALS3BP, ECM1, MMP2, COL12A1, TNC, FN1, PLAT, NID1, HSPG2, CDH2, COL7A1, AGRN, FBN1
Focal adhesion (GO:0005925)	9.68E-08	3.65E-06	TNC, HSPB1, ACTN4, RPL8, HSPG2, CNN3, PROCR, CDH2, ARPC3, CAPN2, ITGBL1, MAPK1, TLN1
Cell-substrate junction (GO:0030055)	1.19E-07	3.65E-06	TNC, HSPB1, ACTN4, RPL8, HSPG2, CNN3, PROCR, CDH2, ARPC3, CAPN2, ITGBL1, MAPK1, TLN1
Vacuolar lumen (GO:0005775)	1.84E-06	4.64E-05	TUBB, HEXA, MAPK1, CCT8, AGRN, APOB, PRSS2, HSPG2
Endoplasmic reticulum lumen (GO:0005788)	2.17E-06	4.64E-05	APP, CDH2, COL7A1, COL12A1, TNC, FN1, MAPK1, DBI, APOB, FBN1
Cytoskeleton (GO:0005856)	2.43E-06	4.64E-05	TUBB, HSPB1, ACTN4, CNN3, ACTA1, TUBA1C, TUBA1A, ARPC3, CFL2, MAPK1, LRRFIP1, CCT8, PDLIM5, GAPDH
Actin cytoskeleton (GO:0015629)	3.74E-05	6.36E-04	ACTA1, DBNL, CDH2, ARPC3, CFL2, CAPN2, ACTN4, PDLIM5, CNN3
Basement membrane (GO:0005604)	1.49E-04	2.27E-03	NID1, AGRN, HSPG2, FBN1

## Sheet: Jensen COMPARTMENT
Jensen COMPARTMENT
Term	p-value	q-value	Overlap genes (Top 10)
Extracellular exosome	1.91E-22	7.87E-20	LGALS3BP, APP, EIF4A1, ECM1, COL12A1, HEXA, HSPB1, PLOD2, PLAT, DBI, TUBB6, TUBA1A, CDH2, CFL2, CAPN2, EIF5A, DBNL, GSTO1, TUBB, EPDR1, ACTN4, HSPG2, SND1, DDB1, PROCR, ACTA1, MTHFD1, OAF, CMPK1, TLN1, GART, GAPDH, USP14, RAB1B, NID1, LDHB, PCBP1, MAPK1, CCT8, APOB, AP1M1, HSPA4, GSS, GSR, TXNL1, FN1, GGCT, ARPC3, IMPDH2, CDK1, ACO1, AGRN, RBMX, FBN1, AARS, EIF3B
Extracellular vesicle	2.45E-22	7.87E-20	LGALS3BP, APP, EIF4A1, ECM1, COL12A1, HEXA, HSPB1, PLOD2, PLAT, DBI, TUBB6, TUBA1A, CDH2, CFL2, CAPN2, EIF5A, DBNL, GSTO1, TUBB, EPDR1, ACTN4, HSPG2, SND1, DDB1, PROCR, ACTA1, MTHFD1, OAF, CMPK1, TLN1, GART, GAPDH, USP14, RAB1B, NID1, LDHB, PCBP1, MAPK1, CCT8, APOB, AP1M1, HSPA4, GSS, GSR, TXNL1, FN1, GGCT, ARPC3, IMPDH2, CDK1, ACO1, AGRN, RBMX, FBN1, AARS, EIF3B
Extracellular organelle	2.49E-22	7.87E-20	LGALS3BP, APP, EIF4A1, ECM1, COL12A1, HEXA, HSPB1, PLOD2, PLAT, DBI, TUBB6, TUBA1A, CDH2, CFL2, CAPN2, EIF5A, DBNL, GSTO1, TUBB, EPDR1, ACTN4, HSPG2, SND1, DDB1, PROCR, ACTA1, MTHFD1, OAF, CMPK1, TLN1, GART, GAPDH, USP14, RAB1B, NID1, LDHB, PCBP1, MAPK1, CCT8, APOB, AP1M1, HSPA4, GSS, GSR, TXNL1, FN1, GGCT, ARPC3, IMPDH2, CDK1, ACO1, AGRN, RBMX, FBN1, AARS, EIF3B
Extracellular region part	1.13E-19	2.61E-17	LGALS3BP, APP, EIF4A1, ECM1, COL12A1, HEXA, TNC, HMGB2, HSPB1, PLOD2, PLAT, DBI, TUBB6, TUBA1A, CDH2, CFL2, CAPN2, EIF5A, DBNL, GSTO1, MMP2, TUBB, CLEC11A, EPDR1, ACTN4, HSPG2, SND1, DDB1, PROCR, ACTA1, MTHFD1, OAF, CMPK1, TLN1, GART, GAPDH, USP14, RAB1B, NID1, LDHB, PCBP1, MAPK1, CCT8, APOB, AP1M1, HSPA4, GSS, GSR, TXNL1, FN1, GGCT, ARPC3, COL7A1, IMPDH2, CDK1, ACO1, AGRN, RBMX, FBN1, AARS, EIF3B
membrane-bounded vesicle	1.38E-19	2.61E-17	LGALS3BP, APP, EIF4A1, ECM1, COL12A1, HEXA, HSPB1, PLOD2, PLAT, DBI, TUBB6, TUBA1A, CDH2, CFL2, CAPN2, EIF5A, DBNL, GSTO1, TUBB, EPDR1, ACTN4, HSPG2, SND1, DDB1, PROCR, ACTA1, MTHFD1, OAF, CMPK1, PLIN3, TLN1, GART, GAPDH, USP14, RAB1B, NID1, LDHB, PCBP1, MAPK1, CCT8, APOB, AP1M1, HSPA4, GSS, GSR, TXNL1, FN1, GGCT, ARPC3, COL7A1, IMPDH2, CDK1, ACO1, AGRN, RBMX, PICALM, FBN1, AARS, EIF3B
Extracellular region	8.71E-17	1.37E-14	LGALS3BP, APP, EIF4A1, ECM1, COL12A1, HEXA, TNC, HMGB2, HSPB1, PLOD2, PLAT, DBI, TUBB6, TUBA1A, CDH2, CFL2, CAPN2, EIF5A, DBNL, GSTO1, MMP2, TUBB, CLEC11A, EPDR1, ACTN4, HSPG2, SND1, DDB1, PROCR, ACTA1, MTHFD1, OAF, CMPK1, TLN1, GART, GAPDH, USP14, RAB1B, NID1, LDHB, PCBP1, MAPK1, CCT8, APOB, AP1M1, HSPA4, GSS, GSR, TXNL1, FN1, GGCT, ARPC3, COL7A1, IMPDH2, CDK1, ITGBL1, ACO1, AGRN, RBMX, FBN1, AA…
Cytosol	4.46E-13	6.03E-11	ECM1, TNC, HSPB1, RPL8, SCRN1, CFL2, CAPN2, LRRFIP1, EIF5A, NUDC, DBNL, HMGCS1, MMP2, RPS6, TOMM34, ACTN4, HSPG2, SND1, DDB1, PROCR, PLIN3, MCM6, TLN1, GART, GAPDH, SNRPA, IDI1, USP14, PRPS1, RAB1B, GPS1, CNN3, LDHB, PCBP1, EIF4EBP1, EIF4H, CCT8, APOB, PDLIM5, HSPA4, GSS, GSR, TXNL1, PSMC3, IMPDH2, EIF3J, CDK1, ACO1, NAA15, AGRN, EIF3A, EIF4G1, FARSB, AARS, EIF3B
Cell	2.26E-11	2.37E-09	LGALS3BP, APP, ECM1, TNC, HSPB1, PLAT, RPL8, CDH2, SCRN1, CFL2, CAPN2, LRRFIP1, EIF5A, NUDC, DBNL, HMGCS1, MMP2, RPS6, CLEC11A, TOMM34, ACTN4, HSPG2, SND1, DDB1, PROCR, OAF, CMPK1, PLIN3, MCM6, TLN1, GART, GAPDH, SNRPA, IDI1, USP14, PRPS1, RBM8A, RAB1B, GPS1, CSTF2, CNN3, PPM1G, LDHB, PCBP1, EIF4EBP1, EIF4H, MAPK1, CCT8, APOB, PDLIM5, SF3A1, XRCC5, HSPA4, GSS, NONO, GSR, TXNL1, HNRNPAB, GGCT, PSM…
Cell part	2.26E-11	2.37E-09	LGALS3BP, APP, ECM1, TNC, HSPB1, PLAT, RPL8, CDH2, SCRN1, CFL2, CAPN2, LRRFIP1, EIF5A, NUDC, DBNL, HMGCS1, MMP2, RPS6, CLEC11A, TOMM34, ACTN4, HSPG2, SND1, DDB1, PROCR, OAF, CMPK1, PLIN3, MCM6, TLN1, GART, GAPDH, SNRPA, IDI1, USP14, PRPS1, RBM8A, RAB1B, GPS1, CSTF2, CNN3, PPM1G, LDHB, PCBP1, EIF4EBP1, EIF4H, MAPK1, CCT8, APOB, PDLIM5, SF3A1, XRCC5, HSPA4, GSS, NONO, GSR, TXNL1, HNRNPAB, GGCT, PSM…
Intracellular	3.68E-11	3.17E-09	LGALS3BP, APP, ECM1, TNC, HSPB1, PLAT, RPL8, SCRN1, CFL2, CAPN2, LRRFIP1, EIF5A, NUDC, DBNL, HMGCS1, MMP2, RPS6, CLEC11A, TOMM34, ACTN4, HSPG2, SND1, DDB1, PROCR, OAF, CMPK1, PLIN3, MCM6, TLN1, GART, GAPDH, SNRPA, IDI1, USP14, PRPS1, RBM8A, RAB1B, GPS1, CSTF2, CNN3, PPM1G, LDHB, PCBP1, EIF4EBP1, EIF4H, MAPK1, CCT8, APOB, PDLIM5, SF3A1, XRCC5, HSPA4, GSS, NONO, GSR, TXNL1, HNRNPAB, GGCT, PSMC3, NA…
