# Supplementary material for: High-Resolution Secretome Analysis of Chemical Hypoxia Treated Cells Identifies Putative Biomarkers of Chondrosarcoma
Source: Proteomes. 2022 Jul 20;10(3):25. doi: 10.3390/proteomes10030025 (PMC9326515; doi:10.3390/proteomes10030025)
Supplement: Supplementary file 1 [file proteomes-10-00025-s001.zip › proteomes-1795274-supplementary/Supplementary Table S3.xlsx]

## Sheet: peptides
Sequence	First amino acid	Last amino acid	A Count	R Count	N Count	D Count	C Count	Q Count	E Count	G Count	H Count	I Count	L Count	K Count	M Count	F Count	P Count	S Count	T Count	W Count	Y Count	V Count	U Count	O Count	Length	Missed cleavages	Mass	Proteins	Leading razor protein	Gene names	Protein names	Unique (Groups)	Unique (Proteins)	Charges	PEP	Score	Identification type CTL_1	Identification type CTL_2	Identification type CTL_3	Identification type DMOG_1	Identification type DMOG_2	Identification type DMOG_3	Experiment CTL_1	Experiment CTL_2	Experiment CTL_3	Experiment DMOG_1	Experiment DMOG_2	Experiment DMOG_3	Intensity
AAAAAAAAAAGAAGGR	A	R	12	1	0	0	0	0	0	3	0	0	0	0	0	0	0	0	0	0	0	0	0	0	16	0	11976214	Q86U42	Q86U42	PABPN1	Polyadenylate-binding protein 2	yes	yes	2	6.5e-11	129.85				By MS/MS		By matching				1		1	29005000
AAAAAAAGDSDSWDADAFSVEDPVRK	A	K	9	1	0	5	0	0	1	1	0	0	0	1	0	1	1	3	0	1	0	2	0	0	26	1	25921728	O75822	O75822	EIF3J	Eukaryotic translation initiation factor 3 subunit J	yes	yes	2;3	6.83e-55	139.65		By matching	By matching		By matching	By matching		1	1		1	1	23878000
AAAAAAALQAK	A	K	8	0	0	0	0	1	0	0	0	0	1	1	0	0	0	0	0	0	0	0	0	0	11	0	95554508	P36578	P36578	RPL4	60S ribosomal protein L4	yes	yes	2	0.0537	109.86		By MS/MS	By MS/MS	By MS/MS		By MS/MS		1	1	1		1	98953000
AAAAAAGAASGLPGPVAQGLK	A	K	9	0	0	0	0	1	0	4	0	0	2	1	0	0	2	1	0	0	0	1	0	0	21	0	17479581	Q96P70	Q96P70	IPO9	Importin-9	yes	yes	2	2.56e-156	153.63	By matching	By matching					1	1					38930000
AAAAAAGAGPEMVR	A	R	7	1	0	0	0	0	1	2	0	0	0	0	1	0	1	0	0	0	0	1	0	0	14	0	12416187	P28482	P28482	MAPK1	Mitogen-activated protein kinase 1	yes	yes	2	3.19e-20	105.86													0
AAAAAAGEAR	A	R	7	1	0	0	0	0	1	1	0	0	0	0	0	0	0	0	0	0	0	0	0	0	10	0	85743553	P09417	P09417	QDPR	Dihydropteridine reductase	yes	yes	1	0.01023	50966													20604000
AAAAAAGEARR	A	R	7	2	0	0	0	0	1	1	0	0	0	0	0	0	0	0	0	0	0	0	0	0	11	1	10135366	P09417	P09417	QDPR	Dihydropteridine reductase	yes	yes	2	0.0027759	60.59		By MS/MS	By MS/MS	By MS/MS				1	1	1			110520000
AAAAAEQQQFYLLLGNLLSPDNVVRK	A	K	5	1	2	1	0	3	1	1	0	0	5	1	0	1	1	1	0	0	1	2	0	0	26	1	28285185	O00410	O00410	IPO5	Importin-5	yes	yes	3	5.36e-84	203.66		By matching	By MS/MS	By MS/MS	By matching	By MS/MS		1	1	2	1	2	164950000
AAAAAGTATSQR	A	R	6	1	0	0	0	1	0	1	0	0	0	0	0	0	0	1	2	0	0	0	0	0	12	0	10745418	Q9Y2Z0	Q9Y2Z0	SUGT1	Suppressor of G2 allele of SKP1 homolog	yes	yes	2	2.63e-41	153.24				By MS/MS		By MS/MS				1		1	97658000
AAAAMAAAAGGGAGAAR	A	R	11	1	0	0	0	0	0	4	0	0	0	0	1	0	0	0	0	0	0	0	0	0	17	0	13146463	Q9NX46	Q9NX46	ADPRHL2	Poly(ADP-ribose) glycohydrolase ARH3	yes	yes	2	0.0055162	75387	By matching	By matching					1	1					21421000
AAAAVVEFQR	A	R	4	1	0	0	0	1	1	0	0	0	0	0	0	1	0	0	0	0	0	2	0	0	10	0	10605665	O00231	O00231	PSMD11	26S proteasome non-ATPase regulatory subunit 11	yes	yes	2	0.00088801	79906	By matching	By MS/MS	By MS/MS		By MS/MS		1	2	1		1		108690000
AAADGDDSLYPIAVLIDELRNEDVQLR	A	R	4	2	1	5	0	1	2	1	0	2	4	0	0	0	1	1	0	0	1	2	0	0	27	1	29704934	P30153	P30153	PPP2R1A	Serine/threonine-protein phosphatase 2A 65 kDa regulatory subunit A alpha isoform	yes	yes	3	0.00048711	41084													16719000
AAAEDVNVTFEDQQK	A	K	3	0	1	2	0	2	2	0	0	0	0	1	0	1	0	0	1	0	0	2	0	0	15	0	16637689	Q9NQP4	Q9NQP4	PFDN4	Prefoldin subunit 4	yes	yes	2	0.00040074	121.08				By MS/MS		By matching				1		1	44940000
AAAEVAGQFVIK	A	K	4	0	0	0	0	1	1	1	0	1	0	1	0	1	0	0	0	0	0	2	0	0	12	0	12026659	P02786	P02786	TFRC	Transferrin receptor protein 1;Transferrin receptor protein 1, serum form	yes	yes	2	0.013275	66.27	By matching	By matching	By MS/MS	By matching	By matching	By matching	1	1	1	2	1	2	78756000
AAAFEEQENETVVVK	A	K	3	0	1	0	0	1	4	0	0	0	0	1	0	1	0	0	1	0	0	3	0	0	15	0	16628101	Q9Y490	Q9Y490	TLN1	Talin-1	yes	yes	2	0.0017233	83862		By matching	By matching	By matching	By matching	By matching		1	1	1	1	1	90930000
AAAGEFADDPCSSVK	A	K	4	0	0	2	1	0	1	1	0	0	0	1	0	1	1	2	0	0	0	1	0	0	15	0	15236562	P35221	P35221	CTNNA1	Catenin alpha-1	yes	yes	2	0.00090048	69.01				By MS/MS	By MS/MS	By matching				1	1	1	32502000
AAAGELQEDSGLCVLAR	A	R	4	1	0	1	1	1	2	2	0	0	3	0	0	0	0	1	0	0	0	1	0	0	17	0	1758857	Q96C19	Q96C19	EFHD2	EF-hand domain-containing protein D2	yes	yes	2	0.00186	147.62		By matching		By MS/MS	By MS/MS	By matching		1		1	1	1	96093000
AAAGGGGGGAAAAGR	A	R	7	1	0	0	0	0	0	7	0	0	0	0	0	0	0	0	0	0	0	0	0	0	15	0	10705217	Q9UL25	Q9UL25	RAB21	Ras-related protein Rab-21	yes	yes	2	0.00018627	91584		By matching	By MS/MS	By MS/MS	By MS/MS	By MS/MS		1	1	1	1	1	49899000
AAAGIQPPGYLIHESACWSDTLQR	A	R	4	1	0	1	1	2	1	2	1	2	2	0	0	0	2	2	1	1	1	0	0	0	24	0	26402755	Q8WVQ1	Q8WVQ1	CANT1	Soluble calcium-activated nucleotidase 1	yes	yes	3	0.036544	19549													11787000
AAAGVVSGK	A	K	3	0	0	0	0	0	0	2	0	0	0	1	0	0	0	1	0	0	0	2	0	0	9	0	75842865	Q8TC07	Q8TC07	TBC1D15	TBC1 domain family member 15	yes	yes	1	0.0037366	91853				By MS/MS	By MS/MS	By matching				1	1	1	85056000
AAAGWRDGSGQEK	A	K	3	1	0	1	0	1	1	3	0	0	0	1	0	0	0	1	0	1	0	0	0	0	13	1	13316218	P62070	P62070	RRAS2	Ras-related protein R-Ras2	yes	yes	2	0.011018	43.77													0
AAAIQTMSLDAER	A	R	4	1	0	1	0	1	1	0	0	1	1	0	1	0	0	1	1	0	0	0	0	0	13	0	13756766	O75326	O75326	SEMA7A	Semaphorin-7A	yes	yes	2	3.04e-09	140.07	By matching	By MS/MS	By MS/MS	By MS/MS	By MS/MS	By MS/MS	1	1	1	1	2	1	705260000
AAALAHLDRGSPPPAR	A	R	5	2	0	1	0	0	0	1	1	0	2	0	0	0	3	1	0	0	0	0	0	0	16	1	15988641	Q16853;O75106	Q16853	AOC3;AOC2	Membrane primary amine oxidase;Retina-specific copper amine oxidase	yes	no	4	0.036585	16182				By MS/MS	By MS/MS	By MS/MS				1	1	1	16388000
AAALEFLNRFEEAK	A	K	4	1	1	0	0	0	3	0	0	0	2	1	0	2	0	0	0	0	0	0	0	0	14	1	16078308	P31948	P31948	STIP1	Stress-induced-phosphoprotein 1	yes	yes	2;3	4.58e-85	140.39	By matching	By matching					1	1					18795000
AAAMDVDTPSGTNSGAGK	A	K	4	0	1	2	0	0	0	3	0	0	0	1	1	0	1	2	2	0	0	1	0	0	18	0	16487363	P62877	P62877	RBX1	E3 ubiquitin-protein ligase RBX1;E3 ubiquitin-protein ligase RBX1, N-terminally processed	yes	yes	2	9.01e-10	124.86													23420000
AAAMDVDTPSGTNSGAGKK	A	K	4	0	1	2	0	0	0	3	0	0	0	2	1	0	1	2	2	0	0	1	0	0	19	1	17768312	P62877	P62877	RBX1	E3 ubiquitin-protein ligase RBX1;E3 ubiquitin-protein ligase RBX1, N-terminally processed	yes	yes	2	0.638	89283		By matching		By MS/MS	By MS/MS			1		1	1		60097000
AAANFFSASCVPCADQSSFPK	A	K	5	0	1	1	2	1	0	0	0	0	0	1	0	3	2	4	0	0	0	1	0	0	21	0	22609881	CON__Q0IIK2;CON__Q29443	CON__Q0IIK2			yes	no	2;3	5.38e-20	142.1	By MS/MS	By MS/MS	By MS/MS	By MS/MS		By MS/MS	2	3	2	2		1	1229900000
AAAPAPEEEMDECEQALAAEPK	A	K	7	0	0	1	1	1	6	0	0	0	1	1	1	0	3	0	0	0	0	0	0	0	22	0	23560199	P26641	P26641	EEF1G	Elongation factor 1-gamma	yes	yes	2	6.67e-10	93823			By matching	By MS/MS	By matching	By MS/MS			1	1	1	2	53675000
AAAQEQYSAAVAR	A	R	6	1	0	0	0	2	1	0	0	0	0	0	0	0	0	1	0	0	1	1	0	0	13	0	13346579	CON__Q3T052	CON__Q3T052			yes	yes	2	0.57	129.85		By MS/MS	By MS/MS		By MS/MS	By MS/MS		1	1		1	1	112450000
AAAQEQYSAAVARGESAGLVR	A	R	7	2	0	0	0	2	2	2	0	0	1	0	0	0	0	2	0	0	1	2	0	0	21	1	21040661	CON__Q3T052	CON__Q3T052			yes	yes	3	0.00707	77391	By matching	By MS/MS	By MS/MS	By MS/MS	By MS/MS	By MS/MS	1	1	1	1	1	1	158360000
AAAQLLQSQAQQSGAQQTK	A	K	5	0	0	0	0	7	0	1	0	0	2	1	0	0	0	2	1	0	0	0	0	0	19	0	19560025	Q9NVA2	Q9NVA2	SEPT11	Septin-11	yes	yes	2	0.00015644	90926													20272000
AAAQLLQSQAQQSGAQQTKK	A	K	5	0	0	0	0	7	0	1	0	0	2	2	0	0	0	2	1	0	0	0	0	0	20	1	20840974	Q9NVA2	Q9NVA2	SEPT11	Septin-11	yes	yes	3	0.00154	60564													21416000
AAATAEEPDPK	A	K	4	0	0	1	0	0	2	0	0	0	0	1	0	0	2	0	1	0	0	0	0	0	11	0	10985193	Q99733	Q99733	NAP1L4	Nucleosome assembly protein 1-like 4	yes	yes	2	0.0083775	56258					By matching						1		3756300
AAATGAVAASAASGQAEGK	A	K	9	0	0	0	0	1	1	3	0	0	0	1	0	0	0	2	1	0	0	1	0	0	19	0	15877853	Q9NWH9	Q9NWH9	SLTM	SAFB-like transcription modulator	yes	yes	2	0.00013298	94122				By matching						1			12839000
AAATGPSFWLGNETLK	A	K	3	0	1	0	0	0	1	2	0	0	2	1	0	1	1	1	2	1	0	0	0	0	16	0	16618413	P12955	P12955	PEPD	Xaa-Pro dipeptidase	yes	yes	2	0.0097	93959	By matching		By matching			By matching	1		2			2	101950000
AAAVPQR	A	R	3	1	0	0	0	1	0	0	0	0	0	0	0	0	1	0	0	0	0	1	0	0	7	0	71140277	Q00688	Q00688	FKBP3	Peptidyl-prolyl cis-trans isomerase FKBP3	yes	yes	2	0.035492	69.39													11978000
AAAVSSGFDGAIQLVSLGGR	A	R	4	1	0	1	0	1	0	4	0	1	2	0	0	1	0	3	0	0	0	2	0	0	20	0	1874985	O00468	O00468	AGRN	Agrin;Agrin N-terminal 110 kDa subunit;Agrin C-terminal 110 kDa subunit;Agrin C-terminal 90 kDa fragment;Agrin C-terminal 22 kDa fragment	yes	yes	2;3	2.74e-198	268.9	By MS/MS	By MS/MS	By MS/MS	By MS/MS	By MS/MS	By MS/MS	1	1	2	1	2	2	547630000
AACLPLPGYR	A	R	2	1	0	0	1	0	0	1	0	0	2	0	0	0	2	0	0	0	1	0	0	0	10	0	1116575	P13796	P13796	LCP1	Plastin-2	yes	yes	2	0.013655	54205	By MS/MS	By matching	By MS/MS	By matching		By matching	1	1	1	1		1	248950000
AACNLLQR	A	R	2	1	1	0	1	1	0	0	0	0	2	0	0	0	0	0	0	0	0	0	0	0	8	0	94448618	Q01813	Q01813	PFKP	ATP-dependent 6-phosphofructokinase, platelet type	yes	yes	2	0.020431	71378				By MS/MS						1			0
AADAEAEVASLNR	A	R	5	1	1	1	0	0	2	0	0	0	1	0	0	0	0	1	0	0	0	1	0	0	13	0	13156368	P06753	P06753	TPM3	Tropomyosin alpha-3 chain	yes	yes	2	0.000914	97456		By MS/MS	By matching		By matching	By matching		1	1		1	1	171360000
AADAEAEVASLNRR	A	R	5	2	1	1	0	0	2	0	0	0	1	0	0	0	0	1	0	0	0	1	0	0	14	1	14717379	P06753	P06753	TPM3	Tropomyosin alpha-3 chain	yes	yes	2;3	0.0010042	102.52		By MS/MS	By MS/MS	By MS/MS	By matching	By matching		2	2	1	2	1	646600000
AADALEEQQR	A	R	3	1	0	1	0	2	2	0	0	0	1	0	0	0	0	0	0	0	0	0	0	0	10	0	11295364	Q14980	Q14980	NUMA1	Nuclear mitotic apparatus protein 1	yes	yes	2	0.0069198	67993													8602800
AADAVEDLRWFR	A	R	3	2	0	2	0	0	1	0	0	0	1	0	0	1	0	0	0	1	0	1	0	0	12	1	14477208	Q9UNF0	Q9UNF0	PACSIN2	Protein kinase C and casein kinase substrate in neurons protein 2	yes	yes	3	0.020145	46592		By matching	By matching					1	1				35089000
AADEEAFEDNSEEYIRR	A	R	3	2	1	2	0	0	5	0	0	1	0	0	0	1	0	1	0	0	1	0	0	0	17	1	20428817	P55060	P55060	CSE1L	Exportin-2	yes	yes	3	0.013868	28.58	By matching	By matching		By matching		By matching	1	1		1		1	34553000
AADFIDQALAQK	A	K	4	0	0	2	0	2	0	0	0	1	1	1	0	1	0	0	0	0	0	0	0	0	12	0	12896616	P51452	P51452	DUSP3	Dual specificity protein phosphatase 3	yes	yes	2	0.029653	39848													12205000
AADFSDPAFLAHTNR	A	R	4	1	1	2	0	0	0	0	1	0	1	0	0	2	1	1	1	0	0	0	0	0	15	0	16317692	CON__ENSEMBL:ENSBTAP00000018574	CON__ENSEMBL:ENSBTAP00000018574			yes	yes	2;3	0.0020207	53995	By matching	By MS/MS	By MS/MS	By MS/MS	By matching	By MS/MS	1	2	2	2	1	2	472010000
AADGSAVSTVTK	A	K	3	0	0	1	0	0	0	1	0	0	0	1	0	0	0	2	2	0	0	2	0	0	12	0	11055615	P53814	P53814	SMTN	Smoothelin	yes	yes	2	0.0029689	77379					By MS/MS						1		12760000
AADISESSGADCK	A	K	3	0	0	2	1	0	1	1	0	1	0	1	0	0	0	3	0	0	0	0	0	0	13	0	13095456	O43583	O43583	DENR	Density-regulated protein	yes	yes	2	0.0001302	97456				By MS/MS						1			76102000
AADPPAENSSAPEAEQGGAE	A	E	6	0	1	1	0	1	4	2	0	0	0	0	0	0	3	2	0	0	0	0	0	0	20	0	18967973	P67809	P67809	YBX1	Nuclease-sensitive element-binding protein 1	yes	yes	2	0.0029912	44616													21626000
AAEAAAAPAESAAPAAGEEPSKEEGEPK	A	K	11	0	0	0	0	0	7	2	0	0	0	2	0	0	4	2	0	0	0	0	0	0	28	1	26352249	P80723	P80723	BASP1	Brain acid soluble protein 1	yes	yes	3	0.42	39122		By MS/MS	By MS/MS	By matching		By MS/MS		1	1	1		1	33105000
AAEAGGAEEQYGFLTTPTK	A	K	4	0	0	0	0	1	3	3	0	0	1	1	0	1	1	0	3	0	1	0	0	0	19	0	19399163	P46821	P46821	MAP1B	Microtubule-associated protein 1B;MAP1B heavy chain;MAP1 light chain LC1	yes	yes	2	0.00010206	72937													3375800
AAECNIVVTQPR	A	R	2	1	1	0	1	1	1	0	0	1	0	0	0	0	1	0	1	0	0	2	0	0	12	0	1356682	Q08211	Q08211	DHX9	ATP-dependent RNA helicase A	yes	yes	2	0.0021956	70.1													15259000
AAEDDEDDDVDTK	A	K	2	0	0	6	0	0	2	0	0	0	0	1	0	0	0	0	1	0	0	1	0	0	13	0	14365427	P06454	P06454	PTMA	Prothymosin alpha;Prothymosin alpha, N-terminally processed;Thymosin alpha-1	yes	yes	2	0.0042387	63283													3242500
AAEEPQQQK	A	K	2	0	0	0	0	3	2	0	0	0	0	1	0	0	1	0	0	0	0	0	0	0	9	0	10274934	Q96FW1	Q96FW1	OTUB1	Ubiquitin thioesterase OTUB1	yes	yes	2	0.0027136	86794			By matching	By MS/MS	By MS/MS	By matching			1	1	1	1	15818000
AAFDDAIAELDTLSEESYK	A	K	4	0	0	3	0	0	3	0	0	1	2	1	0	1	0	2	1	0	1	0	0	0	19	0	20869583	P62258	P62258	YWHAE	14-3-3 protein epsilon	yes	yes	2;3	4.07e-40	226.23	By matching	By MS/MS	By MS/MS	By MS/MS		By MS/MS	1	3	1	1		2	749340000
AAFGGSGGRGSSSGGGYSSGSSSYGSGGR	A	R	2	2	0	0	0	0	0	12	0	0	0	0	0	1	0	10	0	0	2	0	0	0	29	1	25000599	CON__P35908v2;P35908;CON__P35908	CON__P35908v2	KRT2	Keratin, type II cytoskeletal 2 epidermal	yes	no	3	0.0666	44264			By matching						1				35083000
AAFGLSEAGFNTACVTK	A	K	4	0	1	0	1	0	1	2	0	0	1	1	0	2	0	1	2	0	0	1	0	0	17	0	17428298	P31040	P31040	SDHA	Succinate dehydrogenase [ubiquinone] flavoprotein subunit, mitochondrial	yes	yes	2	0.0688	78324	By matching	By matching	By matching				1	1	1				17160000
AAFGQGSGPIMLDEVQCTGTEASLADCK	A	K	4	0	0	2	2	2	2	4	0	1	2	1	1	1	1	2	2	0	0	1	0	0	28	0	2912299	Q08380	Q08380	LGALS3BP	Galectin-3-binding protein	yes	yes	3	0.244	50294	By matching	By matching	By MS/MS		By MS/MS		1	1	1		1		48216000
AAFVLPEFAR	A	R	3	1	0	0	0	0	1	0	0	0	1	0	0	2	1	0	0	0	0	1	0	0	10	0	11196077	P19623	P19623	SRM	Spermidine synthase	yes	yes	2	0.0042765	105.14		By matching	By matching			By MS/MS		1	1			1	57365000
AAFVSEQQQK	A	K	2	0	0	0	0	3	1	0	0	0	0	1	0	1	0	1	0	0	0	1	0	0	10	0	11345669	P26006	P26006	ITGA3	Integrin alpha-3;Integrin alpha-3 heavy chain;Integrin alpha-3 light chain	yes	yes	2	0.0019838	87181		By MS/MS	By MS/MS		By MS/MS	By matching		1	1		1	1	90216000
AAGAAEAAVAAVEEVGSAGQFEELLR	A	R	9	1	0	0	0	1	5	3	0	0	2	0	0	1	0	1	0	0	0	3	0	0	26	0	25152554	O76003	O76003	GLRX3	Glutaredoxin-3	yes	yes	2;3	6.82e-75	184.99		By MS/MS		By MS/MS		By matching		2		3		2	138130000
AAGAAEAAVAAVEEVGSAGQFEELLRLK	A	K	9	1	0	0	0	1	5	3	0	0	3	1	0	1	0	1	0	0	0	3	0	0	28	1	27564345	O76003	O76003	GLRX3	Glutaredoxin-3	yes	yes	3	2.71e-76	158.18					By MS/MS						1		43181000
AAGASDVVLYK	A	K	3	0	0	1	0	0	0	1	0	0	1	1	0	0	0	1	0	0	1	2	0	0	11	0	10925815	Q9NSD9	Q9NSD9	FARSB	Phenylalanine--tRNA ligase beta subunit	yes	yes	2	0.0059033	59245	By matching				By MS/MS	By MS/MS	1				1	1	33365000
AAGGDHGSPDSYRSPLASR	A	R	3	2	0	2	0	0	0	3	1	0	1	0	0	0	2	4	0	0	1	0	0	0	19	1	18998824	P30566	P30566	ADSL	Adenylosuccinate lyase	yes	yes	3	0.017042	45138													39671000
AAGSGELGVTMK	A	K	2	0	0	0	0	0	1	3	0	0	1	1	1	0	0	1	1	0	0	1	0	0	12	0	11195594	O75369	O75369	FLNB	Filamin-B	yes	yes	2	0.0032639	71349		By MS/MS	By MS/MS	By MS/MS		By MS/MS		1	1	1		1	32474000
AAGTAAALAFLSQESR	A	R	6	1	0	0	0	1	1	1	0	0	2	0	0	1	0	2	1	0	0	0	0	0	16	0	15628053	O75607	O75607	NPM3	Nucleoplasmin-3	yes	yes	2	4.93e-20	160.15		By MS/MS	By MS/MS	By MS/MS	By MS/MS	By MS/MS		1	1	1	1	1	155170000
AAGTLYTYPENWR	A	R	2	1	1	0	0	0	1	1	0	0	1	0	0	0	1	0	2	1	2	0	0	0	13	0	1540731	P26641	P26641	EEF1G	Elongation factor 1-gamma	yes	yes	2	2.34e-254	190.96		By MS/MS	By MS/MS	By matching		By matching		1	1	1		1	546570000
AAGTLYTYPENWRAFK	A	K	3	1	1	0	0	0	1	1	0	0	1	1	0	1	1	0	2	1	2	0	0	0	16	1	18869315	P26641	P26641	EEF1G	Elongation factor 1-gamma	yes	yes	2	0.00015824	95.81													7138100
AAGVEAAAEVAATEIK	A	K	7	0	0	0	0	0	3	1	0	1	0	1	0	0	0	0	1	0	0	2	0	0	16	0	14997831	P52272	P52272	HNRNPM	Heterogeneous nuclear ribonucleoprotein M	yes	yes	2	4.91e-145	160.52			By MS/MS		By MS/MS	By MS/MS			1		1	1	61568000
AAGVNVEPFWPGLFAK	A	K	3	0	1	0	0	0	1	2	0	0	1	1	0	2	2	0	0	1	0	2	0	0	16	0	17018879	P05386	P05386	RPLP1	60S acidic ribosomal protein P1	yes	yes	2	2.21e-25	155.33		By MS/MS	By MS/MS	By MS/MS	By MS/MS	By matching		1	1	2	1	1	1874400000
AAGYDLYSAYDYTIPPMEK	A	K	3	0	0	2	0	0	1	1	0	1	1	1	1	0	2	1	1	0	4	0	0	0	19	0	2166982	P33316	P33316	DUT	Deoxyuridine 5-triphosphate nucleotidohydrolase, mitochondrial	yes	yes	2	0.0011579	62042				By MS/MS		By MS/MS				1		1	23631000
AAHGGSAASSALK	A	K	5	0	0	0	0	0	0	2	1	0	1	1	0	0	0	3	0	0	0	0	0	0	13	0	11265731	O94888	O94888	UBXN7	UBX domain-containing protein 7	yes	yes	2	0.0010653	66.27			By MS/MS		By matching	By MS/MS			1		1	1	37719000
AAHLCAEAALR	A	R	5	1	0	0	1	0	1	0	1	0	2	0	0	0	0	0	0	0	0	0	0	0	11	0	11815975	Q9UQ80;H0YIN7	Q9UQ80	PA2G4	Proliferation-associated protein 2G4	yes	no	2;3	0.0021992	66692			By matching	By MS/MS	By MS/MS	By matching			1	1	1	1	85710000
AAHNNLMAMAK	A	K	4	0	2	0	0	0	0	0	1	0	1	1	2	0	0	0	0	0	0	0	0	0	11	0	11705638	CON__ENSEMBL:ENSBTAP00000007350	CON__ENSEMBL:ENSBTAP00000007350			yes	yes	3	0.019435	42718	By matching			By MS/MS	By matching	By MS/MS	1			1	1	1	12740000
AAHSEGNTTAGLDMR	A	R	3	1	1	1	0	0	1	2	1	0	1	0	1	0	0	1	2	0	0	0	0	0	15	0	15296893	P78371	P78371	CCT2	T-complex protein 1 subunit beta	yes	yes	2;3	0.602	81865			By MS/MS	By MS/MS					1	1			92085000
AAIDWFDGK	A	K	2	0	0	2	0	0	0	1	0	1	0	1	0	1	0	0	0	1	0	0	0	0	9	0	10214869	P35637;Q92804	Q92804	FUS;TAF15	RNA-binding protein FUS;TATA-binding protein-associated factor 2N	no	no	2	0.020549	60.59						By MS/MS						1	212550000
AAIGLLAR	A	R	3	1	0	0	0	0	0	1	0	1	2	0	0	0	0	0	0	0	0	0	0	0	8	0	78349667	P07741	P07741	APRT	Adenine phosphoribosyltransferase	yes	yes	2	0.025007	81381						By MS/MS						1	0
AAISGENAGLVR	A	R	3	1	1	0	0	0	1	2	0	1	1	0	0	0	0	1	0	0	0	1	0	0	12	0	1156.62	CON__Q0VCM5;P19827	CON__Q0VCM5	ITIH1	Inter-alpha-trypsin inhibitor heavy chain H1	yes	no	2	0.00020784	101.65	By matching	By MS/MS	By MS/MS			By MS/MS	1	1	1			1	241620000
AALANLCIGDVITAIDGENTSNMTHLEAQNR	A	R	5	1	4	2	1	1	2	2	1	3	3	0	1	0	0	1	3	0	0	1	0	0	31	0	33115874	O00151	O00151	PDLIM1	PDZ and LIM domain protein 1	yes	yes	3	7.75e-28	97819					By matching						1		14765000
AALAPYNWPVWLGVHDR	A	R	3	1	1	1	0	0	0	1	1	0	2	0	0	0	2	0	0	2	1	2	0	0	17	0	19640057	Q9Y240	Q9Y240	CLEC11A	C-type lectin domain family 11 member A	yes	yes	2;3	0.0962	70563	By matching	By MS/MS	By MS/MS	By matching	By matching	By MS/MS	1	1	1	2	1	2	368060000
AALDSLSLFTSLGLSEQK	A	K	2	0	0	1	0	1	1	1	0	0	5	1	0	1	0	4	1	0	0	0	0	0	18	0	18789939	P47897	P47897	QARS	Glutamine--tRNA ligase	yes	yes	2	3.87e-05	141.38			By MS/MS	By matching	By matching	By matching			1	2	1	1	44777000
AALEALGSCLNNK	A	K	3	0	2	0	1	0	1	1	0	0	3	1	0	0	0	1	0	0	0	0	0	0	13	0	13596816	P34897	P34897	SHMT2	Serine hydroxymethyltransferase, mitochondrial	yes	yes	2	6.04e-07	155.06		By matching	By matching	By matching	By MS/MS			1	1	1	1		349660000
AALEELVK	A	K	2	0	0	0	0	0	2	0	0	0	2	1	0	0	0	0	0	0	0	1	0	0	8	0	87150148	P12081	P12081	HARS	Histidine--tRNA ligase, cytoplasmic	yes	yes	2	0.034487	77058				By MS/MS						1			0
AALEEVYPDLTPEETRR	A	R	2	2	0	1	0	0	4	0	0	0	2	0	0	0	2	0	2	0	1	1	0	0	17	1	19879851	Q9H0D6	Q9H0D6	XRN2	5-3 exoribonuclease 2	yes	yes	3	0.026442	23138		By matching						1					23711000
AALETDENLLLCAPTGAGK	A	K	4	0	1	1	1	0	2	2	0	0	4	1	0	0	1	0	2	0	0	0	0	0	19	0	1942967	O75643	O75643	SNRNP200	U5 small nuclear ribonucleoprotein 200 kDa helicase	yes	yes	2	0.00032457	91858					By matching						1		11234000
AALGEPVRLER	A	R	2	2	0	0	0	0	2	1	0	0	2	0	0	0	1	0	0	0	0	1	0	0	11	1	1209683	Q9NUP9	Q9NUP9	LIN7C	Protein lin-7 homolog C	yes	yes	2	0.0001341	108.98	By matching	By MS/MS	By MS/MS	By MS/MS		By MS/MS	1	1	1	1		1	239030000
AALGPLVTGLYDVQAFK	A	K	3	0	0	1	0	1	0	2	0	0	3	1	0	1	1	0	1	0	1	2	0	0	17	0	17619665	P11172	P11172	UMPS	Uridine 5-monophosphate synthase;Orotate phosphoribosyltransferase;Orotidine 5-phosphate decarboxylase	yes	yes	2	0.0048128	63727													16944000
AALGPSSQNVTEYVVRVPK	A	K	2	1	1	0	0	1	1	1	0	0	1	1	0	0	2	2	1	0	1	4	0	0	19	1	20140847	P35269	P35269	GTF2F1	General transcription factor IIF subunit 1	yes	yes	2	0.0074	98942													24036000
AALIYTCTVCR	A	R	2	1	0	0	2	0	0	0	0	1	1	0	0	0	0	0	2	0	1	1	0	0	11	0	13266424	Q9Y5V0	Q9Y5V0	ZNF706	Zinc finger protein 706	yes	yes	2	0.0010981	90629					By MS/MS	By matching					1	1	80332000
AALLNQHYQVNFK	A	K	2	0	2	0	0	2	0	0	1	0	2	1	0	1	0	0	0	0	1	1	0	0	13	0	1544.81	P07814	P07814	EPRS	Bifunctional glutamate/proline--tRNA ligase;Glutamate--tRNA ligase;Proline--tRNA ligase	yes	yes	2	0.029432	39022		By matching						1					17946000
AALLWALAAALER	A	R	6	1	0	0	0	0	1	0	0	0	4	0	0	0	0	0	0	1	0	0	0	0	13	0	13677925	Q8IZ83	Q8IZ83	ALDH16A1	Aldehyde dehydrogenase family 16 member A1	yes	yes	2	0.00071913	102.52						By matching						1	5347900
AALPEGLPEASR	A	R	3	1	0	0	0	0	2	1	0	0	2	0	0	0	2	1	0	0	0	0	0	0	12	0	12096354	Q99988	Q99988	GDF15	Growth/differentiation factor 15	yes	yes	2	0.023876	42743	By matching			By MS/MS	By MS/MS	By MS/MS	1			1	1	1	84585000
AALQEELQLCK	A	K	2	0	0	0	1	2	2	0	0	0	3	1	0	0	0	0	0	0	0	0	0	0	11	0	13016649	P49327	P49327	FASN	Fatty acid synthase;[Acyl-carrier-protein] S-acetyltransferase;[Acyl-carrier-protein] S-malonyltransferase;3-oxoacyl-[acyl-carrier-protein] synthase;3-oxoacyl-[acyl-carrier-protein] reductase;3-hydroxyacyl-[acyl-carrier-protein] dehydratase;Enoyl-[acyl-carrier-protein] reductase;Oleoyl-[acyl-carrier-protein] hydrolase	yes	yes	2	0.0061055	58676				By MS/MS	By MS/MS	By MS/MS				1	1	1	54262000
AALQELLSK	A	K	2	0	0	0	0	1	1	0	0	0	3	1	0	0	0	1	0	0	0	0	0	0	9	0	97156515	P62851	P62851	RPS25	40S ribosomal protein S25	yes	yes	2	0.0098617	81548		By matching	By MS/MS	By MS/MS		By matching		1	1	1		1	93026000
AALSASEGEEVPQDK	A	K	3	0	0	1	0	1	3	1	0	0	1	1	0	0	1	2	0	0	0	1	0	0	15	0	15297209	O95831	O95831	AIFM1	Apoptosis-inducing factor 1, mitochondrial	yes	yes	2	0.559	110.08													33822000
AALSEEELEK	A	K	2	0	0	0	0	0	4	0	0	0	2	1	0	0	0	1	0	0	0	0	0	0	10	0	11175503	Q04637	Q04637	EIF4G1	Eukaryotic translation initiation factor 4 gamma 1	yes	yes	2	0.031448	41029				By MS/MS	By MS/MS	By MS/MS				1	1	1	46003000
AALTIDEK	A	K	2	0	0	1	0	0	1	0	0	1	1	1	0	0	0	0	1	0	0	0	0	0	8	0	8594651	CON__P34955	CON__P34955			yes	yes	2	0.021981	98523	By MS/MS	By MS/MS	By MS/MS	By MS/MS	By matching		1	1	1	1	1		1401300000
AALTRDPQFQK	A	K	2	1	0	1	0	2	0	0	0	0	1	1	0	1	1	0	1	0	0	0	0	0	11	1	12736779	P06744	P06744	GPI	Glucose-6-phosphate isomerase	yes	yes	2	0.000182	197.21	By MS/MS	By MS/MS	By MS/MS	By MS/MS	By MS/MS	By MS/MS	2	1	1	2	1	1	1653200000
AALTTLFK	A	K	2	0	0	0	0	0	0	0	0	0	2	1	0	1	0	0	2	0	0	0	0	0	8	0	86351165	Q96KP4	Q96KP4	CNDP2	Cytosolic non-specific dipeptidase	yes	yes	1;2	0.0087035	92467			By MS/MS			By matching			2			2	155760000
AALVDLEPGTMDSVR	A	R	2	1	0	2	0	0	1	1	0	0	2	0	1	0	1	1	1	0	0	2	0	0	15	0	15727818	Q9BUF5	Q9BUF5	TUBB6	Tubulin beta-6 chain	yes	yes	2	0.0014686	78908					By MS/MS	By MS/MS					1	2	61471000
AALVLEDGSVLR	A	R	2	1	0	1	0	0	1	1	0	0	3	0	0	0	0	1	0	0	0	2	0	0	12	0	1241698	P27708	P27708	CAD	CAD protein;Glutamine-dependent carbamoyl-phosphate synthase;Aspartate carbamoyltransferase;Dihydroorotase	yes	yes	2	0.00032769	87913					By MS/MS	By matching					1	1	56642000
AAMEPIVISAK	A	K	3	0	0	0	0	0	1	0	0	2	0	1	1	0	1	1	0	0	0	1	0	0	11	0	11286213	Q9Y490	Q9Y490	TLN1	Talin-1	yes	yes	2	0.0045035	63184		By matching	By MS/MS			By matching		1	1			1	138400000
AAMGPGISR	A	R	2	1	0	0	0	0	0	2	0	1	0	0	1	0	1	1	0	0	0	0	0	0	9	0	85843817	Q96G03	Q96G03	PGM2	Phosphoglucomutase-2	yes	yes	2	0.034181	45738		By MS/MS	By matching		By matching	By MS/MS		1	1		1	1	108140000
AAMIWIVGEYAER	A	R	3	1	0	0	0	0	2	1	0	2	0	0	1	0	0	0	0	1	1	1	0	0	13	0	15077493	P63010;Q10567	Q10567	AP2B1;AP1B1	AP-2 complex subunit beta;AP-1 complex subunit beta-1	no	no	2	0.038302	35414			By matching						1				5938900
AANAAENDFSVSQAEMSSR	A	R	5	1	2	1	0	1	2	0	0	0	0	0	1	1	0	4	0	0	0	1	0	0	19	0	19838592	Q8NE71	Q8NE71	ABCF1	ATP-binding cassette sub-family F member 1	yes	yes	2	0.025439	41052													5071300
AANATTNPSQLLPLELVDK	A	K	3	0	2	1	0	1	1	0	0	0	4	1	0	0	2	1	2	0	0	1	0	0	19	0	19940684	Q9Y4Y9	Q9Y4Y9	LSM5	U6 snRNA-associated Sm-like protein LSm5	yes	yes	2	0.00052256	77912		By matching			By MS/MS			1			1		55868000
AANDAGYFNDEMAPIEVK	A	K	4	0	2	2	0	0	2	1	0	1	0	1	1	1	1	0	0	0	1	1	0	0	18	0	19538778	P42765	P42765	ACAA2	3-ketoacyl-CoA thiolase, mitochondrial	yes	yes	2	0.00077518	62924			By matching	By matching					1	1			14335000
AANGVVLATEK	A	K	3	0	1	0	0	0	1	1	0	0	1	1	0	0	0	0	1	0	0	2	0	0	11	0	10715924	P25787	P25787	PSMA2	Proteasome subunit alpha type-2	yes	yes	2	0.0012578	91584				By MS/MS						1			126510000
AANSLEAFIFETQDK	A	K	3	0	1	1	0	1	2	0	0	1	1	1	0	2	0	1	1	0	0	0	0	0	15	0	16828152	Q9Y4L1	Q9Y4L1	HYOU1	Hypoxia up-regulated protein 1	yes	yes	2	0.0047183	66262													3981500
AAPAPGLISVFSSSQELGAALAQLVAQR	A	R	7	1	0	0	0	3	1	2	0	1	4	0	0	1	2	4	0	0	0	2	0	0	28	0	27514919	O95336;M0R0U3	O95336	PGLS	6-phosphogluconolactonase	yes	no	3	5.14e-26	105.16				By MS/MS	By matching					1	1		52997000
AAPAQQTTQPGGGK	A	K	3	0	0	0	0	3	0	3	0	0	0	1	0	0	2	0	2	0	0	0	0	0	14	0	13106579	Q9NXG2	Q9NXG2	THUMPD1	THUMP domain-containing protein 1	yes	yes	2	0.00028286	100.88		By MS/MS		By MS/MS		By MS/MS		1		1		2	59723000
AAPASIPPFPVLEPVTSCK	A	K	3	0	0	0	1	0	1	0	0	1	1	1	0	1	5	2	1	0	0	2	0	0	19	0	1980039	CON__Q3SZ57	CON__Q3SZ57			yes	yes	2	0.003311	52555	By matching	By MS/MS	By MS/MS	By MS/MS	By matching	By MS/MS	2	2	2	2	2	2	64472000
AAPDDPSGFAVLASCAR	A	R	5	1	0	2	1	0	0	1	0	0	1	0	0	1	2	2	0	0	0	1	0	0	17	0	17037937	Q9UHJ6	Q9UHJ6	SHPK	Sedoheptulokinase	yes	yes	2	0.0096557	43382	By matching						1						2584700
AAPFSLEYR	A	R	2	1	0	0	0	0	1	0	0	0	1	0	0	1	1	1	0	0	1	0	0	0	9	0	10525291	Q15181	Q15181	PPA1	Inorganic pyrophosphatase	yes	yes	2	0.0089578	83206	By MS/MS	By MS/MS	By MS/MS			By MS/MS	1	1	1			1	123580000
AAPGAEFAPNK	A	K	4	0	1	0	0	0	1	1	0	0	0	1	0	1	2	0	0	0	0	0	0	0	11	0	10715349	Q15233	Q15233	NONO	Non-POU domain-containing octamer-binding protein	yes	yes	2	0.0039641	90601					By MS/MS	By MS/MS					1	1	176930000
AAPGPALCLFDVDGTLTAPR	A	R	4	1	0	2	1	0	0	2	0	0	3	0	0	1	3	0	2	0	0	1	0	0	20	0	20410303	O15305	O15305	PMM2	Phosphomannomutase 2	yes	yes	2	0.00016794	81632			By matching	By matching	By matching	By matching			1	1	1	1	23491000
AAPGQEPPEHMAELQR	A	R	3	1	0	0	0	2	3	1	1	0	1	0	1	0	3	0	0	0	0	0	0	0	16	0	17598312	O00391	O00391	QSOX1	Sulfhydryl oxidase 1	yes	yes	3	0.0072794	43791		By MS/MS	By MS/MS	By MS/MS	By MS/MS	By MS/MS		1	1	1	1	1	166660000
AAPLDSIHSLAAYYIDCIR	A	R	4	1	0	2	1	0	0	0	1	3	2	0	0	0	1	2	0	0	2	0	0	0	19	0	21480674	P49327	P49327	FASN	Fatty acid synthase;[Acyl-carrier-protein] S-acetyltransferase;[Acyl-carrier-protein] S-malonyltransferase;3-oxoacyl-[acyl-carrier-protein] synthase;3-oxoacyl-[acyl-carrier-protein] reductase;3-hydroxyacyl-[acyl-carrier-protein] dehydratase;Enoyl-[acyl-carrier-protein] reductase;Oleoyl-[acyl-carrier-protein] hydrolase	yes	yes	3	0.0061565	36923													109310000
AAPLQGMLPGLLAPLR	A	R	3	1	0	0	0	1	0	2	0	0	5	0	1	0	3	0	0	0	0	0	0	0	16	0	16169436	P12111	P12111	COL6A3	Collagen alpha-3(VI) chain	yes	yes	2	0.00016607	98943		By MS/MS	By matching	By MS/MS				1	1	1			66976000
AAPSDGFKPR	A	R	2	1	0	1	0	0	0	1	0	0	0	1	0	1	2	1	0	0	0	0	0	0	10	1	10445352	Q92979	Q92979	EMG1	Ribosomal RNA small subunit methyltransferase NEP1	yes	yes	2	0.0003556	106.04													98616000
AAPTAASDQPDSAATTEK	A	K	6	0	0	2	0	1	1	0	0	0	0	1	0	0	2	2	3	0	0	0	0	0	18	0	17307959	Q9BRP8	Q9BRP8	WIBG	Partner of Y14 and mago	yes	yes	2	0.00496	91.62													16191000
AAQAPSSFQLLYDLK	A	K	3	0	0	1	0	2	0	0	0	0	3	1	0	1	1	2	0	0	1	0	0	0	15	0	16508617	P11586	P11586	MTHFD1	C-1-tetrahydrofolate synthase, cytoplasmic;Methylenetetrahydrofolate dehydrogenase;Methenyltetrahydrofolate cyclohydrolase;Formyltetrahydrofolate synthetase;C-1-tetrahydrofolate synthase, cytoplasmic, N-terminally processed	yes	yes	2	0.00036	87001		By matching	By matching	By MS/MS		By MS/MS		1	1	1		1	43993000
AAQAPSSFQLLYDLKLPVEDK	A	K	3	0	0	2	0	2	1	0	0	0	4	2	0	1	2	2	0	0	1	1	0	0	21	1	23322315	P11586	P11586	MTHFD1	C-1-tetrahydrofolate synthase, cytoplasmic;Methylenetetrahydrofolate dehydrogenase;Methenyltetrahydrofolate cyclohydrolase;Formyltetrahydrofolate synthetase;C-1-tetrahydrofolate synthase, cytoplasmic, N-terminally processed	yes	yes	3	4.32e-08	88396													4562000
AAQDRDQIYR	A	R	2	2	0	2	0	2	0	0	0	1	0	0	0	0	0	0	0	0	1	0	0	0	10	1	12346054	P62995	P62995	TRA2B	Transformer-2 protein homolog beta	yes	yes	3	0.0070674	65347			By matching		By MS/MS				1		1		21357000
AAQGEPQVQFK	A	K	2	0	0	0	0	3	1	1	0	0	0	1	0	1	1	0	0	0	0	1	0	0	11	0	12016091	P62826	P62826	RAN	GTP-binding nuclear protein Ran	yes	yes	2	0.0015064	69423	By MS/MS					By MS/MS	2					2	107390000
AAQLIGTCSQNVAAIQEQVLGLGALRK	A	K	5	1	1	0	1	4	1	3	0	2	4	1	0	0	0	1	1	0	0	2	0	0	27	1	2808528	Q9NZL4	Q9NZL4	HSPBP1	Hsp70-binding protein 1	yes	yes	3	0.0061	69619													21957000
AAQNSGEAEYIEK	A	K	3	0	1	0	0	1	3	1	0	1	0	1	0	0	0	1	0	0	1	0	0	0	13	0	1408647	P07942	P07942	LAMB1	Laminin subunit beta-1	yes	yes	2	0.0035008	64.82			By MS/MS	By MS/MS	By matching	By MS/MS			1	1	1	1	39792000
AAQPPAQPCQLCGR	A	R	3	1	0	0	2	3	0	1	0	0	1	0	0	0	3	0	0	0	0	0	0	0	14	0	15527239	Q96B54	Q96B54	ZNF428	Zinc finger protein 428	yes	yes	2	0.021439	36525													5167100
AAQVAQDEEIAR	A	R	4	1	0	1	0	2	2	0	0	1	0	0	0	0	0	0	0	0	0	1	0	0	12	0	12996419	Q8IVM0	Q8IVM0	CCDC50	Coiled-coil domain-containing protein 50	yes	yes	2	0.00035938	120.68		By matching						1					21153000
AAQVTIQSSGTFSTK	A	K	2	0	0	0	0	2	0	1	0	1	0	1	0	1	0	3	3	0	0	1	0	0	15	0	15247784	CON__ENSEMBL:ENSBTAP00000024146	CON__ENSEMBL:ENSBTAP00000024146			yes	yes	2	7.74e-16	161.94	By matching	By MS/MS	By MS/MS		By MS/MS	By MS/MS	1	1	1		1	1	583750000
AASAAAASAAAASAASGSPGPGEGSAGGEK	A	K	13	0	0	0	0	0	2	6	0	0	0	1	0	0	2	6	0	0	0	0	0	0	30	0	23860997	Q13263	Q13263	TRIM28	Transcription intermediary factor 1-beta	yes	yes	2;3	9.66e-42	157.12			By matching	By matching	By matching				1	1	1		53757000
AASAAFQENVGR	A	R	4	1	1	0	0	1	1	1	0	0	0	0	0	1	0	1	0	0	0	1	0	0	12	0	12195945	Q9BTW9	Q9BTW9	TBCD	Tubulin-specific chaperone D	yes	yes	2	0.0023669	68893				By matching	By matching					1	1		14411000
AASAAGAAGSAGGSSGAAGAAGGGAGAGTRPGDGGTASAGAAGPGAATK	A	K	19	1	0	1	0	0	0	17	0	0	0	1	0	0	2	5	3	0	0	0	0	0	49	1	36687123	Q9UKY7	Q9UKY7	CDV3	Protein CDV3 homolog	yes	yes	3;4	5.43e-36	54076		By MS/MS	By MS/MS					2	2				88482000
AASADSTTEGTPADGFTVLSTK	A	K	4	0	0	2	0	0	1	2	0	0	1	1	0	1	1	3	5	0	0	1	0	0	22	0	21260015	O75367	O75367	H2AFY	Core histone macro-H2A.1	yes	yes	2	0.0057093	37.55													6715700
AASAFFTYVSLSQEGR	A	R	3	1	0	0	0	1	1	1	0	0	1	0	0	2	0	3	1	0	1	1	0	0	16	0	1732842	O00154	O00154	ACOT7	Cytosolic acyl coenzyme A thioester hydrolase	yes	yes	2	2.78e-17	169.89		By MS/MS	By MS/MS		By MS/MS			1	1		1		139950000
AASAYAVGDVK	A	K	4	0	0	1	0	0	0	1	0	0	0	1	0	0	0	1	0	0	1	2	0	0	11	0	10505346	P13861	P13861	PRKAR2A	cAMP-dependent protein kinase type II-alpha regulatory subunit	yes	yes	2	0.0017616	75378		By matching						1					32394000
AASCVLLHTGQK	A	K	2	0	0	0	1	1	0	1	1	0	2	1	0	0	0	1	1	0	0	1	0	0	12	0	12836656	P14550	P14550	AKR1A1	Alcohol dehydrogenase [NADP(+)]	yes	yes	2	0.312	112.75	By matching			By MS/MS	By MS/MS	By MS/MS	1			2	1	2	103770000
AASEFESSEGVFLFPELR	A	R	2	1	0	0	0	0	4	1	0	0	2	0	0	3	1	3	0	0	0	1	0	0	18	0	20139684	O94985	O94985	CLSTN1	Calsyntenin-1;Soluble Alc-alpha;CTF1-alpha	yes	yes	2	0.0408	96734		By matching	By matching	By matching	By MS/MS	By matching		1	2	2	2	2	1015300000
AASIFGGAK	A	K	3	0	0	0	0	0	0	2	0	1	0	1	0	1	0	1	0	0	0	0	0	0	9	0	8204443	P23588	P23588	EIF4B	Eukaryotic translation initiation factor 4B	yes	yes	2	0.032984	46426						By matching						1	26825000
AASIFGGAKPVDTAAR	A	R	5	1	0	1	0	0	0	2	0	1	0	1	0	1	1	1	1	0	0	1	0	0	16	1	15308154	P23588	P23588	EIF4B	Eukaryotic translation initiation factor 4B	yes	yes	2;3	5.82e-18	96.64		By matching	By matching					1	1				97619000
AASITSEVFNK	A	K	2	0	1	0	0	0	1	0	0	1	0	1	0	1	0	2	1	0	0	1	0	0	11	0	11655979	Q9Y5B9	Q9Y5B9	SUPT16H	FACT complex subunit SPT16	yes	yes	2	0.027567	57859		By matching						1					12078000
AASVFVLYATSCANNFAMK	A	K	5	0	2	0	1	0	0	0	0	0	1	1	1	2	0	2	1	0	1	2	0	0	19	0	20639809	Q9NRF9	Q9NRF9	POLE3	DNA polymerase epsilon subunit 3	yes	yes	2	0.0012498	61532													11955000
AATAAADFTAK	A	K	6	0	0	1	0	0	0	0	0	0	0	1	0	1	0	0	2	0	0	0	0	0	11	0	10365189	Q9Y3F4	Q9Y3F4	STRAP	Serine-threonine kinase receptor-associated protein	yes	yes	2	0.0032599	72275				By MS/MS	By matching	By MS/MS				1	1	1	74929000
AATFFGEVVK	A	K	2	0	0	0	0	0	1	1	0	0	0	1	0	2	0	0	1	0	0	2	0	0	10	0	10675651	O95456	O95456	PSMG1	Proteasome assembly chaperone 1	yes	yes	2	0.0028516	61962			By matching	By MS/MS	By MS/MS				1	1	1		49645000
AATHYTITIR	A	R	2	1	0	0	0	0	0	0	1	2	0	0	0	0	0	0	3	0	1	0	0	0	10	0	11456193	P24821	P24821	TNC	Tenascin	yes	yes	3	0.0034936	60518	By matching		By matching			By MS/MS	1		1			1	156280000
AATLSTLAGQPLLER	A	R	3	1	0	0	0	1	1	1	0	0	4	0	0	0	1	1	2	0	0	0	0	0	15	0	15398621	CON__Q03247	CON__Q03247			yes	yes	2	0.001333	88338		By matching	By MS/MS	By MS/MS				1	1	1			33017000
AATPYTVSIYGVIQGYR	A	R	2	1	0	0	0	1	0	2	0	2	0	0	0	0	1	1	2	0	3	2	0	0	17	0	18579625	P24821	P24821	TNC	Tenascin	yes	yes	2	3.66e-13	130.16	By matching	By MS/MS	By MS/MS		By matching	By MS/MS	2	4	1		1	1	296330000
AATTGSGVK	A	K	2	0	0	0	0	0	0	2	0	0	0	1	0	0	0	1	2	0	0	1	0	0	9	0	79041848	Q13404	Q13404	UBE2V1	Ubiquitin-conjugating enzyme E2 variant 1	yes	yes	1	0.029886	40268													69056000
AAVATFLQSVQVPEFTPK	A	K	3	0	0	0	0	2	1	0	0	0	1	1	0	2	2	1	2	0	0	3	0	0	18	0	19320357	P22314	P22314	UBA1	Ubiquitin-like modifier-activating enzyme 1	yes	yes	2	1.76e-08	146.5			By MS/MS	By matching		By MS/MS			1	1		1	77839000
AAVEEGIVLGGGCALLR	A	R	3	1	0	0	1	0	2	4	0	1	3	0	0	0	0	0	0	0	0	2	0	0	17	0	16838978	P10809	P10809	HSPD1	60 kDa heat shock protein, mitochondrial	yes	yes	2;3	7.16e-24	117.09	By matching	By MS/MS	By MS/MS	By MS/MS	By MS/MS	By MS/MS	2	4	2	1	1	3	783350000
AAVENLPTFLVELSR	A	R	2	1	1	0	0	0	2	0	0	0	3	0	0	1	1	1	1	0	0	2	0	0	15	0	16579039	Q14974	Q14974	KPNB1	Importin subunit beta-1	yes	yes	2	2.46e-08	156.69			By matching	By MS/MS		By matching			1	1		1	391360000
AAVESLGFILFR	A	R	2	1	0	0	0	0	1	1	0	1	2	0	0	2	0	1	0	0	0	1	0	0	12	0	13217394	Q99460	Q99460	PSMD1	26S proteasome non-ATPase regulatory subunit 1	yes	yes	2	0.205	116.52						By matching						1	56056000
AAVETRVCETDGCSSEAK	A	K	3	1	0	1	2	0	3	1	0	0	0	1	0	0	0	2	2	0	0	2	0	0	18	1	19688517	P53582	P53582	METAP1	Methionine aminopeptidase 1	yes	yes	2	0.0074519	63727													18827000
AAVEWFDGK	A	K	2	0	0	1	0	0	1	1	0	0	0	1	0	1	0	0	0	1	0	1	0	0	9	0	10214869	Q01844	Q01844	EWSR1	RNA-binding protein EWS	yes	yes	2	0.0082487	85064	By matching	By MS/MS			By matching		1	1			1		67976000
AAVIGDVIR	A	R	2	1	0	1	0	0	0	1	0	2	0	0	0	0	0	0	0	0	0	2	0	0	9	0	91253927	Q9NR30	Q9NR30	DDX21	Nucleolar RNA helicase 2	yes	yes	2	0.022338	58981	By matching	By matching					1	1					23246000
AAVLQQVLERTELNK	A	K	2	1	1	0	0	2	2	0	0	0	3	1	0	0	0	0	1	0	0	2	0	0	15	1	17109628	P12270	P12270	TPR	Nucleoprotein TPR	yes	yes	2	4.82e-09	145.91			By MS/MS	By MS/MS					1	1			33948000
AAVMVYDDANK	A	K	3	0	1	2	0	0	0	0	0	0	0	1	1	0	0	0	0	0	1	2	0	0	11	0	11955543	Q8N8S7	Q8N8S7	ENAH	Protein enabled homolog	yes	yes	2	0.0066833	66692			By matching	By matching	By matching	By MS/MS			1	1	1	1	57357000
AAVPSGASTGIYEALELR	A	R	4	1	0	0	0	0	2	2	0	1	2	0	0	0	1	2	1	0	1	1	0	0	18	0	18039367	P06733;P13929	P06733	ENO1;ENO3	Alpha-enolase;Beta-enolase	no	no	2	0.000118	112.15		By MS/MS						1					50715000
AAVPSGASTGIYEALELRDNDK	A	K	4	1	1	2	0	0	2	2	0	1	2	1	0	0	1	2	1	0	1	1	0	0	22	1	22761285	P06733	P06733	ENO1	Alpha-enolase	yes	yes	2;3	1.02e-54	172.57	By matching	By MS/MS	By MS/MS	By MS/MS	By MS/MS	By MS/MS	3	3	2	3	3	5	3680800000
AAVQAAEVK	A	K	4	0	0	0	0	1	1	0	0	0	0	1	0	0	0	0	0	0	0	2	0	0	9	0	88549198	Q15046	Q15046	KARS	Lysine--tRNA ligase	yes	yes	1;2	0.0027787	134.26				By matching	By MS/MS					2	2		132160000
AAVTAFWGK	A	K	3	0	0	0	0	0	0	1	0	0	0	1	0	1	0	0	1	1	0	1	0	0	9	0	94950215	CON__P02070	CON__P02070			yes	yes	1;2	0.024645	129.47	By MS/MS	By MS/MS	By MS/MS	By MS/MS	By MS/MS	By matching	1	2	1	1	2	1	191320000
AAVTSLFAK	A	K	3	0	0	0	0	0	0	0	0	0	1	1	0	1	0	1	1	0	0	1	0	0	9	0	90651747	CON__Q3SX09	CON__Q3SX09			yes	yes	2	0.025533	54157		By MS/MS				By matching		1				1	56897000
AAVYNHFISDGVK	A	K	2	0	1	1	0	0	0	1	1	1	0	1	0	1	0	1	0	0	1	2	0	0	13	0	14197147	CON__Q2UVX4	CON__Q2UVX4			yes	yes	2;3	0.0011069	74094	By matching	By MS/MS	By MS/MS	By MS/MS	By MS/MS	By MS/MS	1	2	2	2	1	2	290730000
AAVYQPQPHPQPPPYGHCVTDSGVVYSVGMQWLK	A	K	2	0	0	1	1	4	0	3	2	0	1	1	1	0	6	2	1	1	3	5	0	0	34	0	37928181	P02751	P02751	FN1	Fibronectin;Anastellin;Ugl-Y1;Ugl-Y2;Ugl-Y3	yes	yes	4	8.17e-13	75758		By MS/MS	By MS/MS			By MS/MS		2	2			1	270550000
AAWGEETDYTPVWCMR	A	R	2	1	0	1	1	0	2	1	0	0	0	0	1	0	1	0	2	2	1	1	0	0	16	0	19708291	P06132	P06132	UROD	Uroporphyrinogen decarboxylase	yes	yes	2	0.0012423	98156		By matching	By matching	By matching				1	1	1			13604000
AAYDVSSFSFFQR	A	R	2	1	0	1	0	1	0	0	0	0	0	0	0	3	0	3	0	0	1	1	0	0	13	0	15237045	O15498	O15498	YKT6	Synaptobrevin homolog YKT6	yes	yes	2	0.00090774	81865		By matching	By matching	By matching	By MS/MS	By matching		1	1	1	1	1	66855000
AAYEAELGDARK	A	K	4	1	0	1	0	0	2	1	0	0	1	1	0	0	0	0	0	0	1	0	0	0	12	1	12926361	P02545	P02545	LMNA	Prelamin-A/C;Lamin-A/C	yes	yes	2;3	0.0006062	100.48			By MS/MS			By MS/MS			1			1	150980000
AAYNLVRDDGSAVIWVTFK	A	K	3	1	1	2	0	0	0	1	0	1	1	1	0	1	0	1	1	1	1	3	0	0	19	1	21241004	Q14019	Q14019	COTL1	Coactosin-like protein	yes	yes	2	0.013915	46964													20526000
AAYPDLENPPLLVTPSQQAK	A	K	3	0	1	1	0	2	1	0	0	0	3	1	0	0	4	1	1	0	1	1	0	0	20	0	21511212	P54136	P54136	RARS	Arginine--tRNA ligase, cytoplasmic	yes	yes	2	0.025851	41092													11343000
AAYYNLSDEISFR	A	R	2	1	1	1	0	0	1	0	0	1	1	0	0	1	0	2	0	0	2	0	0	0	13	0	15477256	CON__Q3KUS7	CON__Q3KUS7			yes	yes	2	0.0022836	67776		By matching	By MS/MS					1	1				6988800
ACAAGTPAVIR	A	R	4	1	0	0	1	0	0	1	0	1	0	0	0	0	1	0	1	0	0	1	0	0	11	0	10855652	P51610	P51610	HCFC1	Host cell factor 1;HCF N-terminal chain 1;HCF N-terminal chain 2;HCF N-terminal chain 3;HCF N-terminal chain 4;HCF N-terminal chain 5;HCF N-terminal chain 6;HCF C-terminal chain 1;HCF C-terminal chain 2;HCF C-terminal chain 3;HCF C-terminal chain 4;HCF C-terminal chain 5;HCF C-terminal chain 6	yes	yes	2	0.033192	48283	By matching						1						4680600
ACAELHQNVNVK	A	K	2	0	2	0	1	1	1	0	1	0	1	1	0	0	0	0	0	0	0	2	0	0	12	0	13816772	Q96QK1	Q96QK1	VPS35	Vacuolar protein sorting-associated protein 35	yes	yes	2	0.038746	36693													8454800
ACANPAAGSVILLENLR	A	R	4	1	2	0	1	0	1	1	0	1	3	0	0	0	1	1	0	0	0	1	0	0	17	0	17679302	P00558	P00558	PGK1	Phosphoglycerate kinase 1	yes	yes	2;3	1.93E-29	180.09	By matching	By MS/MS	By MS/MS	By MS/MS	By MS/MS	By MS/MS	1	3	3	2	3	3	762140000
ACANPAAGSVILLENLRFHVEEEGK	A	K	4	1	2	0	1	0	4	2	1	1	3	1	0	1	1	1	0	0	0	2	0	0	25	1	27233701	P00558	P00558	PGK1	Phosphoglycerate kinase 1	yes	yes	4	0.00065606	34914				By MS/MS		By MS/MS				1		1	46873000
ACARPLISVYSEK	A	K	2	1	0	0	1	0	1	0	0	1	1	1	0	0	1	2	0	0	1	1	0	0	13	1	14927708	P36578	P36578	RPL4	60S ribosomal protein L4	yes	yes	2	0.0010449	125.22	By matching		By MS/MS	By matching	By MS/MS	By MS/MS	1		1	1	1	1	357440000
ACDGVNDCVDK	A	K	1	0	1	3	2	0	0	1	0	0	0	1	0	0	0	0	0	0	0	2	0	0	11	0	1251486	CON__Q32PI4	CON__Q32PI4			yes	yes	2	0.0041992	64.04		By MS/MS	By MS/MS	By MS/MS	By MS/MS	By MS/MS		1	1	1	1	1	20803000
ACEFAGFQCQIQFGPHNEQK	A	K	2	0	1	0	2	4	2	2	1	1	0	1	0	3	1	0	0	0	0	0	0	0	20	0	23950474	Q9Y490	Q9Y490	TLN1	Talin-1	yes	yes	3	0.00050321	65521			By matching		By MS/MS	By matching			1		1	1	43300000
ACEPGFSYSEEVCR	A	R	1	1	0	0	2	0	3	1	0	0	0	0	0	1	1	2	0	0	1	1	0	0	14	0	16896763	P49767	P49767	VEGFC	Vascular endothelial growth factor C	yes	yes	2	0.010518	49.5													5594600
ACEPGVDYVYK	A	K	1	0	0	1	1	0	1	1	0	0	0	1	0	0	1	0	0	0	2	2	0	0	11	0	12995805	P01024;CON__Q2UVX4	CON__Q2UVX4	C3	Complement C3;Complement C3 beta chain;C3-beta-c;Complement C3 alpha chain;C3a anaphylatoxin;Acylation stimulating protein;Complement C3b alpha chain;Complement C3c alpha chain fragment 1;Complement C3dg fragment;Complement C3g fragment;Complement C3d fragment;Complement C3f fragment;Complement C3c alpha chain fragment 2	no	no	2	0.0011072	91087	By matching	By MS/MS	By MS/MS	By MS/MS	By matching	By MS/MS	2	1	1	1	1	3	1023600000
ACGCAAAPDVK	A	K	4	0	0	1	2	0	0	1	0	0	0	1	0	0	1	0	0	0	0	1	0	0	11	0	11184849	P24821	P24821	TNC	Tenascin	yes	yes	2	0.0012104	85731		By MS/MS	By MS/MS		By MS/MS			1	1		1		36996000
ACGLNFADLMAR	A	R	3	1	1	1	1	0	0	1	0	0	2	0	1	1	0	0	0	0	0	0	0	0	12	0	1337622	Q99536	Q99536	VAT1	Synaptic vesicle membrane protein VAT-1 homolog	yes	yes	2	0.0010408	81338				By MS/MS		By MS/MS				1		1	22281000
ACGLVASNLNLK	A	K	2	0	2	0	1	0	0	1	0	0	3	1	0	0	0	1	0	0	0	1	0	0	12	0	12586704	P09382	P09382	LGALS1	Galectin-1	yes	yes	2	5.44e-05	159.58	By MS/MS	By MS/MS					1	1					365340000
ACGLVASNLNLKPGECLR	A	R	2	1	2	0	2	0	1	2	0	0	4	1	0	0	1	1	0	0	0	1	0	0	18	1	1971003	P09382	P09382	LGALS1	Galectin-1	yes	yes	2;3	0	309.17	By MS/MS	By MS/MS	By MS/MS	By MS/MS	By MS/MS	By MS/MS	5	6	2	2	4	2	6345600000
ACGNFGIPCELR	A	R	1	1	1	0	2	0	1	2	0	1	1	0	0	1	1	0	0	0	0	0	0	0	12	0	13926278	P22234	P22234	PAICS	Multifunctional protein ADE2;Phosphoribosylaminoimidazole-succinocarboxamide synthase;Phosphoribosylaminoimidazole carboxylase	yes	yes	2	0.01841	59426	By matching	By matching					1	1					61951000
ACGQIFCGK	A	K	1	0	0	0	2	1	0	2	0	1	0	1	0	1	0	0	0	0	0	0	0	0	9	0	10394579	O14964	O14964	HGS	Hepatocyte growth factor-regulated tyrosine kinase substrate	yes	yes	2	0.0085618	84244					By MS/MS						1		57406000
ACGVSRPVIACSVTIK	A	K	2	1	0	0	2	0	0	1	0	2	0	1	0	0	1	2	1	0	0	3	0	0	16	1	17169015	P55769	P55769	NHP2L1	NHP2-like protein 1;NHP2-like protein 1, N-terminally processed	yes	yes	3	0.019405	37092		By MS/MS			By matching	By MS/MS		1			1	1	19426000
ACIDSNEDGDLSK	A	K	1	0	1	3	1	0	1	1	0	1	1	1	0	0	0	2	0	0	0	0	0	0	13	0	14225933	P29144	P29144	TPP2	Tripeptidyl-peptidase 2	yes	yes	2	0.012808	51927													7509500
ACLIFFDEIDAIGGAR	A	R	3	1	0	2	1	0	1	2	0	3	1	0	0	2	0	0	0	0	0	0	0	0	16	0	17668662	P35998	P35998	PSMC2	26S protease regulatory subunit 7	yes	yes	2	0.0073849	45973			By matching	By matching		By matching			1	1		1	21627000
ACLISLGYDIGNDPQGEAEFAR	A	R	3	1	1	2	1	1	2	3	0	2	2	0	0	1	1	1	0	0	1	0	0	0	22	0	23951114	P12814	P12814	ACTN1	Alpha-actinin-1	yes	yes	2;3	0.00146	106.13		By MS/MS	By MS/MS			By MS/MS		1	2			3	105760000
ACLISLGYDVENDRQGEAEFNR	A	R	2	2	2	2	1	1	3	2	0	1	2	0	0	1	0	1	0	0	1	1	0	0	22	1	25551711	O43707	O43707	ACTN4	Alpha-actinin-4	yes	yes	3	3.56e-18	120.92	By matching	By MS/MS		By MS/MS	By MS/MS		1	1		1	1		181820000
ACLQPSQDPQMR	A	R	1	1	0	1	1	3	0	0	0	0	1	0	1	0	2	1	0	0	0	0	0	0	12	0	14296442	Q86Y56	Q86Y56	DNAAF5	Dynein assembly factor 5, axonemal	yes	yes	2	0.015057	48283													7836200
ACNQLGQFLQHR	A	R	1	1	1	0	1	3	0	1	1	0	2	0	0	1	0	0	0	0	0	0	0	0	12	0	1470715	O95782	O95782	AP2A1	AP-2 complex subunit alpha-1	no	no	2	0.022125	51727													4570100
ACPLDQAIGLLVAIFHK	A	K	3	0	0	1	1	1	0	1	1	2	3	1	0	1	1	0	0	0	0	1	0	0	17	0	18650233	P06703	P06703	S100A6	Protein S100-A6	yes	yes	2;3	6.55e-29	238.87	By MS/MS			By MS/MS		By MS/MS	2			2		2	325220000
ACPSHQPDISSGLELPFPPGVPTLDNIK	A	K	1	0	1	2	1	1	1	2	1	2	3	1	0	1	6	3	1	0	0	1	0	0	28	0	29854906	Q16610	Q16610	ECM1	Extracellular matrix protein 1	yes	yes	3	0.223	51956		By MS/MS	By MS/MS	By matching		By matching		1	1	1		1	16345000
ACQSIYPLHDVFVRK	A	K	1	1	0	1	1	1	0	0	1	1	1	1	0	1	1	1	0	0	1	2	0	0	15	1	18319403	P61247	P61247	RPS3A	40S ribosomal protein S3a	yes	yes	3	0.010436	32734													111370000
ACSLPYASESK	A	K	2	0	0	0	1	0	1	0	0	0	1	1	0	0	1	3	0	0	1	0	0	0	11	0	12115492	CON__ENSEMBL:ENSBTAP00000016046	CON__ENSEMBL:ENSBTAP00000016046			yes	yes	2	0.005461	60518				By MS/MS		By matching				1		1	29424000
ADAEGESDLENSRK	A	K	2	1	1	2	0	0	3	1	0	0	1	1	0	0	0	2	0	0	0	0	0	0	14	1	1519675	Q9Y490	Q9Y490	TLN1	Talin-1	yes	yes	2;3	0.0017611	62408		By MS/MS	By MS/MS	By MS/MS		By MS/MS		1	3	1		2	93660000
ADCILYYGFGDIFR	A	R	1	1	0	2	1	0	0	2	0	2	1	0	0	2	0	0	0	0	2	0	0	0	14	0	17087919	P46063	P46063	RECQL	ATP-dependent DNA helicase Q1	yes	yes	2	0.013311	45973				By matching		By MS/MS				1		1	11572000
ADDANVVRDRDLEVDTTLK	A	K	2	2	1	5	0	0	1	0	0	0	2	1	0	0	0	0	2	0	0	3	0	0	19	2	21440709	P02452	P02452	COL1A1	Collagen alpha-1(I) chain	yes	yes	3	0.0010446	74519	By matching	By MS/MS	By MS/MS	By matching		By matching	1	1	1	1		1	109000000
ADDGRPFPQVIK	A	K	1	1	0	2	0	1	0	1	0	1	0	1	0	1	2	0	0	0	0	1	0	0	12	1	13417041	P04075	P04075	ALDOA	Fructose-bisphosphate aldolase A	yes	yes	3	0.035919	42083				By matching	By MS/MS	By matching				1	1	1	234650000
ADDLDFETGDAGASATFPMQCSALRK	A	K	5	1	0	4	1	1	1	2	0	0	2	1	1	2	1	2	2	0	0	0	0	0	26	1	27732323	P63241;Q6IS14	P63241	EIF5A;EIF5AL1	Eukaryotic translation initiation factor 5A-1;Eukaryotic translation initiation factor 5A-1-like	yes	no	3	6.73e-67	147.41	By matching	By MS/MS	By MS/MS	By matching		By MS/MS	1	1	2	1		1	304570000
ADDPSAADRNVEIWK	A	K	3	1	1	3	0	0	1	0	0	1	0	1	0	0	1	1	0	1	0	1	0	0	15	1	16858009	P62495	P62495	ETF1	Eukaryotic peptide chain release factor subunit 1	yes	yes	2	5.1e-17	141.38	By matching		By MS/MS	By MS/MS	By MS/MS	By MS/MS	1		1	1	1	1	195850000
ADDPSSYMEVVQAANTSGNWEELVK	A	K	3	0	2	2	0	1	3	1	0	0	1	1	1	0	1	3	1	1	1	3	0	0	25	0	27392334	Q00610	Q00610	CLTC	Clathrin heavy chain 1	yes	yes	3	0.00051278	26.5			By matching						1				17120000
ADDTSAATIEK	A	K	3	0	0	2	0	0	1	0	0	1	0	1	0	0	0	1	2	0	0	0	0	0	11	0	11205248	Q9Y2W2	Q9Y2W2	WBP11	WW domain-binding protein 11	yes	yes	2	0.0010198	81338				By matching	By MS/MS					1	2		17818000
ADEASELACPTPK	A	K	3	0	0	1	1	0	2	0	0	0	1	1	0	0	2	1	1	0	0	0	0	0	13	0	13876289	P49327	P49327	FASN	Fatty acid synthase;[Acyl-carrier-protein] S-acetyltransferase;[Acyl-carrier-protein] S-malonyltransferase;3-oxoacyl-[acyl-carrier-protein] synthase;3-oxoacyl-[acyl-carrier-protein] reductase;3-hydroxyacyl-[acyl-carrier-protein] dehydratase;Enoyl-[acyl-carrier-protein] reductase;Oleoyl-[acyl-carrier-protein] hydrolase	yes	yes	2	1.78e-09	129.16	By matching	By MS/MS				By MS/MS	1	1				1	31953000
ADEDPALFQSVK	A	K	2	0	0	2	0	1	1	0	0	0	1	1	0	1	1	1	0	0	0	1	0	0	12	0	13186405	P48739	P48739	PITPNB	Phosphatidylinositol transfer protein beta isoform	yes	yes	2	0.012924	50353	By matching			By MS/MS	By MS/MS	By MS/MS	1			1	1	1	28925000
ADEELEALRR	A	R	2	2	0	1	0	0	3	0	0	0	2	0	0	0	0	0	0	0	0	0	0	0	10	1	12006099	O14737	O14737	PDCD5	Programmed cell death protein 5	yes	yes	2	0.138	135.79	By matching	By matching					1	1					193420000
ADEGISFR	A	R	1	1	0	1	0	0	1	1	0	1	0	0	0	1	0	1	0	0	0	0	0	0	8	0	8934243	Q06830	Q06830	PRDX1	Peroxiredoxin-1	yes	yes	2	0.013488	122.74	By matching	By MS/MS	By MS/MS	By MS/MS	By matching	By matching	1	1	1	1	1	1	727820000
ADFDDRVSDEEK	A	K	1	1	0	4	0	0	2	0	0	0	0	1	0	1	0	1	0	0	0	1	0	0	12	1	14246056	P52907	P52907	CAPZA1	F-actin-capping protein subunit alpha-1	yes	yes	2	0.00041998	111.06	By matching		By MS/MS	By matching	By MS/MS	By MS/MS	1		1	2	1	2	142750000
ADFDNTVAIHPTSSEELVTLR	A	R	2	1	1	2	0	0	2	0	1	1	2	0	0	1	1	2	3	0	0	2	0	0	21	0	23141441	P00390	P00390	GSR	Glutathione reductase, mitochondrial	yes	yes	3	0.0012613	46982		By matching		By MS/MS	By MS/MS			1		1	1		44194000
ADFDTYDDRAYSSFGGGR	A	R	2	2	0	4	0	0	0	3	0	0	0	0	0	2	0	2	1	0	2	0	0	0	18	1	19988344	Q15056	Q15056	EIF4H	Eukaryotic translation initiation factor 4H	yes	yes	2	0.0185	93959	By matching			By MS/MS	By MS/MS	By MS/MS	1			1	1	1	131330000
ADFSGMSQTDLSLSK	A	K	1	0	0	2	0	1	0	1	0	0	2	1	1	1	0	4	1	0	0	0	0	0	15	0	15857294	P35237	P35237	SERPINB6	Serpin B6	yes	yes	2	0.0018285	65395													18800000
ADGELNVDSLITR	A	R	1	1	1	2	0	0	1	1	0	1	2	0	0	0	0	1	1	0	0	1	0	0	13	0	1401.71	P62140	P62140	PPP1CB	Serine/threonine-protein phosphatase PP1-beta catalytic subunit	yes	yes	2	0.001342	64439	By matching			By MS/MS	By matching	By MS/MS	1			1	1	1	56723000
ADGESCSVLMMYQESK	A	K	1	0	0	1	1	1	2	1	0	0	1	1	2	0	0	3	0	0	1	1	0	0	16	0	18337583	CON__P41361	CON__P41361			yes	yes	2	0.0982	109.16	By matching	By matching	By MS/MS	By MS/MS	By MS/MS	By MS/MS	1	1	1	2	2	2	103120000
ADGGTQVIDTK	A	K	1	0	0	2	0	1	0	2	0	1	0	1	0	0	0	0	2	0	0	1	0	0	11	0	11035459	P09622	P09622	DLD	Dihydrolipoyl dehydrogenase, mitochondrial	yes	yes	2	0.0040925	67207													50182000
ADGQVAELLLR	A	R	2	1	0	1	0	1	1	1	0	0	3	0	0	0	0	0	0	0	0	1	0	0	11	0	11836561	Q9Y285	Q9Y285	FARSA	Phenylalanine--tRNA ligase alpha subunit	yes	yes	2	0.385	119.16	By matching	By matching		By MS/MS	By MS/MS	By matching	1	1		1	1	1	78779000
ADGSTITRNVETTR	A	R	1	2	1	1	0	0	1	1	0	1	0	0	0	0	0	1	4	0	0	1	0	0	14	1	1519759	CON__Q1RMN8	CON__Q1RMN8			yes	yes	3	0.026497	47532			By MS/MS	By MS/MS	By MS/MS	By MS/MS			1	1	1	1	104850000
ADGSTITRNVETTRASK	A	K	2	2	1	1	0	0	1	1	0	1	0	1	0	0	0	2	4	0	0	1	0	0	17	2	18059232	CON__Q1RMN8	CON__Q1RMN8			yes	yes	3	0.226	82007				By MS/MS	By MS/MS					1	1		347920000
ADGYVLEGK	A	K	1	0	0	1	0	0	1	2	0	0	1	1	0	0	0	0	0	0	1	1	0	0	9	0	95047091	P62241	P62241	RPS8	40S ribosomal protein S8	yes	yes	2	0.039283	43808													10119000
ADHPFLFVIR	A	R	1	1	0	1	0	0	0	0	1	1	1	0	0	2	1	0	0	0	0	1	0	0	10	0	12136608	O75635	O75635	SERPINB7	Serpin B7	yes	yes	3	0.034004	26673				By MS/MS		By MS/MS				1		1	4589600
ADHQPLTEASYVNLPTIALCNTDSPLR	A	R	3	1	2	2	1	1	1	0	1	1	4	0	0	0	3	2	3	0	1	1	0	0	27	0	29954709	P08865	P08865	RPSA	40S ribosomal protein SA	yes	yes	3	2.13e-75	174.53		By MS/MS	By MS/MS	By MS/MS	By matching			3	3	1	1		201840000
ADHSFSDGVPSDSVEAAK	A	K	3	0	0	3	0	0	1	1	1	0	0	1	0	1	1	4	0	0	0	2	0	0	18	0	18178068	Q99733	Q99733	NAP1L4	Nucleosome assembly protein 1-like 4	yes	yes	2	6.07e-05	105.95			By matching	By matching					1	1			34587000
ADHVQSLAQLENLCK	A	K	2	0	1	1	1	2	1	0	1	0	3	1	0	0	0	1	0	0	0	1	0	0	15	0	17248516	Q9UIA9	Q9UIA9	XPO7	Exportin-7	yes	yes	2	0.364	108.56					By matching						1		9202600
ADIEVACYGYEGIDAVK	A	K	3	0	0	2	1	0	2	2	0	2	0	1	0	0	0	0	0	0	2	2	0	0	17	0	18718611	P05198	P05198	EIF2S1	Eukaryotic translation initiation factor 2 subunit 1	yes	yes	2	0.00094374	68034		By matching		By matching				1		1			30008000
ADIFMFDEPSSYLDVK	A	K	1	0	0	3	0	0	1	0	0	1	1	1	1	2	1	2	0	0	1	1	0	0	16	0	18758601	P61221	P61221	ABCE1	ATP-binding cassette sub-family E member 1	yes	yes	2	0.003221	75479				By MS/MS	By matching	By matching				1	1	1	37019000
ADIGCTPGSGK	A	K	1	0	0	1	1	0	0	3	0	1	0	1	0	0	1	1	1	0	0	0	0	0	11	0	10614812	P01024	P01024	C3	Complement C3;Complement C3 beta chain;C3-beta-c;Complement C3 alpha chain;C3a anaphylatoxin;Acylation stimulating protein;Complement C3b alpha chain;Complement C3c alpha chain fragment 1;Complement C3dg fragment;Complement C3g fragment;Complement C3d fragment;Complement C3f fragment;Complement C3c alpha chain fragment 2	yes	yes	2	0.002021	74841		By matching			By MS/MS			1			1		8535100
ADIGCTPGSGR	A	R	1	1	0	1	1	0	0	3	0	1	0	0	0	0	1	1	1	0	0	0	0	0	11	0	10894873	CON__Q2UVX4	CON__Q2UVX4			yes	yes	2	0.00042907	100.25		By MS/MS	By MS/MS	By MS/MS	By MS/MS	By MS/MS		1	1	1	1	1	701040000
ADIGCTPGSGRNYAGVFTDAGLTLK	A	K	3	1	1	2	1	0	0	5	0	1	2	1	0	1	1	1	3	0	1	1	0	0	25	1	25402329	CON__Q2UVX4	CON__Q2UVX4			yes	yes	3	0.861	64954		By MS/MS	By MS/MS	By MS/MS	By MS/MS	By MS/MS		1	1	1	1	1	109130000
ADIQMPFTCSVTYYGPSGQK	A	K	1	0	0	1	1	2	0	2	0	1	0	1	1	1	2	2	2	0	2	1	0	0	20	0	22490133	Q13740	Q13740	ALCAM	CD166 antigen	yes	yes	2	0.0026626	49.12		By matching	By matching	By MS/MS				1	1	1			9473200
ADIQTER	A	R	1	1	0	1	0	1	1	0	0	1	0	0	0	0	0	0	1	0	0	0	0	0	7	0	83140865	P62280	P62280	RPS11	40S ribosomal protein S11	yes	yes	2	0.013922	70912	By matching			By matching	By matching	By MS/MS	1			1	1	1	33967000
ADIQTERAYQK	A	K	2	1	0	1	0	2	1	0	0	1	0	1	0	0	0	0	1	0	1	0	0	0	11	1	13216626	P62280	P62280	RPS11	40S ribosomal protein S11	yes	yes	2	0.002943	88496				By matching						1			11896000
ADIWSFGITAIELATGAAPYHK	A	K	5	0	0	1	0	0	1	2	1	3	1	1	0	1	1	1	2	1	1	0	0	0	22	0	23311899	O95747	O95747	OXSR1	Serine/threonine-protein kinase OSR1	yes	yes	3	0.00053461	43841			By matching						1				6851800
ADKPDMGEIASFDK	A	K	2	0	0	3	0	0	1	1	0	1	0	2	1	1	1	1	0	0	0	0	0	0	14	1	15226974	P63313	P63313	TMSB10	Thymosin beta-10	yes	yes	2	5.26e-11	153.38	By MS/MS	By MS/MS	By MS/MS	By MS/MS	By MS/MS	By MS/MS	3	3	1	2	2	2	1224700000
ADLDVSGPK	A	K	1	0	0	2	0	0	0	1	0	0	1	1	0	0	1	1	0	0	0	1	0	0	9	0	90045526	Q09666	Q09666	AHNAK	Neuroblast differentiation-associated protein AHNAK	yes	no	2	0.021928	59.35			By matching	By MS/MS					1	1			356640000
ADLEMQIESLTEELAYLK	A	K	2	0	0	1	0	1	4	0	0	1	4	1	1	0	0	1	1	0	1	0	0	0	18	0	20950395	P13645;CON__P13645	P13645	KRT10	Keratin, type I cytoskeletal 10	yes	no	2;3	7.1e-24	178.58		By MS/MS	By MS/MS	By MS/MS	By matching	By MS/MS		1	2	2	2	2	193110000
ADLEMQIESLTEELAYLKK	A	K	2	0	0	1	0	1	4	0	0	1	4	2	1	0	0	1	1	0	1	0	0	0	19	1	22231345	P13645;CON__P13645	P13645	KRT10	Keratin, type I cytoskeletal 10	yes	no	3	0.002491	46131													2407600
ADLERQNQEYQVLLDVR	A	R	1	2	1	2	0	3	2	0	0	0	3	0	0	0	0	0	0	0	1	2	0	0	17	1	2088.06	CON__Q9D646	CON__Q9D646			no	no	3	0.0027894	58577				By MS/MS						1			16970000
ADLINNLGTIAK	A	K	2	0	2	1	0	0	0	1	0	2	2	1	0	0	0	0	1	0	0	0	0	0	12	0	1241698	P08238;P07900;Q14568;Q58FF8	P08238	HSP90AB1;HSP90AA1;HSP90AA2P;HSP90AB2P	Heat shock protein HSP 90-beta;Heat shock protein HSP 90-alpha;Heat shock protein HSP 90-alpha A2;Putative heat shock protein HSP 90-beta 2	no	no	1;2	1.59e-08	166.66	By MS/MS	By MS/MS	By matching	By MS/MS	By MS/MS	By matching	2	2	1	2	2	2	7560000000
ADLSGIASGGR	A	R	2	1	0	1	0	0	0	3	0	1	1	0	0	0	0	2	0	0	0	0	0	0	11	0	10025094	O75635	O75635	SERPINB7	Serpin B7	yes	yes	2	0.0044921	63216	By matching			By matching			1			1			116120000
ADMDQFTASISETPVDVR	A	R	2	1	0	3	0	1	1	0	0	1	0	0	1	1	1	2	2	0	0	2	0	0	18	0	19809099	Q06481	Q06481	APLP2	Amyloid-like protein 2	yes	yes	2	0.0035667	58752	By matching	By matching					1	1					13393000
ADMETLQR	A	R	1	1	0	1	0	1	1	0	0	0	1	0	1	0	0	0	1	0	0	0	0	0	8	0	96244913	P26639	P26639	TARS	Threonine--tRNA ligase, cytoplasmic	yes	yes	2	0.031657	101.64													60377000
ADMGGAATICSAIVSAAK	A	K	6	0	0	1	1	0	0	2	0	2	0	1	1	0	0	2	1	0	0	1	0	0	18	0	16928175	P28838	P28838	LAP3	Cytosol aminopeptidase	yes	yes	2	0.019442	47915				By MS/MS	By matching	By MS/MS				1	1	1	25376000
ADMQNLVERLER	A	R	1	2	1	1	0	1	2	0	0	0	2	0	1	0	0	0	0	0	0	1	0	0	12	1	14727406	Q01518	Q01518	CAP1	Adenylyl cyclase-associated protein 1	yes	yes	2	0.0021889	89548			By matching	By MS/MS	By matching	By matching			1	1	1	1	292870000
ADPWQECMDYAVTLAR	A	R	3	1	0	2	1	1	1	0	0	0	1	0	1	0	1	0	1	1	1	1	0	0	16	0	19248448	P29218	P29218	IMPA1	Inositol monophosphatase 1	yes	yes	2	0.0178	112.43			By matching			By matching			1			1	6013700
ADQLTEEQIAEFK	A	K	2	0	0	1	0	2	3	0	0	1	1	1	0	1	0	0	1	0	0	0	0	0	13	0	15207359	P0DP25;P0DP24;P0DP23	P0DP25			yes	no	2	4.09e-133	229.64	By MS/MS	By MS/MS	By MS/MS	By MS/MS	By MS/MS	By MS/MS	8	7	2	6	2	5	3234800000
ADQVCINLR	A	R	1	1	1	1	1	1	0	0	0	1	1	0	0	0	0	0	0	0	0	1	0	0	9	0	10875444	Q12805	Q12805	EFEMP1	EGF-containing fibulin-like extracellular matrix protein 1	yes	yes	2	0.0084381	84568	By matching	By MS/MS		By MS/MS		By matching	1	1		1		1	93122000
ADQVDTQQLMR	A	R	1	1	0	2	0	3	0	0	0	0	1	0	1	0	0	0	1	0	0	1	0	0	11	0	1303619	Q9H223	Q9H223	EHD4	EH domain-containing protein 4	yes	yes	2	0.0091089	55567						By matching						1	25221000
ADRDESSPYAAMLAAQDVAQR	A	R	6	2	0	3	0	2	1	0	0	0	1	0	1	0	1	2	0	0	1	1	0	0	21	1	22640492	P62263	P62263	RPS14	40S ribosomal protein S14	yes	yes	3	0.0019819	57009		By matching				By MS/MS		1				1	62211000
ADSELQLVEQR	A	R	1	1	0	1	0	2	2	0	0	0	2	0	0	0	0	1	0	0	0	1	0	0	11	0	12866466	P07741	P07741	APRT	Adenine phosphoribosyltransferase	yes	yes	2	0.0019684	77677			By MS/MS			By MS/MS			1			1	0
ADTLTDEINFLR	A	R	1	1	1	2	0	0	1	0	0	1	2	0	0	1	0	0	2	0	0	0	0	0	12	0	14067042	CON__P02538;P02538;CON__P48668;P48668;CON__P04259	CON__P02538	KRT6A;KRT6C	Keratin, type II cytoskeletal 6A;Keratin, type II cytoskeletal 6C	no	no	2	0.0028701	65347			By matching		By MS/MS				1		1		22711000
ADTLTLEER	A	R	1	1	0	1	0	0	2	0	0	0	2	0	0	0	0	0	2	0	0	0	0	0	9	0	10465244	Q9UHD8	Q9UHD8	SEPT9	Septin-9	yes	yes	2	0.015941	66621													27649000
ADTQTYQPYNK	A	K	1	0	1	1	0	2	0	0	0	0	0	1	0	0	1	0	2	0	2	0	0	0	11	0	13276044	P84090	P84090	ERH	Enhancer of rudimentary homolog	yes	yes	2	0.586	151.44			By MS/MS	By MS/MS	By matching				1	1	1		344800000
ADVDVSGPK	A	K	1	0	0	2	0	0	0	1	0	0	0	1	0	0	1	1	0	0	0	2	0	0	9	0	88643961	Q09666	Q09666	AHNAK	Neuroblast differentiation-associated protein AHNAK	yes	no	2	0.031692	47603													9663600
ADVLSEEAILK	A	K	2	0	0	1	0	0	2	0	0	1	2	1	0	0	0	1	0	0	0	1	0	0	11	0	11866445	Q9Y6E2	Q9Y6E2	BZW2	Basic leucine zipper and W2 domain-containing protein 2	yes	yes	2	0.028554	40724		By matching		By MS/MS		By MS/MS		1		1		1	53899000
ADVQSIIGLQR	A	R	1	1	0	1	0	2	0	1	0	2	1	0	0	0	0	1	0	0	0	1	0	0	11	0	1198667	Q13263	Q13263	TRIM28	Transcription intermediary factor 1-beta	yes	yes	2	0.0050487	61.65		By matching	By MS/MS					1	1				218580000
ADVVVSGPK	A	K	1	0	0	1	0	0	0	1	0	0	0	1	0	0	1	1	0	0	0	3	0	0	9	0	87048108	Q09666	Q09666	AHNAK	Neuroblast differentiation-associated protein AHNAK	yes	no	2	0.015928	66692		By MS/MS		By MS/MS	By matching			1		1	1		38362000
AEACFVNCVER	A	R	2	1	1	0	2	0	2	0	0	0	0	0	0	1	0	0	0	0	0	2	0	0	11	0	13535806	O60220	O60220	TIMM8A	Mitochondrial import inner membrane translocase subunit Tim8 A	yes	yes	2	7.93e-06	98249		By MS/MS				By matching		1				1	8849300
AEAEALYQTK	A	K	3	0	0	0	0	1	2	0	0	0	1	1	0	0	0	0	1	0	1	0	0	0	10	0	11225557	CON__ENSEMBL:ENSBTAP00000038253;CON__P19013;P19013;CON__Q9R0H5;CON__Q3SY84;Q3SY84	CON__ENSEMBL:ENSBTAP00000038253	KRT4;KRT71	Keratin, type II cytoskeletal 4;Keratin, type II cytoskeletal 71	no	no	2	0.033713	40002													5902800
AEAELLQQQK	A	K	2	0	0	0	0	3	2	0	0	0	2	1	0	0	0	0	0	0	0	0	0	0	10	0	11566088	Q15149	Q15149	PLEC	Plectin	yes	yes	2	0.001582	96253				By MS/MS	By MS/MS	By MS/MS				1	1	1	64966000
AEAESLYQSK	A	K	2	0	0	0	0	1	2	0	0	0	1	1	0	0	0	2	0	0	1	0	0	0	10	0	1124535	P04264;CON__P04264	P04264	KRT1	Keratin, type II cytoskeletal 1	yes	no	2	0.903	118.18		By MS/MS	By matching		By matching	By MS/MS		1	1		1	1	387650000
AEAESLYQSKYEELQITAGR	A	R	3	1	0	0	0	2	4	1	0	1	2	1	0	0	0	2	1	0	2	0	0	0	20	1	22851176	P04264;CON__P04264	P04264	KRT1	Keratin, type II cytoskeletal 1	yes	no	3	1.65e-09	102.33													26578000
AEAGAGSATEFQFR	A	R	4	1	0	0	0	1	2	2	0	0	0	0	0	2	0	1	1	0	0	0	0	0	14	0	14406634	P46783;Q9NQ39	P46783	RPS10;RPS10P5	40S ribosomal protein S10;Putative 40S ribosomal protein S10-like	yes	no	2	0.00039959	113.47	By matching	By matching	By matching		By MS/MS	By matching	1	1	1		1	1	51706000
AEAGDNLGALVR	A	R	3	1	1	1	0	0	1	2	0	0	2	0	0	0	0	0	0	0	0	1	0	0	12	0	11846149	P49411	P49411	TUFM	Elongation factor Tu, mitochondrial	yes	yes	2	0.0097363	53756													12288000
AEAGGGWEGSASYK	A	K	3	0	0	0	0	0	2	4	0	0	0	1	0	0	0	2	0	1	1	0	0	0	14	0	13685946	Q969T9	Q969T9	WBP2	WW domain-binding protein 2	yes	yes	2	0.0099051	50284													9117000
AEAGPEGVAPAPEGEK	A	K	4	0	0	0	0	0	4	3	0	0	0	1	0	0	3	0	0	0	0	1	0	0	16	0	15077155	Q9Y4L1	Q9Y4L1	HYOU1	Hypoxia up-regulated protein 1	yes	yes	2	0.0046967	64199		By MS/MS	By MS/MS	By MS/MS	By matching			1	1	1	1		30259000
AEAGVPAEFSIWTR	A	R	3	1	0	0	0	0	2	1	0	1	0	0	0	1	1	1	1	1	0	1	0	0	14	0	15327623	P21333	P21333	FLNA	Filamin-A	yes	yes	2	0.00028065	105.17		By matching						1					158750000
AEASIQAGAGDGEWEESEVK	A	K	4	0	0	1	0	1	5	3	0	1	0	1	0	0	0	2	0	1	0	1	0	0	20	0	20619127	Q09666	Q09666	AHNAK	Neuroblast differentiation-associated protein AHNAK	yes	yes	2	0.0034765	43382													7012800
AEASVSAPQATVQAR	A	R	5	1	0	0	0	2	1	0	0	0	0	0	0	0	1	2	1	0	0	2	0	0	15	0	14847583	Q96PV4	Q96PV4	PNMA5	Paraneoplastic antigen-like protein 5	yes	yes	2	0.00019881	98353		By matching	By MS/MS		By matching	By MS/MS		1	2		1	1	118000000
AECLNPSQPSR	A	R	1	1	1	0	1	1	1	0	0	0	1	0	0	0	2	2	0	0	0	0	0	0	11	0	12575772	P14543	P14543	NID1	Nidogen-1	yes	yes	2	0.016483	55567		By MS/MS	By MS/MS			By MS/MS		1	1			1	19559000
AECMLQQAER	A	R	2	1	0	0	1	2	2	0	0	0	1	0	1	0	0	0	0	0	0	0	0	0	10	0	12345434	P13796	P13796	LCP1	Plastin-2	yes	yes	2	0.00085564	118.18		By MS/MS	By MS/MS	By MS/MS	By MS/MS	By matching		1	1	1	1	1	158910000
AEDFQIEGYNPHPTIK	A	K	1	0	1	1	0	1	2	1	1	2	0	1	0	1	2	0	1	0	1	0	0	0	16	0	18578897	P04818	P04818	TYMS	Thymidylate synthase	yes	yes	3	0.035541	25319					By matching						1		52752000
AEDGATPSPSNETPK	A	K	2	0	1	1	0	0	2	1	0	0	0	1	0	0	3	2	2	0	0	0	0	0	15	0	1499674	P29966	P29966	MARCKS	Myristoylated alanine-rich C-kinase substrate	yes	yes	2	2.06e-12	93058		By matching	By MS/MS	By MS/MS	By MS/MS	By MS/MS		1	1	1	1	1	34423000
AEDGATPSPSNETPKK	A	K	2	0	1	1	0	0	2	1	0	0	0	2	0	0	3	2	2	0	0	0	0	0	16	1	16277689	P29966	P29966	MARCKS	Myristoylated alanine-rich C-kinase substrate	yes	yes	3	0.027441	22475		By matching	By matching					1	1				3777300
AEEGIAAGGVMDVNTALQEVLK	A	K	4	0	1	1	0	1	3	3	0	1	2	1	1	0	0	0	1	0	0	3	0	0	22	0	22141202	P25398	P25398	RPS12	40S ribosomal protein S12	yes	yes	2;3	2.14e-51	244.67	By MS/MS	By matching	By MS/MS	By MS/MS	By MS/MS	By MS/MS	1	1	5	4	4	3	660700000
AEEQPQVELFVK	A	K	1	0	0	0	0	2	3	0	0	0	1	1	0	1	1	0	0	0	0	2	0	0	12	0	14157296	O00299	O00299	CLIC1	Chloride intracellular channel protein 1	yes	yes	2	0.00036577	83883	By MS/MS	By MS/MS	By MS/MS		By MS/MS		1	3	2		1		176330000
AEEYEFLTPVEEAPK	A	K	2	0	0	0	0	0	5	0	0	0	1	1	0	1	2	0	1	0	1	1	0	0	15	0	17508301	P52565	P52565	ARHGDIA	Rho GDP-dissociation inhibitor 1	yes	yes	2	0.508	143		By matching	By MS/MS	By MS/MS	By MS/MS			1	1	1	1		148560000
AEFVEVTK	A	K	1	0	0	0	0	0	2	0	0	0	0	1	0	1	0	0	1	0	0	2	0	0	8	0	92148075	CON__P02769	CON__P02769			yes	yes	2	0.0038026	113.41	By MS/MS	By MS/MS	By MS/MS	By MS/MS	By MS/MS	By MS/MS	4	2	1	3	3	5	97659000000
AEFVEVTKLVTDLTK	A	K	1	0	0	1	0	0	2	0	0	0	2	2	0	1	0	0	3	0	0	3	0	0	15	1	16919346	CON__P02769	CON__P02769			yes	yes	2	5.93e-12	112.51		By matching	By MS/MS		By MS/MS	By MS/MS		1	1		1	1	10624000
AEGAATEEEGTPK	A	K	3	0	0	0	0	0	4	2	0	0	0	1	0	0	1	0	2	0	0	0	0	0	13	0	12885783	P80723	P80723	BASP1	Brain acid soluble protein 1	yes	yes	2	3.75e-06	146.11					By MS/MS						1		13334000
AEGDVAALNR	A	R	3	1	1	1	0	0	1	1	0	0	1	0	0	0	0	0	0	0	0	1	0	0	10	0	10145094	P67936	P67936	TPM4	Tropomyosin alpha-4 chain	yes	yes	2	0.224	128.61			By MS/MS		By MS/MS	By MS/MS			1		1	1	96817000
AEGDVAALNRR	A	R	3	2	1	1	0	0	1	1	0	0	1	0	0	0	0	0	0	0	0	1	0	0	11	1	11706105	P67936	P67936	TPM4	Tropomyosin alpha-4 chain	yes	yes	2;3	0.0001187	158.87		By MS/MS	By MS/MS	By matching	By matching	By MS/MS		1	1	1	1	2	383360000
AEGLQVGQDAR	A	R	2	1	0	1	0	2	1	2	0	0	1	0	0	0	0	0	0	0	0	1	0	0	11	0	1142568	Q8WWM7	Q8WWM7	ATXN2L	Ataxin-2-like protein	yes	yes	2	0.017121	46462													3994800
AEGLYLFENGQR	A	R	1	1	1	0	0	1	2	2	0	0	2	0	0	1	0	0	0	0	1	0	0	0	12	0	13956783	Q9Y240	Q9Y240	CLEC11A	C-type lectin domain family 11 member A	yes	yes	2	5.3e-09	134.59	By MS/MS	By MS/MS	By MS/MS	By MS/MS		By matching	1	2	1	1		1	236570000
AEGPDVAVDLPK	A	K	2	0	0	2	0	0	1	1	0	0	1	1	0	0	2	0	0	0	0	2	0	0	12	0	12096241	Q09666	Q09666	AHNAK	Neuroblast differentiation-associated protein AHNAK	yes	yes	2	0.030419	45997													0
AEGPEVDVNLPK	A	K	1	0	1	1	0	0	2	1	0	0	1	1	0	0	2	0	0	0	0	2	0	0	12	0	12666456	Q09666	Q09666	AHNAK	Neuroblast differentiation-associated protein AHNAK	yes	no	2	0.0007647	90108		By matching		By MS/MS		By MS/MS		1		1		2	246690000
AEGSAVSDPQHAAR	A	R	4	1	0	1	0	1	1	1	1	0	0	0	0	0	1	2	0	0	0	1	0	0	14	0	13946539	Q9H2C0	Q9H2C0	GAN	Gigaxonin	yes	yes	2	0.00019448	73067			By matching	By matching	By matching				1	1	1		10411000
AEGSDVANAVLDGADCIMLSGETAK	A	K	5	0	1	3	1	0	2	3	0	1	2	1	1	0	0	2	1	0	0	2	0	0	25	0	24931363	P14618	P14618	PKM	Pyruvate kinase PKM	yes	yes	2;3	0.235	67827		By matching		By MS/MS		By matching		1		1		1	96106000
AEGSDVANAVLDGADCIMLSGETAKGDYPLEAVR	A	R	6	1	1	4	1	0	3	4	0	1	3	1	1	0	1	2	1	0	1	3	0	0	34	1	34936341	P14618	P14618	PKM	Pyruvate kinase PKM	yes	yes	3	8.11e-101	150.68				By MS/MS		By matching				1		1	43115000
AEGSSTASSGSQLAEGK	A	K	3	0	0	0	0	1	2	3	0	0	1	1	0	0	0	5	1	0	0	0	0	0	17	0	15657169	Q9NZB2	Q9NZB2	FAM120A	Constitutive coactivator of PPAR-gamma-like protein 1	yes	yes	2	0.00089129	68.44				By matching	By matching	By matching				1	1	1	5898500
AEIAFEDRK	A	K	2	1	0	1	0	0	2	0	0	1	0	1	0	1	0	0	0	0	0	0	0	0	9	1	10775455	Q14315	Q14315	FLNC	Filamin-C	yes	yes	3	0.015641	34721					By MS/MS						1		58264000
AEISCIDNK	A	K	1	0	1	1	1	0	1	0	0	2	0	1	0	0	0	1	0	0	0	0	0	0	9	0	10484859	O75369	O75369	FLNB	Filamin-B	yes	yes	2	0.028396	50607			By MS/MS	By MS/MS		By MS/MS			1	1		1	87682000
AEISFEDRK	A	K	1	1	0	1	0	0	2	0	0	1	0	1	0	1	0	1	0	0	0	0	0	0	9	1	10935404	P21333	P21333	FLNA	Filamin-A	yes	yes	3	0.01478	35511		By matching	By matching	By MS/MS	By MS/MS	By MS/MS		1	1	1	1	1	85083000
AELADQAASWLTR	A	R	4	1	0	1	0	1	1	0	0	0	2	0	0	0	0	1	1	1	0	0	0	0	13	0	14307154	CON__ENSEMBL:ENSBTAP00000007350;CON__P01030	CON__ENSEMBL:ENSBTAP00000007350			no	no	2	9.83e-31	124.1	By matching	By MS/MS	By MS/MS	By matching	By matching	By MS/MS	2	3	1	1	1	2	152980000
AELDDTPMR	A	R	1	1	0	2	0	0	1	0	0	0	1	0	1	0	1	0	1	0	0	0	0	0	9	0	10464703	P23246	P23246	SFPQ	Splicing factor, proline- and glutamine-rich	yes	yes	2	0.019022	61962		By MS/MS						1					35421000
AELFTQSCADLDK	A	K	2	0	0	2	1	1	1	0	0	0	2	1	0	1	0	1	1	0	0	0	0	0	13	0	14966817	Q01082	Q01082	SPTBN1	Spectrin beta chain, non-erythrocytic 1	yes	yes	2	0.00045178	90653					By matching	By matching					1	1	25837000
AELGEADEAELQRLVAAEQQK	A	K	5	1	0	1	0	3	5	1	0	0	3	1	0	0	0	0	0	0	0	1	0	0	21	1	22971499	Q9Y5J9	Q9Y5J9	TIMM8B	Mitochondrial import inner membrane translocase subunit Tim8 B	yes	yes	3	0.0041752	45696													28291000
AELNEFLTR	A	R	1	1	1	0	0	0	2	0	0	0	2	0	0	1	0	0	1	0	0	0	0	0	9	0	10915611	P23396	P23396	RPS3	40S ribosomal protein S3	yes	yes	2	0.021183	60019	By matching		By MS/MS	By MS/MS		By MS/MS	1		1	1		1	150270000
AELNEFLTRELAEDGYSGVEVR	A	R	2	2	1	1	0	0	5	2	0	0	3	0	0	1	0	1	1	0	1	2	0	0	22	1	24962132	P23396	P23396	RPS3	40S ribosomal protein S3	yes	yes	3	2.21e-10	90.35					By matching	By matching					1	1	20049000
AELQCPQPAAR	A	R	3	1	0	0	1	2	1	0	0	0	1	0	0	0	2	0	0	0	0	0	0	0	11	0	1239603	P01024	P01024	C3	Complement C3;Complement C3 beta chain;C3-beta-c;Complement C3 alpha chain;C3a anaphylatoxin;Acylation stimulating protein;Complement C3b alpha chain;Complement C3c alpha chain fragment 1;Complement C3dg fragment;Complement C3g fragment;Complement C3d fragment;Complement C3f fragment;Complement C3c alpha chain fragment 2	yes	yes	2	0.033191	39148													20057000
AELQHIATDDNLVFTVPEFR	A	R	2	1	1	2	0	1	2	0	1	1	2	0	0	2	1	0	2	0	0	2	0	0	20	0	23141594	P12111	P12111	COL6A3	Collagen alpha-3(VI) chain	yes	yes	3	0.0047207	37552		By MS/MS	By MS/MS			By matching		1	1			1	16608000
AELSEEALLSVLPTIR	A	R	2	1	0	0	0	0	3	0	0	1	4	0	0	0	1	2	1	0	0	1	0	0	16	0	17399669	P45974	P45974	USP5	Ubiquitin carboxyl-terminal hydrolase 5	yes	yes	2	1.61e-19	167.44						By matching						1	8978100
AELSEEALLSVLPTIRVPK	A	K	2	1	0	0	0	0	3	0	0	1	4	1	0	0	2	2	1	0	0	2	0	0	19	1	20641831	P45974	P45974	USP5	Ubiquitin carboxyl-terminal hydrolase 5	yes	yes	2	1.45e-41	156.8						By matching						1	7465700
AELTALESLIEMGFPR	A	R	2	1	0	0	0	0	3	1	0	1	3	0	1	1	1	1	1	0	0	0	0	0	16	0	17759128	Q04323	Q04323	UBXN1	UBX domain-containing protein 1	yes	yes	2	0.00051483	69.01													8830000
AEMELGLRK	A	K	1	1	0	0	0	0	2	1	0	0	2	1	1	0	0	0	0	0	0	0	0	0	9	1	1045559	P19367	P19367	HK1	Hexokinase-1	yes	yes	3	0.02241	29473													5595900
AEMLLEEAK	A	K	2	0	0	0	0	0	3	0	0	0	2	1	1	0	0	0	0	0	0	0	0	0	9	0	10325161	P07942	P07942	LAMB1	Laminin subunit beta-1	yes	yes	2	0.032264	47082				By matching	By matching					1	1		13573000
AENFFILR	A	R	1	1	1	0	0	0	1	0	0	1	1	0	0	2	0	0	0	0	0	0	0	0	8	0	10085393	P59998	P59998	ARPC4	Actin-related protein 2/3 complex subunit 4	yes	yes	2	0.032906	88942			By MS/MS		By MS/MS				1		1		79320000
AENPSLENHR	A	R	1	1	2	0	0	0	2	0	1	0	1	0	0	0	1	1	0	0	0	0	0	0	10	0	11655476	O00505	O00505	KPNA3	Importin subunit alpha-4	yes	yes	2	0.0019339	77677		By MS/MS		By MS/MS	By matching	By MS/MS		1		1	1	2	78908000
AEPMQWASLELPAAK	A	K	4	0	0	0	0	1	2	0	0	0	2	1	1	0	2	1	0	1	0	0	0	0	15	0	16408232	Q9UHD1	Q9UHD1	CHORDC1	Cysteine and histidine-rich domain-containing protein 1	yes	yes	2	0.03669	48004		By matching						1					10481000
AEPPKAPEQEQAAPGPAAGGEAPK	A	K	7	0	0	0	0	2	4	3	0	0	0	2	0	0	6	0	0	0	0	0	0	0	24	1	22971288	P80723	P80723	BASP1	Brain acid soluble protein 1	yes	yes	3	0.0055263	32702		By matching	By MS/MS					1	1				10774000
AEPPQAMNALMR	A	R	3	1	1	0	0	1	1	0	0	0	1	0	2	0	2	0	0	0	0	0	0	0	12	0	13276377	Q12906	Q12906	ILF3	Interleukin enhancer-binding factor 3	yes	yes	2	0.025591	41876			By matching	By MS/MS	By MS/MS				1	1	1		48616000
AEPPQCTSLAWSADGQTLFAGYTDNLVR	A	R	4	1	1	2	1	2	1	2	0	0	3	0	0	1	2	2	3	1	1	1	0	0	28	0	30674345	P63244	P63244	GNB2L1	Guanine nucleotide-binding protein subunit beta-2-like 1;Guanine nucleotide-binding protein subunit beta-2-like 1, N-terminally processed	yes	yes	3	0.00853	62051	By matching	By matching			By MS/MS		1	1			1		80130000
AEQEGGMQFWVSSESK	A	K	1	0	0	0	0	2	3	2	0	0	0	1	1	1	0	3	0	1	0	1	0	0	16	0	17987832	Q6YHK3	Q6YHK3	CD109	CD109 antigen	yes	yes	2	0.0026146	62.14		By MS/MS	By MS/MS					1	1				10171000
AEQEPTAEQLAQIAAENEEDEHSVNYKPPAQK	A	K	6	0	2	1	0	4	7	0	1	1	1	2	0	0	3	1	1	0	1	1	0	0	32	1	35636652	P52565	P52565	ARHGDIA	Rho GDP-dissociation inhibitor 1	yes	yes	3	2.19e-05	42039													7817700
AERAALEELVK	A	K	3	1	0	0	0	0	3	0	0	0	2	1	0	0	0	0	0	0	0	1	0	0	11	1	12276823	P12081	P12081	HARS	Histidine--tRNA ligase, cytoplasmic	yes	yes	2	0.0028089	63076		By matching	By matching	By MS/MS				1	1	1			39900000
AERGELDLTGAK	A	K	2	1	0	1	0	0	2	2	0	0	2	1	0	0	0	0	1	0	0	0	0	0	12	1	12586517	P13984	P13984	GTF2F2	General transcription factor IIF subunit 2	yes	yes	2	0.0032051	88596	By matching		By matching				1		1				39129000
AERGYSFSLTTFSPSGK	A	K	1	1	0	0	0	0	1	2	0	0	1	1	0	2	1	4	2	0	1	0	0	0	17	1	18338897	P25787	P25787	PSMA2	Proteasome subunit alpha type-2	yes	yes	2	0.00432	107.37		By matching	By matching		By matching	By MS/MS		1	1		1	2	95478000
AERPEDLNLPNAVITR	A	R	2	2	2	1	0	0	2	0	0	1	2	0	0	0	2	0	1	0	0	1	0	0	16	1	18069588	Q9NRF9	Q9NRF9	POLE3	DNA polymerase epsilon subunit 3	yes	yes	2	0.011982	62924		By matching	By matching		By matching			1	1		1		41255000
AESDWDTVTVLRK	A	K	1	1	0	2	0	0	1	0	0	0	1	1	0	0	0	1	2	1	0	2	0	0	13	1	15187678	O60869	O60869	EDF1	Endothelial differentiation-related factor 1	yes	yes	2	1.53e-08	143.24	By matching	By MS/MS		By MS/MS		By MS/MS	1	1		1		1	129180000
AESEEMETSQAGSK	A	K	2	0	0	0	0	1	4	1	0	0	0	1	1	0	0	3	1	0	0	0	0	0	14	0	14826144	P34932	P34932	HSPA4	Heat shock 70 kDa protein 4	yes	yes	2	0.0002603	87363		By matching	By MS/MS	By MS/MS	By MS/MS	By MS/MS		1	1	1	1	1	37404000
AESLVFVQTDKPIYKPGQTVQFR	A	R	1	1	0	1	0	3	1	1	0	1	1	2	0	2	2	1	2	0	1	3	0	0	23	2	26504119	CON__ENSEMBL:ENSBTAP00000037665	CON__ENSEMBL:ENSBTAP00000037665			yes	yes	3	1.11e-16	110.44		By matching	By matching	By MS/MS	By MS/MS	By matching		1	1	1	1	1	30586000
AESSESFTMASSPAQR	A	R	3	1	0	0	0	1	2	0	0	0	0	0	1	1	1	5	1	0	0	0	0	0	16	0	16847363	P49736	P49736	MCM2	DNA replication licensing factor MCM2	yes	yes	2	0.0595	75695													7541000
AETECQNTEYQQLLDIK	A	K	1	0	1	1	1	3	3	0	0	1	2	1	0	0	0	0	2	0	1	0	0	0	17	0	20819575	P13645;CON__P13645	P13645	KRT10	Keratin, type I cytoskeletal 10	yes	no	2;3	4.54e-09	124.3	By matching	By MS/MS	By MS/MS		By MS/MS		1	1	1		1		79777000
AETEERSLDNFFAK	A	K	2	1	1	1	0	0	3	0	0	0	1	1	0	2	0	1	1	0	0	0	0	0	14	1	16557791	Q9UKY7	Q9UKY7	CDV3	Protein CDV3 homolog	yes	yes	2	0.00084824	100.93		By matching	By matching			By MS/MS		1	1			1	137790000
AETLEFNDVYQEVK	A	K	1	0	1	1	0	1	3	0	0	0	1	1	0	1	0	0	1	0	1	2	0	0	14	0	16837992	Q08945	Q08945	SSRP1	FACT complex subunit SSRP1	yes	yes	2	1.1e-09	185.18	By matching	By MS/MS	By MS/MS	By MS/MS	By matching	By MS/MS	1	2	1	1	1	2	79042000
AETLSGLGDSGAAGAAALSSASSETGTRR	A	R	7	2	0	1	0	0	2	5	0	0	3	0	0	0	0	6	3	0	0	0	0	0	29	1	26502794	Q15424	Q15424	SAFB	Scaffold attachment factor B1	yes	yes	3	0.00668	45611		By matching		By MS/MS				1		1			15316000
AETVADTRR	A	R	2	2	0	1	0	0	1	0	0	0	0	0	0	0	0	0	2	0	0	1	0	0	9	1	10175203	O60493	O60493	SNX3	Sorting nexin-3	yes	yes	2	0.0024466	113.26		By MS/MS	By matching	By MS/MS				1	1	1			85133000
AEVEVADELLENLAK	A	K	3	0	1	1	0	0	4	0	0	0	3	1	0	0	0	0	0	0	0	2	0	0	15	0	16418461	Q7L5D6	Q7L5D6	GET4	Golgi to ER traffic protein 4 homolog	yes	yes	2	0.0084475	60434					By matching						1		4615000
AEVLSEEPILK	A	K	1	0	0	0	0	0	3	0	0	1	2	1	0	0	1	1	0	0	0	1	0	0	11	0	12266758	Q7L1Q6	Q7L1Q6	BZW1	Basic leucine zipper and W2 domain-containing protein 1	yes	yes	2	0.0061055	58676			By matching	By MS/MS	By MS/MS				1	1	1		44523000
AEVLSPVVSVFVPPR	A	R	1	1	0	0	0	0	1	0	0	0	1	0	0	1	3	2	0	0	0	5	0	0	15	0	15949083	CON__Q1RMK2	CON__Q1RMK2			yes	yes	2;3	4.48e-06	113.38	By matching	By MS/MS	By MS/MS	By MS/MS	By matching	By MS/MS	1	9	6	6	2	9	1268700000
AEVLSPVVSVFVPPRNSLSGDGNSK	A	K	1	1	2	1	0	0	1	2	0	0	2	1	0	1	3	5	0	0	0	5	0	0	25	1	25543391	CON__Q1RMK2	CON__Q1RMK2			yes	yes	3	0.697	50783	By matching	By MS/MS	By MS/MS	By MS/MS	By MS/MS	By MS/MS	2	3	1	2	2	2	174250000
AEVQVLVLDGRGHLLGR	A	R	1	2	0	1	0	1	1	3	1	0	4	0	0	0	0	0	0	0	0	3	0	0	17	1	18310428	P40429	P40429	RPL13A	60S ribosomal protein L13a	yes	yes	3	0.0054284	61097						By matching						1	50259000
AEYDLTTR	A	R	1	1	0	1	0	0	1	0	0	0	1	0	0	0	0	0	2	0	1	0	0	0	8	0	96746108	P60228	P60228	EIF3E	Eukaryotic translation initiation factor 3 subunit E	yes	yes	2	0.028842	42109													16766000
AEYEGDGIPTVFVAVAGR	A	R	3	1	0	1	0	0	2	3	0	1	0	0	0	1	1	0	1	0	1	3	0	0	18	0	1849921	P22234	P22234	PAICS	Multifunctional protein ADE2;Phosphoribosylaminoimidazole-succinocarboxamide synthase;Phosphoribosylaminoimidazole carboxylase	yes	yes	2	0.000415	108.56	By matching	By MS/MS	By MS/MS	By matching		By matching	1	2	2	2		1	131790000
AEYGTLLQDLTNNITLEDLEQLK	A	K	1	0	2	2	0	2	3	1	0	1	6	1	0	0	0	0	3	0	1	0	0	0	23	0	26333436	Q15121	Q15121	PEA15	Astrocytic phosphoprotein PEA-15	yes	yes	3	1.11e-60	146.89				By matching						1			100130000
AEYLASIFGTEK	A	K	2	0	0	0	0	0	2	1	0	1	1	1	0	1	0	1	1	0	1	0	0	0	12	0	1327666	P0DN76;Q01081;Q8WU68	P0DN76	U2AF1;U2AF1L4	Splicing factor U2AF 35 kDa subunit;Splicing factor U2AF 26 kDa subunit	yes	no	2	8.83e-05	146.11													15538000
AFAAGADIK	A	K	4	0	0	1	0	0	0	1	0	1	0	1	0	1	0	0	0	0	0	0	0	0	9	0	86245487	P30084	P30084	ECHS1	Enoyl-CoA hydratase, mitochondrial	yes	yes	2	0.026374	52716						By matching						1	25430000
AFAAQEDLEK	A	K	3	0	0	1	0	1	2	0	0	0	1	1	0	1	0	0	0	0	0	0	0	0	10	0	11205401	P35241	P35241	RDX	Radixin	yes	yes	2	0.0021019	85676	By matching			By matching	By MS/MS	By MS/MS	1			1	1	1	106790000
AFAHITGGGLLENIPR	A	R	2	1	1	0	0	0	1	3	1	2	2	0	0	1	1	0	1	0	0	0	0	0	16	0	16648998	P22102	P22102	GART	Trifunctional purine biosynthetic protein adenosine-3;Phosphoribosylamine--glycine ligase;Phosphoribosylformylglycinamidine cyclo-ligase;Phosphoribosylglycinamide formyltransferase	yes	yes	2;3	0.0049203	43084			By matching	By matching		By MS/MS			1	1		2	133770000
AFANLRK	A	K	2	1	1	0	0	0	0	0	0	0	1	1	0	1	0	0	0	0	0	0	0	0	7	1	81847627	O43175	O43175	PHGDH	D-3-phosphoglycerate dehydrogenase	yes	yes	2	0.03505	51036					By MS/MS	By MS/MS					1	1	43970000
AFAVGVQQVLLK	A	K	2	0	0	0	0	2	0	1	0	0	2	1	0	1	0	0	0	0	0	3	0	0	12	0	12717602	O95373	O95373	IPO7	Importin-7	yes	yes	2	0.00035152	95099	By MS/MS		By matching	By MS/MS	By MS/MS		1		1	1	1		102420000
AFCSFQIYAVPWQGTMTLSK	A	K	2	0	0	0	1	2	0	1	0	1	1	1	1	2	1	2	2	1	1	1	0	0	20	0	23341177	P01034	P01034	CST3	Cystatin-C	yes	yes	2	1.55e-09	147.12			By MS/MS	By MS/MS	By MS/MS	By MS/MS			2	2	2	2	268060000
AFDCPETEYPVK	A	K	1	0	0	1	1	0	2	0	0	0	0	1	0	1	2	0	1	0	1	1	0	0	12	0	14546388	O43847	O43847	NRD1	Nardilysin	yes	yes	2	0.0033275	75294													13455000
AFDLVPPEAVPEQKDPDPEFPTVK	A	K	2	0	0	3	0	1	3	0	0	0	1	2	0	2	6	0	1	0	0	3	0	0	24	1	26643323	Q96G03	Q96G03	PGM2	Phosphoglucomutase-2	yes	yes	3	0.024235	25604		By matching	By matching					1	1				9811500
AFDSGIIPMEFVNK	A	K	1	0	1	1	0	0	1	1	0	2	0	1	1	2	1	1	0	0	0	1	0	0	14	0	15667752	P53396	P53396	ACLY	ATP-citrate synthase	yes	yes	2	0.00024625	114.89		By matching	By MS/MS			By matching		1	1			1	35136000
AFDTAGNGYCR	A	R	2	1	1	1	1	0	0	2	0	0	0	0	0	1	0	0	1	0	1	0	0	0	11	0	12305088	P49327	P49327	FASN	Fatty acid synthase;[Acyl-carrier-protein] S-acetyltransferase;[Acyl-carrier-protein] S-malonyltransferase;3-oxoacyl-[acyl-carrier-protein] synthase;3-oxoacyl-[acyl-carrier-protein] reductase;3-hydroxyacyl-[acyl-carrier-protein] dehydratase;Enoyl-[acyl-carrier-protein] reductase;Oleoyl-[acyl-carrier-protein] hydrolase	yes	yes	2	7.67e-06	131.06			By MS/MS	By MS/MS		By MS/MS			1	1		1	45076000
AFEEDQVAGR	A	R	2	1	0	1	0	1	2	1	0	0	0	0	0	1	0	0	0	0	0	1	0	0	10	0	11205149	O43818	O43818	RRP9	U3 small nucleolar RNA-interacting protein 2	yes	yes	2	0.779	133.12						By MS/MS						1	28318000
AFEVSENGNLVVSGK	A	K	1	0	2	0	0	0	2	2	0	0	1	1	0	1	0	2	0	0	0	3	0	0	15	0	15487784	P49327	P49327	FASN	Fatty acid synthase;[Acyl-carrier-protein] S-acetyltransferase;[Acyl-carrier-protein] S-malonyltransferase;3-oxoacyl-[acyl-carrier-protein] synthase;3-oxoacyl-[acyl-carrier-protein] reductase;3-hydroxyacyl-[acyl-carrier-protein] dehydratase;Enoyl-[acyl-carrier-protein] reductase;Oleoyl-[acyl-carrier-protein] hydrolase	yes	yes	2	0.0027222	60434	By matching	By matching	By MS/MS		By MS/MS	By matching	1	3	1		2	1	123410000
AFFMLDGILSK	A	K	1	0	0	1	0	0	0	1	0	1	2	1	1	2	0	1	0	0	0	0	0	0	11	0	12406526	P08581	P08581	MET	Hepatocyte growth factor receptor	yes	yes	2	0.001237	76465			By matching	By MS/MS	By matching	By MS/MS			1	1	1	1	61492000
AFFPCFDTPAVK	A	K	2	0	0	1	1	0	0	0	0	0	0	1	0	3	2	0	1	0	0	1	0	0	12	0	13986642	Q9H4A4	Q9H4A4	RNPEP	Aminopeptidase B	yes	yes	2	0.0033275	75294			By MS/MS		By MS/MS	By matching			1		1	1	36409000
AFFSEVER	A	R	1	1	0	0	0	0	2	0	0	0	0	0	0	2	0	1	0	0	0	1	0	0	8	0	98347125	Q9UQ80	Q9UQ80	PA2G4	Proliferation-associated protein 2G4	yes	yes	2	0.021878	98299				By matching		By matching				1		1	332850000
AFGFSHLEALLDDSK	A	K	2	0	0	2	0	0	1	1	1	0	3	1	0	2	0	2	0	0	0	0	0	0	15	0	16488097	Q96FW1	Q96FW1	OTUB1	Ubiquitin thioesterase OTUB1	yes	yes	2	0.00044172	71555													27527000
AFGPGLEGGLVNK	A	K	1	0	1	0	0	0	1	4	0	0	2	1	0	1	1	0	0	0	0	1	0	0	13	0	12576717	Q14315	Q14315	FLNC	Filamin-C	yes	yes	2	0.00039791	98249		By MS/MS	By matching	By MS/MS	By MS/MS	By matching		1	1	1	1	1	540570000
AFGPGLEPTGCIVDKPAEFTIDAR	A	R	3	1	0	2	1	0	2	3	0	2	1	1	0	2	3	0	2	0	0	1	0	0	24	1	25602632	Q14315	Q14315	FLNC	Filamin-C	yes	yes	3	1.99e-30	127.05		By MS/MS	By MS/MS	By matching	By MS/MS	By MS/MS		1	1	1	1	1	189810000
AFGPGLQGGSAGSPAR	A	R	3	1	0	0	0	1	0	5	0	0	1	0	0	1	2	2	0	0	0	0	0	0	16	0	1428711	P21333	P21333	FLNA	Filamin-A	yes	yes	2	0.225	98105	By MS/MS	By MS/MS	By MS/MS		By MS/MS		1	2	1		1		441500000
AFGYYGPLR	A	R	1	1	0	0	0	0	0	2	0	0	1	0	0	1	1	0	0	0	2	0	0	0	9	0	10425236	P84103	P84103	SRSF3	Serine/arginine-rich splicing factor 3	yes	yes	2	0.0028694	138.07	By matching	By matching	By MS/MS	By MS/MS	By matching	By MS/MS	1	1	1	1	1	1	471450000
AFITNIPFDVK	A	K	1	0	1	1	0	0	0	0	0	2	0	1	0	2	1	0	1	0	0	1	0	0	11	0	12636863	P52272	P52272	HNRNPM	Heterogeneous nuclear ribonucleoprotein M	yes	yes	2	0.0040946	72643		By matching	By MS/MS			By MS/MS		1	1			1	77371000
AFLADPSAFVAAAPVAAATTAAPAAAAAPAK	A	K	17	0	0	1	0	0	0	0	0	0	1	1	0	2	4	1	2	0	0	2	0	0	31	0	27514596	P05388	P05388	RPLP0	60S acidic ribosomal protein P0	yes	yes	2;3	6.68e-14	111.92			By matching	By MS/MS		By MS/MS			1	2		2	152430000
AFLASPEYVNLPINGNGKQ	A	Q	2	0	3	0	0	1	1	2	0	1	2	1	0	1	2	1	0	0	1	1	0	0	19	1	20310425	P09211	P09211	GSTP1	Glutathione S-transferase P	yes	yes	2	0.0016951	66262		By matching	By MS/MS					1	1				7038200
AFLDALQNQAEASSK	A	K	4	0	1	1	0	2	1	0	0	0	2	1	0	1	0	2	0	0	0	0	0	0	15	0	15917842	Q12931	Q12931	TRAP1	Heat shock protein 75 kDa, mitochondrial	yes	yes	2	4.68e-33	109.6		By matching		By MS/MS	By matching	By MS/MS		1		1	1	1	51093000
AFLDCCEYITQLR	A	R	1	1	0	1	2	1	1	0	0	1	2	0	0	1	0	0	1	0	1	0	0	0	13	0	16877698	CON__Q2UVX4	CON__Q2UVX4			yes	yes	2	5.43e-09	192.1	By matching	By MS/MS		By MS/MS	By MS/MS		1	1		1	1		296710000
AFLEVNEEGSEAAASTVISIAGR	A	R	5	1	1	0	0	0	4	2	0	2	1	0	0	1	0	3	1	0	0	2	0	0	23	0	23201547	CON__P41361	CON__P41361			yes	yes	2;3	1.75e-19	142.97		By matching	By MS/MS		By matching	By MS/MS		1	1		1	3	54576000
AFLLVQDIMEDTMR	A	R	1	1	0	2	0	1	1	0	0	1	2	0	2	1	0	0	1	0	0	1	0	0	14	0	16808215	P09603	P09603	CSF1	Macrophage colony-stimulating factor 1;Processed macrophage colony-stimulating factor 1	yes	yes	2	0.00044454	113.12			By MS/MS	By MS/MS	By MS/MS	By MS/MS			1	1	1	1	72672000
AFMSEGFTSFSQIFHSSDLTIK	A	K	1	0	0	1	0	1	1	1	1	2	1	1	1	4	0	5	2	0	0	0	0	0	22	0	2479173	CON__P50448	CON__P50448			yes	yes	3	0.00093	80.98		By matching	By MS/MS	By MS/MS	By matching	By matching		1	1	1	1	1	116410000
AFMTADLPNELIELLEK	A	K	2	0	1	1	0	0	3	0	0	1	4	1	1	1	1	0	1	0	0	0	0	0	17	0	19460071	Q00610;P53675	Q00610	CLTC;CLTCL1	Clathrin heavy chain 1;Clathrin heavy chain 2	yes	no	2	1.71e-26	162.31			By MS/MS						1				19671000
AFNDPFIQK	A	K	1	0	1	1	0	1	0	0	0	1	0	1	0	2	1	0	0	0	0	0	0	0	9	0	10785447	Q92598	Q92598	HSPH1	Heat shock protein 105 kDa	yes	yes	2	0.012295	79469		By matching	By matching	By MS/MS	By MS/MS			1	1	1	1		128800000
AFNSSSFNSNTFLTR	A	R	1	1	3	0	0	0	0	0	0	0	1	0	0	3	0	4	2	0	0	0	0	0	15	0	16917903	P46060	P46060	RANGAP1	Ran GTPase-activating protein 1	yes	yes	2	3.38e-18	165.7				By matching	By MS/MS	By matching				1	1	1	34451000
AFPMPGFDEH	A	H	1	0	0	1	0	0	1	1	1	0	0	0	1	2	2	0	0	0	0	0	0	0	10	0	11464804	P34897	P34897	SHMT2	Serine hydroxymethyltransferase, mitochondrial	yes	yes	2	0.00077662	107.43	By matching	By matching					1	1					27101000
AFQVWSDVTPLR	A	R	1	1	0	1	0	1	0	0	0	0	1	0	0	1	1	1	1	1	0	2	0	0	12	0	14177354	P08253	P08253	MMP2	72 kDa type IV collagenase;PEX	yes	yes	2	6.39e-09	183.67	By MS/MS	By MS/MS			By MS/MS		1	1			1		618850000
AFQYVETHGEVCPANWTPDSPTIK	A	K	2	0	1	1	1	1	2	1	1	1	0	1	0	1	3	1	3	1	1	2	0	0	24	0	27462697	P30048	P30048	PRDX3	Thioredoxin-dependent peroxide reductase, mitochondrial	yes	yes	3	0.00081482	52483						By matching						1	20812000
AFQYVETHGEVCPANWTPDSPTIKPSPAASK	A	K	4	0	1	1	1	1	2	1	1	1	0	2	0	1	5	3	3	1	1	2	0	0	31	1	33846085	P30048	P30048	PRDX3	Thioredoxin-dependent peroxide reductase, mitochondrial	yes	yes	4	0.00546	50229													26929000
AFRDLYSELR	A	R	1	2	0	1	0	0	1	0	0	0	2	0	0	1	0	1	0	0	1	0	0	0	10	1	12686513	P35052	P35052	GPC1	Glypican-1;Secreted glypican-1	yes	yes	3	0.010773	50284	By matching	By MS/MS	By MS/MS			By MS/MS	1	1	2			1	79272000
AFSDPFVEAEK	A	K	2	0	0	1	0	0	2	0	0	0	0	1	0	2	1	1	0	0	0	1	0	0	11	0	12385819	P34932	P34932	HSPA4	Heat shock 70 kDa protein 4	yes	yes	2	0.0056123	60064		By matching				By matching		1				1	87259000
AFSITQGLLK	A	K	1	0	0	0	0	1	0	1	0	1	2	1	0	1	0	1	1	0	0	0	0	0	10	0	1076623	O15067	O15067	PFAS	Phosphoribosylformylglycinamidine synthase	yes	yes	2	0.01148	60436		By matching	By matching	By matching		By MS/MS		1	1	1		1	88789000
AFSVFLFNTENK	A	K	1	0	2	0	0	0	1	0	0	0	1	1	0	3	0	1	1	0	0	1	0	0	12	0	14157085	Q13907	Q13907	IDI1	Isopentenyl-diphosphate Delta-isomerase 1	yes	yes	2	0.000294	156.83		By MS/MS	By MS/MS	By MS/MS	By MS/MS	By MS/MS		2	1	1	1	2	101120000
AFSYYGPLR	A	R	1	1	0	0	0	0	0	1	0	0	1	0	0	1	1	1	0	0	2	0	0	0	9	0	10725342	Q16629	Q16629	SRSF7	Serine/arginine-rich splicing factor 7	yes	yes	2	0.02445	56011				By matching	By MS/MS	By matching				1	1	1	28151000
AFTEANDGSLCLAMEYGGEK	A	K	3	0	1	1	1	0	3	3	0	0	2	1	1	1	0	1	1	0	1	0	0	0	20	0	21619296	Q96KB5	Q96KB5	PBK	Lymphokine-activated killer T-cell-originated protein kinase	yes	yes	2	1.83e-05	94725													5184500
AFTYINLDK	A	K	1	0	1	1	0	0	0	0	0	1	1	1	0	1	0	0	1	0	1	0	0	0	9	0	10835601	P02786	P02786	TFRC	Transferrin receptor protein 1;Transferrin receptor protein 1, serum form	yes	yes	2	0.019422	59245													0
AFVAIGDYNGHVGLGVK	A	K	2	0	1	1	0	0	0	4	1	1	1	1	0	1	0	0	0	0	1	3	0	0	17	0	17158995	P15880	P15880	RPS2	40S ribosomal protein S2	yes	yes	2;3	0.0010381	76143	By matching	By matching		By matching		By matching	3	3		2		2	79427000
AFVDFLSDEIK	A	K	1	0	0	2	0	0	1	0	0	1	1	1	0	2	0	1	0	0	0	1	0	0	11	0	12826445	Q07021	Q07021	C1QBP	Complement component 1 Q subcomponent-binding protein, mitochondrial	yes	yes	2	0.0080678	72275		By matching	By matching	By matching	By matching	By MS/MS		2	2	1	1	2	337550000
AFVDFLSDEIKEERK	A	K	1	1	0	2	0	0	3	0	0	1	1	2	0	2	0	1	0	0	0	1	0	0	15	2	18249258	Q07021	Q07021	C1QBP	Complement component 1 Q subcomponent-binding protein, mitochondrial	yes	yes	4	0.0076144	35891		By matching	By matching	By matching	By matching			1	1	1	1		38445000
AFVSLGAPWGGVAK	A	K	3	0	0	0	0	0	0	3	0	0	1	1	0	1	1	1	0	1	0	2	0	0	14	0	13587347	Q8NCC3	Q8NCC3	PLA2G15	Group XV phospholipase A2	yes	yes	2	0.032491	35224		By MS/MS						1					6564100
AFYAELYHIISSNLEK	A	K	2	0	1	0	0	0	2	0	1	2	2	1	0	1	0	2	0	0	2	0	0	0	16	0	18969622	Q9UL46	Q9UL46	PSME2	Proteasome activator complex subunit 2	yes	yes	2;3	6.81e-18	157.56				By MS/MS	By matching	By MS/MS				1	1	1	227540000
AFYECLAACEGSR	A	R	3	1	0	0	2	0	2	1	0	0	1	0	0	1	0	1	0	0	1	0	0	0	13	0	15326388	O75718	O75718	CRTAP	Cartilage-associated protein	yes	yes	2	0.0056832	60434		By matching	By matching	By matching				1	1	1			9607900
AFYPEEISSMVLTK	A	K	1	0	0	0	0	0	2	0	0	1	1	1	1	1	1	2	1	0	1	1	0	0	14	0	16138011	P0DMV9;P0DMV8;P34931	P0DMV9	HSPA1B;HSPA1A;HSPA1L	Heat shock 70 kDa protein 1B;Heat shock 70 kDa protein 1A;Heat shock 70 kDa protein 1-like	no	no	2	0.011141	39266		By matching		By MS/MS	By matching			1		1	1		71933000
AGAAAGGPGVSGVCVCK	A	K	4	0	0	0	2	0	0	5	0	0	0	1	0	0	1	1	0	0	0	3	0	0	17	0	15167126	Q16270	Q16270	IGFBP7	Insulin-like growth factor-binding protein 7	yes	yes	2	0.0849	129.84		By MS/MS	By MS/MS		By MS/MS	By MS/MS		1	1		1	1	502760000
AGAAGGPEEEAEKPVK	A	K	4	0	0	0	0	0	4	3	0	0	0	2	0	0	2	0	0	0	0	1	0	0	16	1	15387577	Q8WW12	Q8WW12	PCNP	PEST proteolytic signal-containing nuclear protein	yes	yes	3	0.0076189	46319		By matching						1					20876000
AGAAPYVQAFDSLLAGPVAEYLK	A	K	6	0	0	1	0	1	1	2	0	0	3	1	0	1	2	1	0	0	2	2	0	0	23	0	23502209	Q01518	Q01518	CAP1	Adenylyl cyclase-associated protein 1	yes	yes	3	0.0070806	38669			By matching	By matching	By matching	By matching			1	1	1	1	72351000
AGAATQASLESAPR	A	R	5	1	0	0	0	1	1	1	0	0	1	0	0	0	1	2	1	0	0	0	0	0	14	0	13286684	Q9BXR0	Q9BXR0	QTRT1	Queuine tRNA-ribosyltransferase	yes	yes	2	0.00016997	97734	By matching		By MS/MS				1		1				44338000
AGADEERAETARLTSFIGAIAIGDLVK	A	K	6	2	0	2	0	0	3	3	0	3	2	1	0	1	0	1	2	0	0	1	0	0	27	2	2773461	P78371	P78371	CCT2	T-complex protein 1 subunit beta	yes	yes	4	0.0013288	30542				By matching						1			23130000
AGAGPSPAGDDVTFPEFLR	A	R	3	1	0	2	0	0	1	3	0	0	1	0	0	2	3	1	1	0	0	1	0	0	19	0	19029112	Q8NCH0	Q8NCH0	CHST14	Carbohydrate sulfotransferase 14	yes	yes	2	0.0256	43382		By MS/MS	By matching		By matching			1	1		1		7076700
AGAGSATLSMAYAGAR	A	R	6	1	0	0	0	0	0	3	0	0	1	0	1	0	0	2	1	0	1	0	0	0	16	0	14536984	P40926	P40926	MDH2	Malate dehydrogenase, mitochondrial	yes	yes	2	3.34e-18	192.5	By matching	By MS/MS	By MS/MS	By MS/MS	By MS/MS	By MS/MS	2	1	2	2	2	2	747060000
AGAIAPCEVTVPAQNTGLGPEK	A	K	4	0	1	0	1	1	2	3	0	1	1	1	0	0	3	0	2	0	0	2	0	0	22	0	21790943	P05388;Q8NHW5	P05388	RPLP0;RPLP0P6	60S acidic ribosomal protein P0;60S acidic ribosomal protein P0-like	yes	no	2;3	2.95e-16	157.68	By MS/MS	By MS/MS	By MS/MS	By MS/MS	By MS/MS		2	2	2	2	1		845490000
AGALCLSR	A	R	2	1	0	0	1	0	0	1	0	0	2	0	0	0	0	1	0	0	0	0	0	0	8	0	84643817	CON__ENSEMBL:ENSBTAP00000024146	CON__ENSEMBL:ENSBTAP00000024146			yes	yes	2	0.0039514	140.98	By matching	By MS/MS	By MS/MS	By MS/MS		By MS/MS	1	1	2	2		1	1758700000
AGALCLSRDTGLGLSPTASLR	A	R	3	2	0	1	1	0	0	3	0	0	5	0	0	0	1	3	2	0	0	0	0	0	21	1	21151106	CON__ENSEMBL:ENSBTAP00000024146	CON__ENSEMBL:ENSBTAP00000024146			yes	yes	3	2.4e-46	171.42		By matching	By MS/MS	By MS/MS	By MS/MS			1	1	1	1		122060000
AGALNSNDAFVLK	A	K	3	0	2	1	0	0	0	1	0	0	2	1	0	1	0	1	0	0	0	1	0	0	13	0	13186881	CON__Q3SX14;P06396	CON__Q3SX14	GSN	Gelsolin	yes	no	2	0.0010379	77677	By matching	By matching	By MS/MS			By matching	1	1	1			1	102240000
AGALQCSPSDAYTK	A	K	3	0	0	1	1	1	0	1	0	0	1	1	0	0	1	2	1	0	1	0	0	0	14	0	14676664	Q9Y490	Q9Y490	TLN1	Talin-1	yes	yes	2	0.00043596	94616		By matching		By matching	By MS/MS	By MS/MS		1		1	1	1	47452000
AGDADLQVR	A	R	2	1	0	2	0	1	0	1	0	0	1	0	0	0	0	0	0	0	0	1	0	0	9	0	94347231	Q8NCH0	Q8NCH0	CHST14	Carbohydrate sulfotransferase 14	yes	yes	2	0.0055395	94114		By MS/MS	By MS/MS	By matching	By MS/MS	By MS/MS		1	1	1	1	1	83210000
AGDAVNVVVTGGK	A	K	2	0	1	1	0	0	0	3	0	0	0	1	0	0	0	0	1	0	0	4	0	0	13	0	11856354	Q9BXX0	Q9BXX0	EMILIN2	EMILIN-2	yes	yes	2	0.020297	56359				By matching	By matching					1	1		12075000
AGDFLEANYMNLQR	A	R	2	1	2	1	0	1	1	1	0	0	2	0	1	1	0	0	0	0	1	0	0	0	14	0	16407617	P01024	P01024	C3	Complement C3;Complement C3 beta chain;C3-beta-c;Complement C3 alpha chain;C3a anaphylatoxin;Acylation stimulating protein;Complement C3b alpha chain;Complement C3c alpha chain fragment 1;Complement C3dg fragment;Complement C3g fragment;Complement C3d fragment;Complement C3f fragment;Complement C3c alpha chain fragment 2	yes	yes	2	0.000381	121.83		By MS/MS		By MS/MS				1		1			45725000
AGDFLENHYR	A	R	1	1	1	1	0	0	1	1	1	0	1	0	0	1	0	0	0	0	1	0	0	0	10	0	12205574	CON__Q2UVX4	CON__Q2UVX4			yes	yes	2;3	0.00045648	101.64	By MS/MS	By MS/MS	By MS/MS	By MS/MS	By MS/MS	By MS/MS	2	2	2	2	1	3	241200000
AGDFLENHYRELR	A	R	1	2	1	1	0	0	2	1	1	0	2	0	0	1	0	0	0	0	1	0	0	0	13	1	16187852	CON__Q2UVX4	CON__Q2UVX4			yes	yes	3	0.0059965	49929				By MS/MS	By MS/MS	By MS/MS				1	1	1	92348000
AGDLLEDSPK	A	K	1	0	0	2	0	0	1	1	0	0	2	1	0	0	1	1	0	0	0	0	0	0	10	0	10435135	P51858	P51858	HDGF	Hepatoma-derived growth factor	yes	yes	2	0.019623	47082													24452000
AGDMENAENILTVMR	A	R	2	1	2	1	0	0	2	1	0	1	1	0	2	0	0	0	1	0	0	1	0	0	15	0	16627705	P42704	P42704	LRPPRC	Leucine-rich PPR motif-containing protein, mitochondrial	yes	yes	2	0.00043206	87363				By matching						1			10426000
AGDTVIPLYIPQCGECK	A	K	1	0	0	1	2	1	1	2	0	2	1	1	0	0	2	0	1	0	1	1	0	0	17	0	19199121	P11766	P11766	ADH5	Alcohol dehydrogenase class-3	yes	yes	2	0.00082949	87363		By matching	By matching	By matching	By MS/MS	By matching		1	1	1	1	1	72492000
AGDWQCPNPGCGNQNFAWR	A	R	2	1	3	1	2	2	0	3	0	0	0	0	0	1	2	0	0	2	0	0	0	0	19	0	2233917	Q01844	Q01844	EWSR1	RNA-binding protein EWS	yes	yes	2;3	5.06e-111	208.72	By matching	By MS/MS	By MS/MS		By MS/MS	By MS/MS	1	2	1		2	1	194110000
AGDWQCPNPGCGNQNFAWRTECNQCK	A	K	2	1	4	1	4	3	1	3	0	0	0	1	0	1	2	0	1	2	0	0	0	0	26	1	31542651	Q01844	Q01844	EWSR1	RNA-binding protein EWS	yes	yes	3	0.00070275	43523					By matching						1		18755000
AGEEEPLAVAWSTHGPADLVLTSVGPQHAGTYSCR	A	R	5	1	0	1	1	1	3	4	2	0	3	0	0	0	3	3	3	1	1	3	0	0	35	0	36627424	CON__Q2KJF1	CON__Q2KJF1			yes	yes	4	2e-08	56252		By MS/MS	By MS/MS	By MS/MS		By MS/MS		2	2	1		1	161290000
AGELTPEEEAQYKK	A	K	2	0	0	0	0	1	4	1	0	0	1	2	0	0	1	0	1	0	1	0	0	0	14	1	1591773	Q9NZT1	Q9NZT1	CALML5	Calmodulin-like protein 5	yes	yes	2	0.0020743	58978	By matching				By MS/MS		1				1		31321000
AGEQLAPFLPQLVPR	A	R	2	1	0	0	0	2	1	1	0	0	3	0	0	1	3	0	0	0	0	1	0	0	15	0	16349144	Q5VYK3	Q5VYK3	ECM29	Proteasome-associated protein ECM29 homolog	yes	yes	2	0.016272	40589				By matching						1			3730700
AGEVINQPMMMAAR	A	R	3	1	1	0	0	1	1	1	0	1	0	0	3	0	1	0	0	0	0	1	0	0	14	0	15177153	P18206	P18206	VCL	Vinculin	yes	yes	2	0.00023461	117.7	By matching	By MS/MS	By MS/MS	By MS/MS	By matching	By matching	1	1	1	2	1	2	371070000
AGEWGTICDDDFTLQAAHILCR	A	R	3	1	0	3	2	1	1	2	1	2	2	0	0	1	0	0	2	1	0	0	0	0	22	0	25481475	P58215	P58215	LOXL3	Lysyl oxidase homolog 3	yes	yes	3	0.00051954	64723			By MS/MS						1				13921000
AGFAGDDAPR	A	R	3	1	0	2	0	0	0	2	0	0	0	0	0	1	1	0	0	0	0	0	0	0	10	0	97544101	P60709;Q6S8J3;A5A3E0;P0CG38;P63261;P68133;P68032;P63267;P62736;P0CG39	P63261	ACTB;POTEE;POTEF;POTEI;ACTG1;ACTA1;ACTC1;ACTG2;ACTA2;POTEJ	Actin, cytoplasmic 1;Actin, cytoplasmic 1, N-terminally processed;POTE ankyrin domain family member E;POTE ankyrin domain family member F;POTE ankyrin domain family member I;Actin, cytoplasmic 2;Actin, cytoplasmic 2, N-terminally processed;Actin, alpha skeletal muscle;Actin, alpha cardiac muscle 1;Actin, gamma-enteric smooth muscle;Actin, aortic smooth muscle;POTE ankyrin domain family member J	no	no	2	0.345	174.52	By MS/MS	By MS/MS	By MS/MS	By MS/MS	By MS/MS	By MS/MS	2	2	2	1	3	1	21367000000
AGFAGDDAPRAVFPSIVGRPR	A	R	4	3	0	2	0	0	0	3	0	1	0	0	0	2	3	1	0	0	0	2	0	0	21	2	21551287	P60709;Q6S8J3;A5A3E0;P0CG38;P63261;P68133;P68032;P63267;P62736	P63261	ACTB;POTEE;POTEF;POTEI;ACTG1;ACTA1;ACTC1;ACTG2;ACTA2	Actin, cytoplasmic 1;Actin, cytoplasmic 1, N-terminally processed;POTE ankyrin domain family member E;POTE ankyrin domain family member F;POTE ankyrin domain family member I;Actin, cytoplasmic 2;Actin, cytoplasmic 2, N-terminally processed;Actin, alpha skeletal muscle;Actin, alpha cardiac muscle 1;Actin, gamma-enteric smooth muscle;Actin, aortic smooth muscle	no	no	3;4	6.41e-45	146.1		By matching	By MS/MS	By MS/MS	By MS/MS	By MS/MS		1	2	3	3	4	1615100000
AGFALDEGIANPTDAFTVFYSER	A	R	4	1	1	2	0	0	2	2	0	1	1	0	0	3	1	1	2	0	1	1	0	0	23	0	24901703	Q03154	Q03154	ACY1	Aminoacylase-1	yes	yes	2	0.000501	82102				By matching						1			9550200
AGFGAMEK	A	K	2	0	0	0	0	0	1	2	0	0	0	1	1	1	0	0	0	0	0	0	0	0	8	0	80937417	O14929	O14929	HAT1	Histone acetyltransferase type B catalytic subunit	yes	yes	1	0.020527	86794													38922000
AGFSEDDYTALISQNILEGEK	A	K	2	0	1	2	0	1	3	2	0	2	2	1	0	1	0	2	1	0	1	0	0	0	21	0	22990856	P55283	P55283	CDH4	Cadherin-4	yes	yes	2	2.23e-09	130.24			By MS/MS						1				15080000
AGGADAVQTVTGGLR	A	R	3	1	0	1	0	1	0	4	0	0	1	0	0	0	0	0	2	0	0	2	0	0	15	0	13717106	Q9H223	Q9H223	EHD4	EH domain-containing protein 4	yes	yes	2	5.55e-05	151.15		By matching		By matching		By MS/MS		1		1		1	167550000
AGGEAGVTLGQPHLSR	A	R	2	1	0	0	0	1	1	4	1	0	2	0	0	0	1	1	1	0	0	1	0	0	16	0	15488009	P41091;Q2VIR3	P41091	EIF2S3;EIF2S3L	Eukaryotic translation initiation factor 2 subunit 3;Putative eukaryotic translation initiation factor 2 subunit 3-like protein	yes	no	2	0.035	140.91	By MS/MS	By MS/MS	By MS/MS	By MS/MS	By MS/MS	By MS/MS	2	2	1	1	1	2	233150000
AGGEAGVTLGQPHLSRQDLTTLDVTK	A	K	2	1	0	2	0	2	1	4	1	0	4	1	0	0	1	1	4	0	0	2	0	0	26	1	26633879	P41091;Q2VIR3	P41091	EIF2S3;EIF2S3L	Eukaryotic translation initiation factor 2 subunit 3;Putative eukaryotic translation initiation factor 2 subunit 3-like protein	yes	no	3	0.028	71.54		By matching		By MS/MS	By matching			1		1	1		42251000
AGGIETIANEFSDR	A	R	2	1	1	1	0	0	2	2	0	2	0	0	0	1	0	1	1	0	0	0	0	0	14	0	14787001	Q92598	Q92598	HSPH1	Heat shock protein 105 kDa	yes	yes	2	0.202	116.77		By MS/MS		By MS/MS	By MS/MS	By MS/MS		1		1	1	1	139070000
AGGIETIANEFSDRCTPSVISFGSK	A	K	2	1	1	1	1	0	2	3	0	3	0	1	0	2	1	4	2	0	0	1	0	0	25	1	26422646	Q92598	Q92598	HSPH1	Heat shock protein 105 kDa	yes	yes	3	2.49e-17	105.16					By matching	By matching					1	1	54960000
AGGIETIANEYSDR	A	R	2	1	1	1	0	0	2	2	0	2	0	0	0	0	0	1	1	0	1	0	0	0	14	0	14946951	P34932	P34932	HSPA4	Heat shock 70 kDa protein 4	yes	yes	2	0.00031914	84.31	By MS/MS	By MS/MS	By MS/MS	By MS/MS	By matching		1	1	1	1	1		115800000
AGGIETIANEYSDRCTPACISFGPK	A	K	3	1	1	1	2	0	2	3	0	3	0	1	0	1	2	2	2	0	1	0	0	0	25	1	27132476	P34932	P34932	HSPA4	Heat shock 70 kDa protein 4	yes	yes	3	2.37e-14	90534				By MS/MS						1			56854000
AGGPATPLSPTR	A	R	2	1	0	0	0	0	0	2	0	0	1	0	0	0	3	1	2	0	0	0	0	0	12	0	11235986	Q03252	Q03252	LMNB2	Lamin-B2	yes	yes	2	0.024682	42336													55278000
AGGPGLERAEAGVPAEFSIWTR	A	R	4	2	0	0	0	0	3	4	0	1	1	0	0	1	2	1	1	1	0	1	0	0	22	1	22701444	P21333	P21333	FLNA	Filamin-A	yes	yes	3	0.0086526	24896													7401600
AGGPGLERGEAGVPAEFSIWTR	A	R	3	2	0	0	0	0	3	5	0	1	1	0	0	1	2	1	1	1	0	1	0	0	22	1	22561287	O75369	O75369	FLNB	Filamin-B	yes	yes	3	0.0029421	51526		By matching						1					103780000
AGGPTTPLSPTR	A	R	1	1	0	0	0	0	0	2	0	0	1	0	0	0	3	1	3	0	0	0	0	0	12	0	11536091	P20700	P20700	LMNB1	Lamin-B1	yes	yes	2	0.0025325	67726			By matching		By MS/MS	By MS/MS			1		1	2	188180000
AGGSASAMLQPLLDNQVGFK	A	K	3	0	1	1	0	2	0	3	0	0	3	1	1	1	1	2	0	0	0	1	0	0	20	0	20030146	P20618	P20618	PSMB1	Proteasome subunit beta type-1	yes	yes	2;3	0	200.13			By matching	By MS/MS	By MS/MS	By MS/MS			1	1	1	1	42093000
AGIICQLNAR	A	R	2	1	1	0	1	1	0	1	0	2	1	0	0	0	0	0	0	0	0	0	0	0	10	0	11145917	P33991	P33991	MCM4	DNA replication licensing factor MCM4	yes	yes	2	0.027391	42869		By matching	By MS/MS	By MS/MS	By MS/MS	By MS/MS		1	1	1	1	1	106040000
AGIISTVEVLK	A	K	1	0	0	0	0	0	1	1	0	2	1	1	0	0	0	1	1	0	0	2	0	0	11	0	11286754	P55786	P55786	NPEPPS	Puromycin-sensitive aminopeptidase	yes	yes	2	0.015714	48283		By matching	By MS/MS					1	1				40166000
AGILFEDIFDVK	A	K	1	0	0	2	0	0	1	1	0	2	1	1	0	2	0	0	0	0	0	1	0	0	12	0	1365718	P52434	P52434	POLR2H	DNA-directed RNA polymerases I, II, and III subunit RPABC3	yes	yes	2	0.00011172	103.7		By matching		By MS/MS				1		1			78039000
AGILTTLNAR	A	R	2	1	1	0	0	0	0	1	0	1	2	0	0	0	0	0	2	0	0	0	0	0	10	0	10285978	P33993	P33993	MCM7	DNA replication licensing factor MCM7	yes	yes	2	0.0019838	83265				By matching						1			68325000
AGITTTLNSR	A	R	1	1	1	0	0	0	0	1	0	1	1	0	0	0	0	1	3	0	0	0	0	0	10	0	10325564	P33992	P33992	MCM5	DNA replication licensing factor MCM5	yes	yes	2	0.004758	73985				By matching	By MS/MS	By matching				1	1	1	61374000
AGKPVICATQMLESMIK	A	K	2	0	0	0	1	1	1	1	0	2	1	2	2	0	1	1	1	0	0	1	0	0	17	1	1875962	P14618	P14618	PKM	Pyruvate kinase PKM	yes	yes	2;3	4.13e-27	193.16				By MS/MS						2			270790000
AGLAPLEVR	A	R	2	1	0	0	0	0	1	1	0	0	2	0	0	0	1	0	0	0	0	1	0	0	9	0	92453927	O75369	O75369	FLNB	Filamin-B	yes	yes	2	0.03516	52786													23093000
AGLEVLFASAAPAITCR	A	R	5	1	0	0	1	0	1	1	0	1	2	0	0	1	1	1	1	0	0	1	0	0	17	0	17459134	Q92530	Q92530	PSMF1	Proteasome inhibitor PI31 subunit	yes	yes	2	6.65e-05	113.65				By MS/MS	By matching					1	1		9649100
AGLGHPAAFGR	A	R	3	1	0	0	0	0	0	3	1	0	1	0	0	1	1	0	0	0	0	0	0	0	11	0	10525516	O94760	O94760	DDAH1	N(G),N(G)-dimethylarginine dimethylaminohydrolase 1	yes	yes	2	0.0015047	72485	By MS/MS	By MS/MS	By matching	By MS/MS	By MS/MS	By matching	1	1	1	1	1	1	197920000
AGLGSGLSLSGLVHPELSR	A	R	1	1	0	0	0	0	1	4	1	0	5	0	0	0	1	4	0	0	0	1	0	0	19	0	18490058	P49748	P49748	ACADVL	Very long-chain specific acyl-CoA dehydrogenase, mitochondrial	yes	yes	3	0.010561	32981			By matching	By matching		By matching			1	1		1	80391000
AGLNCSTENMPIK	A	K	1	0	2	0	1	0	1	1	0	1	1	1	1	0	1	1	1	0	0	0	0	0	13	0	14336643	P05198	P05198	EIF2S1	Eukaryotic translation initiation factor 2 subunit 1	yes	yes	2	0.00032412	96.89				By matching		By matching				1		1	59011000
AGLNSLEAVK	A	K	2	0	1	0	0	0	1	1	0	0	2	1	0	0	0	1	0	0	0	1	0	0	10	0	10005553	P67936	P67936	TPM4	Tropomyosin alpha-4 chain	yes	yes	1;2	4.77e-05	142.36		By matching	By MS/MS		By MS/MS	By matching		1	1		1	1	136730000
AGLQAFFWVQDCK	A	K	2	0	0	1	1	2	0	1	0	0	1	1	0	2	0	0	0	1	0	1	0	0	13	0	15687446	CON__ENSEMBL:ENSBTAP00000031900	CON__ENSEMBL:ENSBTAP00000031900			yes	yes	2	0.19	118.4		By MS/MS	By MS/MS	By MS/MS		By MS/MS		2	1	2		2	42252000
AGLQAFFWVQDCKK	A	K	2	0	0	1	1	2	0	1	0	0	1	2	0	2	0	0	0	1	0	1	0	0	14	1	16968395	CON__ENSEMBL:ENSBTAP00000031900	CON__ENSEMBL:ENSBTAP00000031900			yes	yes	3	0.034094	23842				By MS/MS	By MS/MS	By MS/MS				1	1	1	44795000
AGLQFPVGR	A	R	1	1	0	0	0	1	0	2	0	0	1	0	0	1	1	0	0	0	0	1	0	0	9	0	94352395	Q93077;Q7L7L0;P04908;Q99878;Q96KK5;Q9BTM1;Q16777;Q6FI13;P20671;P0C0S8;Q71UI9;P0C0S5;P16104;Q96QV6;Q8IUE6	Q93077	HIST1H2AC;HIST3H2A;HIST1H2AB;HIST1H2AJ;HIST1H2AH;H2AFJ;HIST2H2AC;HIST2H2AA3;HIST1H2AD;HIST1H2AG;H2AFV;H2AFZ;H2AFX;HIST1H2AA;HIST2H2AB	Histone H2A type 1-C;Histone H2A type 3;Histone H2A type 1-B/E;Histone H2A type 1-J;Histone H2A type 1-H;Histone H2A.J;Histone H2A type 2-C;Histone H2A type 2-A;Histone H2A type 1-D;Histone H2A type 1;Histone H2A.V;Histone H2A.Z;Histone H2AX;Histone H2A type 1-A;Histone H2A type 2-B	no	no	2	2.12e-23	160.91	By MS/MS	By MS/MS	By MS/MS	By MS/MS	By MS/MS	By MS/MS	4	2	2	1	1	3	7737700000
AGLQVYNK	A	K	1	0	1	0	0	1	0	1	0	0	1	1	0	0	0	0	0	0	1	1	0	0	8	0	89148142	P13987	P13987	CD59	CD59 glycoprotein	yes	yes	2	0.00023569	101.21		By MS/MS	By MS/MS		By MS/MS			1	1		2		153790000
AGLSSGFIGCVR	A	R	1	1	0	0	1	0	0	3	0	1	1	0	0	1	0	2	0	0	0	1	0	0	12	0	12226128	P98160	P98160	HSPG2	Basement membrane-specific heparan sulfate proteoglycan core protein;Endorepellin;LG3 peptide	yes	yes	2	0.013869	56563		By MS/MS	By MS/MS	By MS/MS	By matching			1	1	1	1		29821000
AGLTVRDPAVDR	A	R	2	2	0	2	0	0	0	1	0	0	1	0	0	0	1	0	1	0	0	2	0	0	12	1	12686837	P33240	P33240	CSTF2	Cleavage stimulation factor subunit 2	yes	yes	2	0.0052345	67704	By MS/MS		By MS/MS				1		1				58226000
AGNFYVPAEPK	A	K	2	0	1	0	0	0	1	1	0	0	0	1	0	1	2	0	0	0	1	1	0	0	11	0	11915924	P18124	P18124	RPL7	60S ribosomal protein L7	yes	yes	2	0.0054508	60518	By matching				By MS/MS	By MS/MS	1				1	1	33998000
AGNGQWASVIR	A	R	2	1	1	0	0	1	0	2	0	1	0	0	0	0	0	1	0	1	0	1	0	0	11	0	11575942	Q15393	Q15393	SF3B3	Splicing factor 3B subunit 3	yes	yes	2	0.015606	48423				By matching	By MS/MS	By matching				1	1	1	20022000
AGNLGGGVVTIER	A	R	1	1	1	0	0	0	1	4	0	1	1	0	0	0	0	0	1	0	0	2	0	0	13	0	12416728	P35268	P35268	RPL22	60S ribosomal protein L22	yes	yes	2	0.461	77.64	By matching	By matching	By MS/MS	By MS/MS	By MS/MS	By MS/MS	1	1	1	1	1	2	402960000
AGNNMLLVGVHGPR	A	R	1	1	2	0	0	0	0	3	1	0	2	0	1	0	1	0	0	0	0	2	0	0	14	0	14337562	P21333	P21333	FLNA	Filamin-A	yes	yes	3	0.038577	18823													64875000
AGNSQGDFYIR	A	R	1	1	1	1	0	1	0	2	0	1	0	0	0	1	0	1	0	0	1	0	0	0	11	0	1226568	O95967	O95967	EFEMP2	EGF-containing fibulin-like extracellular matrix protein 2	yes	yes	2	0.0041017	68735				By MS/MS	By matching	By matching				1	1	1	18758000
AGPGTLSVTIEGPSK	A	K	1	0	0	0	0	0	1	3	0	1	1	1	0	0	2	2	2	0	0	1	0	0	15	0	14127511	O75369	O75369	FLNB	Filamin-B	yes	yes	2	0.56	90434	By matching	By MS/MS	By MS/MS	By MS/MS	By MS/MS	By MS/MS	1	1	1	2	1	1	244950000
AGQAFRK	A	K	2	1	0	0	0	1	0	1	0	0	0	1	0	1	0	0	0	0	0	0	0	0	7	1	77642932	P61604	P61604	HSPE1	10 kDa heat shock protein, mitochondrial	yes	yes	2	0.013425	74517		By MS/MS	By MS/MS		By MS/MS			1	1		1		83961000
AGQAVDDFIEK	A	K	2	0	0	2	0	1	1	1	0	1	0	1	0	1	0	0	0	0	0	1	0	0	11	0	11915772	P52209	P52209	PGD	6-phosphogluconate dehydrogenase, decarboxylating	yes	yes	2	0.0010898	78939				By matching		By MS/MS				1		1	56700000
AGQCVIGLQMGTNK	A	K	1	0	1	0	1	2	0	3	0	1	1	1	1	0	0	0	1	0	0	1	0	0	14	0	14757225	Q99439	Q99439	CNN2	Calponin-2	yes	yes	2	0.00055392	88187		By matching		By MS/MS	By MS/MS	By matching		1		1	1	1	114450000
AGQPLQLLDASWYLPK	A	K	2	0	0	1	0	2	0	1	0	0	4	1	0	0	2	1	0	1	1	0	0	0	16	0	17989618	P25325	P25325	MPST	3-mercaptopyruvate sulfurtransferase	yes	yes	2	0.0019905	65395													30025000
AGQSAAGAAPGGGVDTR	A	R	5	1	0	1	0	1	0	5	0	0	0	0	0	0	1	1	1	0	0	1	0	0	17	0	1441691	P21333	P21333	FLNA	Filamin-A	yes	yes	2	0.116	96734		By matching		By MS/MS	By matching	By MS/MS		1		1	1	1	31383000
AGQSVIGLQMGTNK	A	K	1	0	1	0	0	2	0	3	0	1	1	1	1	0	0	1	1	0	0	1	0	0	14	0	14027238	Q15417	Q15417	CNN3	Calponin-3	yes	yes	2	8.24e-10	145.91	By matching	By MS/MS		By MS/MS	By MS/MS	By MS/MS	1	1		2	2	2	499810000
AGQVLEYLCPSGFYPYPTQIR	A	R	1	1	0	0	1	2	1	2	0	1	2	0	0	1	3	1	1	0	3	1	0	0	21	0	24581991	CON__Q3KUS7	CON__Q3KUS7			yes	yes	2;3	1.71e-10	141			By matching	By MS/MS	By MS/MS	By MS/MS			2	1	1	2	238080000
AGRLPACVVDCGTGYTK	A	K	2	1	0	1	2	0	0	3	0	0	1	1	0	0	1	0	2	0	1	2	0	0	17	1	18238658	P61158	P61158	ACTR3	Actin-related protein 3	yes	yes	2	1.24e-67	226.19	By matching	By MS/MS		By MS/MS	By MS/MS	By MS/MS	1	1		1	1	1	307730000
AGRSEAVVEYVFSGSR	A	R	2	2	0	0	0	0	2	2	0	0	0	0	0	1	0	3	0	0	1	3	0	0	16	1	17128482	Q7KZF4	Q7KZF4	SND1	Staphylococcal nuclease domain-containing protein 1	yes	yes	3	0.0065337	49049				By matching		By matching				1		1	96709000
AGSDGESIGNCPFSQR	A	R	1	1	1	1	1	1	1	3	0	1	0	0	0	1	1	3	0	0	0	0	0	0	16	0	16807162	Q9Y696	Q9Y696	CLIC4	Chloride intracellular channel protein 4	yes	yes	2	1.1e-10	130.56	By MS/MS	By MS/MS		By MS/MS	By MS/MS	By matching	1	1		1	1	2	193870000
AGSGSQVPTEPK	A	K	1	0	0	0	0	1	1	2	0	0	0	1	0	0	2	2	1	0	0	1	0	0	12	0	11565724	P31431	P31431	SDC4	Syndecan-4	yes	yes	2	6.51e-145	266.17			By MS/MS			By MS/MS			1			1	292480000
AGSSTPGDAPPAVAEVQGR	A	R	4	1	0	1	0	1	1	3	0	0	0	0	0	0	3	2	1	0	0	2	0	0	19	0	17658595	Q7Z6Z7	Q7Z6Z7	HUWE1	E3 ubiquitin-protein ligase HUWE1	yes	yes	2	0.0206	42209													7164400
AGTDLLNFLSSFIDPK	A	K	1	0	1	2	0	0	0	1	0	1	3	1	0	2	1	2	1	0	0	0	0	0	16	0	17368985	CON__P81644	CON__P81644			yes	yes	2	6.53e-19	196.57	By matching	By matching	By MS/MS	By matching	By MS/MS	By MS/MS	1	1	1	1	1	1	375200000
AGTDLLNFLSSFIDPKK	A	K	1	0	1	2	0	0	0	1	0	1	3	2	0	2	1	2	1	0	0	0	0	0	17	1	18649935	CON__P81644	CON__P81644			yes	yes	3	0.024173	24043			By MS/MS			By matching			1			1	20299000
AGTEPSDAIR	A	R	2	1	0	1	0	0	1	1	0	1	0	0	0	0	1	1	1	0	0	0	0	0	10	0	10154934	Q15645	Q15645	TRIP13	Pachytene checkpoint protein 2 homolog	yes	yes	2	0.017834	49418		By MS/MS	By MS/MS		By matching			1	1		1		10532000
AGTGVDNVDLEAATRK	A	K	3	1	1	2	0	0	1	2	0	0	1	1	0	0	0	0	2	0	0	2	0	0	16	1	16158166	O43175	O43175	PHGDH	D-3-phosphoglycerate dehydrogenase	yes	yes	2;3	0.0056481	57019	By matching	By matching			By MS/MS		1	1			1		111650000
AGTLDLSLTVQGK	A	K	1	0	0	1	0	1	0	2	0	0	3	1	0	0	0	1	2	0	0	1	0	0	13	0	13017191	CON__Q28194;P07996	P07996	THBS1	Thrombospondin-1	no	no	2	2.75e-08	127.76	By matching	By matching	By MS/MS	By MS/MS	By MS/MS	By MS/MS	1	1	1	1	1	1	508600000
AGTLSITEFADMLSGNAGGFR	A	R	3	1	1	1	0	0	1	4	0	1	2	0	1	2	0	2	2	0	0	0	0	0	21	0	21140103	Q15149	Q15149	PLEC	Plectin	yes	yes	2;3	4.42e-07	83729			By matching	By MS/MS		By matching			2	2		2	49264000
AGTPYTVTLHGEVR	A	R	1	1	0	0	0	0	1	2	1	0	1	0	0	0	1	0	3	0	1	2	0	0	14	0	14997732	P24821	P24821	TNC	Tenascin	yes	yes	2;3	0.000377	82171	By matching		By MS/MS	By MS/MS	By MS/MS	By MS/MS	2		2	1	1	2	415590000
AGTQIENIDEDFRDGLK	A	K	1	1	1	3	0	1	2	2	0	2	1	1	0	1	0	0	1	0	0	0	0	0	17	1	19199225	O43707	O43707	ACTN4	Alpha-actinin-4	yes	yes	2;3	1.55e-93	240.59	By matching	By matching	By matching	By MS/MS	By MS/MS	By MS/MS	1	3	2	3	2	2	868010000
AGTQIENIEEDFRDGLK	A	K	1	1	1	2	0	1	3	2	0	2	1	1	0	1	0	0	1	0	0	0	0	0	17	1	19339381	P12814	P12814	ACTN1	Alpha-actinin-1	yes	yes	3	0.0032322	52254		By matching	By MS/MS	By MS/MS	By MS/MS	By MS/MS		1	1	1	1	1	280110000
AGVIFPVGR	A	R	1	1	0	0	0	0	0	2	0	1	0	0	0	1	1	0	0	0	0	2	0	0	9	0	91453379	O75367;Q9P0M6	O75367	H2AFY;H2AFY2	Core histone macro-H2A.1;Core histone macro-H2A.2	yes	no	2	0.028002	50966	By matching	By matching	By MS/MS	By MS/MS	By MS/MS	By MS/MS	1	1	1	1	1	1	28556000
AGVLAHLEEERDLK	A	K	2	1	0	1	0	0	3	1	1	0	3	1	0	0	0	0	0	0	0	1	0	0	14	1	15788366	P35579;P35580	P35579	MYH9;MYH10	Myosin-9;Myosin-10	no	no	3	0.00033352	84468			By MS/MS	By matching	By matching	By matching			1	1	1	1	99313000
AGVMALANLLQIQR	A	R	3	1	1	0	0	2	0	1	0	1	3	0	1	0	0	0	0	0	0	1	0	0	14	0	14968497	Q9Y224	Q9Y224	C14orf166	UPF0568 protein C14orf166	yes	yes	2	0.0295	36525													20517000
AGVMGPPGSR	A	R	1	1	0	0	0	0	0	3	0	0	0	0	1	0	2	1	0	0	0	1	0	0	10	0	92745964	P08123	P08123	COL1A2	Collagen alpha-2(I) chain	yes	yes	2	0.015658	53968													0
AGVNTVTTLVENK	A	K	1	0	2	0	0	0	1	1	0	0	1	1	0	0	0	0	3	0	0	3	0	0	13	0	13447249	P62424	P62424	RPL7A	60S ribosomal protein L7a	yes	yes	2	0.00016659	100.88	By MS/MS	By MS/MS	By MS/MS	By matching		By matching	1	1	1	1		1	218980000
AGVNTVTTLVENKK	A	K	1	0	2	0	0	0	1	1	0	0	1	2	0	0	0	0	3	0	0	3	0	0	14	1	14728199	P62424	P62424	RPL7A	60S ribosomal protein L7a	yes	yes	2	0.0016882	103.91													18433000
AGVPMEVMGLMLGEFVDDYTVR	A	R	1	1	0	2	0	0	2	3	0	0	2	0	3	1	1	0	1	0	1	4	0	0	22	0	24281477	O00487	O00487	PSMD14	26S proteasome non-ATPase regulatory subunit 14	yes	yes	2	0.018007	37.55						By matching						1	27959000
AGWNAYIDNLMADGTCQDAAIVGYK	A	K	5	0	2	3	1	1	0	3	0	2	1	1	1	0	0	0	1	1	2	1	0	0	25	0	27162261	P07737;CON__P02584	P07737	PFN1	Profilin-1	yes	no	2;3	2.03e-61	184.95	By matching	By matching	By MS/MS	By MS/MS	By MS/MS	By MS/MS	2	2	2	2	3	3	1868600000
AGYAGEDCPK	A	K	2	0	0	1	1	0	1	2	0	0	0	1	0	0	1	0	0	0	1	0	0	0	10	0	1066439	O96019;O94805	O96019	ACTL6A;ACTL6B	Actin-like protein 6A;Actin-like protein 6B	yes	no	2	0.017834	49418													3958200
AGYQSTLTR	A	R	1	1	0	0	0	1	0	1	0	0	1	0	0	0	0	1	2	0	1	0	0	0	9	0	99550361	P35555	P35555	FBN1	Fibrillin-1	yes	yes	2	0.0079199	94302				By MS/MS	By MS/MS	By MS/MS				1	1	1	128970000
AHAAIRENPVYEK	A	K	3	1	1	0	0	0	2	0	1	1	0	1	0	0	1	0	0	0	1	1	0	0	13	1	14967736	P46777	P46777	RPL5	60S ribosomal protein L5	yes	yes	3	0.031813	55261				By MS/MS	By matching					1	1		26809000
AHDGGIYAISWSPDSTHLLSASGDK	A	K	3	0	0	3	0	0	0	3	2	2	2	1	0	0	1	5	1	1	1	0	0	0	25	0	25842194	O75083	O75083	WDR1	WD repeat-containing protein 1	yes	yes	3	0.00052799	51827				By MS/MS	By MS/MS	By matching				1	1	1	53476000
AHEILPNLVCCSAK	A	K	2	0	1	0	2	0	1	0	1	1	2	1	0	0	1	1	0	0	0	1	0	0	14	0	16107909	P50990	P50990	CCT8	T-complex protein 1 subunit theta	yes	yes	2;3	0.013154	58978				By matching	By MS/MS					2	1		51937000
AHEPTYFTVDCAEAGQGDVSIGIK	A	K	3	0	0	2	1	1	2	3	1	2	0	1	0	1	1	1	2	0	1	2	0	0	24	0	25641853	P21333	P21333	FLNA	Filamin-A	yes	yes	3	1.24e-21	79416			By matching		By matching	By matching			1		1	1	38761000
AHFSPSNIILDFPAAGSAAR	A	R	5	1	1	1	0	0	0	1	1	2	1	0	0	2	2	3	0	0	0	0	0	0	20	0	20410381	O00391	O00391	QSOX1	Sulfhydryl oxidase 1	yes	yes	2;3	5.44e-24	166.92	By matching	By MS/MS	By MS/MS	By MS/MS	By MS/MS	By matching	1	3	3	2	2	3	1152600000
AHFSPSNIILDFPAAGSAARR	A	R	5	2	1	1	0	0	0	1	1	2	1	0	0	2	2	3	0	0	0	0	0	0	21	1	21971392	O00391	O00391	QSOX1	Sulfhydryl oxidase 1	yes	yes	3;4	0.00069625	37552		By MS/MS	By MS/MS	By MS/MS	By matching	By MS/MS		2	2	1	1	1	157240000
AHGGYSVFAGVGER	A	R	2	1	0	0	0	0	1	4	1	0	0	0	0	1	0	1	0	0	1	2	0	0	14	0	14056739	P06576	P06576	ATP5B	ATP synthase subunit beta, mitochondrial	yes	yes	2;3	0.00077098	69979				By matching	By matching	By matching				1	1	2	87147000
AHGQDLGTAGSCLRK	A	K	2	1	0	1	1	1	0	3	1	0	2	1	0	0	0	1	1	0	0	0	0	0	15	1	15697682	P02462	P02462	COL4A1	Collagen alpha-1(IV) chain;Arresten	yes	yes	3	0.022858	17489				By MS/MS	By MS/MS	By MS/MS				1	1	1	25228000
AHIANPSGASTECFVTDNADGTYQVEYTPFEK	A	K	4	0	2	2	1	1	3	2	1	1	0	1	0	2	2	2	4	0	2	2	0	0	32	0	35185572	O75369	O75369	FLNB	Filamin-B	yes	yes	3	1.55e-10	68101		By MS/MS				By matching		1				1	34329000
AHLLADMAHISGLVAAK	A	K	5	0	0	1	0	0	0	1	2	1	3	1	1	0	0	1	0	0	0	1	0	0	17	0	17169345	P34897	P34897	SHMT2	Serine hydroxymethyltransferase, mitochondrial	yes	yes	3	0.0065091	38613													32455000
AHLQGPAGASVAGPQTSEAFAITVR	A	R	6	1	0	0	0	2	1	3	1	1	1	0	0	1	2	2	2	0	0	2	0	0	25	0	24352557	Q6UVK1	Q6UVK1	CSPG4	Chondroitin sulfate proteoglycan 4	yes	yes	3	4.83e-15	93093		By MS/MS	By matching					1	1				10070000
AHLTNQYMQR	A	R	1	1	1	0	0	2	0	0	1	0	1	0	1	0	0	0	1	0	1	0	0	0	10	0	12606033	Q13310	Q13310	PABPC4	Polyadenylate-binding protein 4	yes	yes	2;3	0.018333	67032					By matching						1		20248000
AHNQDLGLAGSCLAR	A	R	3	1	1	1	1	1	0	2	1	0	3	0	0	0	0	1	0	0	0	0	0	0	15	0	15817682	P08572	P08572	COL4A2	Collagen alpha-2(IV) chain;Canstatin	yes	yes	2	0.0887	89283													9313800
AHQVVEDGYEFFAK	A	K	2	0	0	1	0	1	2	1	1	0	0	1	0	2	0	0	0	0	1	2	0	0	14	0	16387678	P36873;P62136;P62140	P62136	PPP1CC;PPP1CA;PPP1CB	Serine/threonine-protein phosphatase PP1-gamma catalytic subunit;Serine/threonine-protein phosphatase PP1-alpha catalytic subunit;Serine/threonine-protein phosphatase PP1-beta catalytic subunit	no	no	2;3	7.19e-11	150.68				By matching	By MS/MS	By MS/MS				1	1	1	129580000
AHSSMVGVNLPQK	A	K	1	0	1	0	0	1	0	1	1	0	1	1	1	0	1	2	0	0	0	2	0	0	13	0	13667027	P00558	P00558	PGK1	Phosphoglycerate kinase 1	yes	yes	2;3	3.71e-09	126.39	By matching	By MS/MS	By MS/MS	By MS/MS	By MS/MS	By MS/MS	1	3	2	3	6	4	1077700000
AHTMTDDVTFWK	A	K	1	0	0	2	0	0	0	0	1	0	0	1	1	1	0	0	3	1	0	1	0	0	12	0	14506551	Q00610	Q00610	CLTC	Clathrin heavy chain 1	yes	yes	2	0.0028701	65347						By matching						1	37133000
AHVETLRQQLAPYSDDLR	A	R	2	2	0	2	0	2	1	0	1	0	3	0	0	0	1	1	1	0	1	1	0	0	18	1	2111076	CON__P15497	CON__P15497			yes	yes	3	0.0066162	32688		By MS/MS	By matching					1	1				21767000
AHVETLRQQLAPYSDDLRQR	A	R	2	3	0	2	0	3	1	0	1	0	3	0	0	0	1	1	1	0	1	1	0	0	20	2	23952357	CON__P15497	CON__P15497			yes	yes	4	0.039426	14.46		By MS/MS	By MS/MS	By matching		By matching		1	1	1		1	105950000
AHVVPCFDASK	A	K	2	0	0	1	1	0	0	0	1	0	0	1	0	1	1	1	0	0	0	2	0	0	11	0	12295863	P21333	P21333	FLNA	Filamin-A	yes	yes	2	0.019574	58676				By MS/MS						1			0
AIADTGANVVVTGGK	A	K	3	0	1	1	0	0	0	3	0	1	0	1	0	0	0	0	2	0	0	3	0	0	15	0	13717358	P50990	P50990	CCT8	T-complex protein 1 subunit theta	yes	yes	2	0.592	122.42	By matching	By matching	By MS/MS			By MS/MS	2	1	1			1	244470000
AIAELGIYPAVDPLDSTSR	A	R	3	1	0	2	0	0	1	1	0	2	2	0	0	0	2	2	1	0	1	1	0	0	19	0	19870262	P06576	P06576	ATP5B	ATP synthase subunit beta, mitochondrial	yes	yes	2	3.84e-23	164.33		By matching	By matching	By MS/MS	By MS/MS	By matching		1	1	1	1	1	206340000
AIAFLQQPR	A	R	2	1	0	0	0	2	0	0	0	1	1	0	0	1	1	0	0	0	0	0	0	0	9	0	10425924	P22102	P22102	GART	Trifunctional purine biosynthetic protein adenosine-3;Phosphoribosylamine--glycine ligase;Phosphoribosylformylglycinamidine cyclo-ligase;Phosphoribosylglycinamide formyltransferase	yes	yes	2	0.005624	105.12	By MS/MS	By MS/MS	By MS/MS			By MS/MS	2	1	1			1	340200000
AIANECQANFISIK	A	K	3	0	2	0	1	1	1	0	0	3	0	1	0	1	0	1	0	0	0	0	0	0	14	0	15777872	P55072	P55072	VCP	Transitional endoplasmic reticulum ATPase	yes	yes	2	1.96e-100	166.29	By matching	By MS/MS	By MS/MS	By MS/MS	By MS/MS	By MS/MS	1	1	2	1	1	1	247210000
AIAVTVQEMVTK	A	K	2	0	0	0	0	1	1	0	0	1	0	1	1	0	0	0	2	0	0	3	0	0	12	0	12887061	Q9Y490	Q9Y490	TLN1	Talin-1	yes	yes	2	0.031221	39305		By matching		By matching		By matching		1		1		1	32432000
AIDLFTDAIK	A	K	2	0	0	2	0	0	0	0	0	2	1	1	0	1	0	0	1	0	0	0	0	0	10	0	11056019	P50502;Q8NFI4;Q8IZP2	P50502	ST13;ST13P5;ST13P4	Hsc70-interacting protein;Putative protein FAM10A5;Putative protein FAM10A4	yes	no	2	0.0029202	76827		By MS/MS	By MS/MS	By MS/MS				1	1	1			300970000
AIDTIYQTTDFSGIR	A	R	1	1	0	2	0	1	0	1	0	3	0	0	0	1	0	1	3	0	1	0	0	0	15	0	16998417	O14672	O14672	ADAM10	Disintegrin and metalloproteinase domain-containing protein 10	yes	yes	2	0.00025381	93258													3197700
AIDTTQLFSLPK	A	K	1	0	0	1	0	1	0	0	0	1	2	1	0	1	1	1	2	0	0	0	0	0	12	0	13327289	Q16822	Q16822	PCK2	Phosphoenolpyruvate carboxykinase [GTP], mitochondrial	yes	yes	2	0.013869	56563													0
AIEASNAYSR	A	R	3	1	1	0	0	0	1	0	0	1	0	0	0	0	0	2	0	0	1	0	0	0	10	0	1080.52	O15230	O15230	LAMA5	Laminin subunit alpha-5	yes	yes	2	0.015167	52716													13486000
AIEAVAISPWK	A	K	3	0	0	0	0	0	1	0	0	2	0	1	0	0	1	1	0	1	0	1	0	0	11	0	11836601	Q9H4A4	Q9H4A4	RNPEP	Aminopeptidase B	yes	yes	2	0.027038	41448		By matching	By matching					1	1				17493000
AIEDYINEFSVR	A	R	1	1	1	1	0	0	2	0	0	2	0	0	0	1	0	1	0	0	1	1	0	0	12	0	14547042	CON__Q3MHN2;P02748	CON__Q3MHN2	C9	Complement component C9;Complement component C9a;Complement component C9b	yes	no	2	6.39e-21	133.23		By MS/MS	By MS/MS	By matching		By matching		2	1	1		1	43383000
AIEDYINEFSVRK	A	K	1	1	1	1	0	0	2	0	0	2	0	1	0	1	0	1	0	0	1	1	0	0	13	1	15827991	CON__Q3MHN2;P02748	CON__Q3MHN2	C9	Complement component C9;Complement component C9a;Complement component C9b	yes	no	2;3	0.0054038	57492	By matching	By MS/MS	By MS/MS		By MS/MS	By matching	2	2	1		1	1	174500000
AIEINPDSAQPYK	A	K	2	0	1	1	0	1	1	0	0	2	0	1	0	0	2	1	0	0	1	0	0	0	13	0	14447198	P50502;Q8NFI4;Q8IZP2	P50502	ST13;ST13P5;ST13P4	Hsc70-interacting protein;Putative protein FAM10A5;Putative protein FAM10A4	yes	no	2	2.72e-08	132.91	By matching	By MS/MS		By MS/MS	By matching	By matching	1	1		1	1	1	107790000
AIELNPANAVYFCNR	A	R	3	1	3	0	1	0	1	0	0	1	1	0	0	1	1	0	0	0	1	1	0	0	15	0	17508461	O43765	O43765	SGTA	Small glutamine-rich tetratricopeptide repeat-containing protein alpha	yes	yes	2	0.0031204	67153	By matching	By matching			By matching	By MS/MS	2	1			1	2	46450000
AIEMLGGELGSK	A	K	1	0	0	0	0	0	2	3	0	1	2	1	1	0	0	1	0	0	0	0	0	0	12	0	12036169	P07954	P07954	FH	Fumarate hydratase, mitochondrial	yes	yes	2	0.00041299	107.24		By matching				By MS/MS		1				1	182460000
AIENELLAR	A	R	2	1	1	0	0	0	2	0	0	1	2	0	0	0	0	0	0	0	0	0	0	0	9	0	10275662	P48637	P48637	GSS	Glutathione synthetase	yes	yes	2	0.003892	114.6				By MS/MS		By MS/MS				1		1	138950000
AIEPNDYTGK	A	K	1	0	1	1	0	0	1	1	0	1	0	1	0	0	1	0	1	0	1	0	0	0	10	0	11065244	O75223	O75223	GGCT	Gamma-glutamylcyclotransferase	yes	yes	2	0.0029202	76827				By MS/MS	By MS/MS					1	1		64316000
AIETQCYVVAAAQCGR	A	R	4	1	0	0	2	2	1	1	0	1	0	0	0	0	0	0	1	0	1	2	0	0	16	0	17958345	Q86X76	Q86X76	NIT1	Nitrilase homolog 1	yes	yes	2	0.0975	108.67													4593300
AIFLADGNVFTTGFSR	A	R	2	1	1	1	0	0	0	2	0	1	1	0	0	3	0	1	2	0	0	1	0	0	16	0	17148679	Q9ULV4	Q9ULV4	CORO1C	Coronin-1C	yes	yes	2	5.79e-72	233.46			By MS/MS			By matching			1			1	453210000
AIFQTIQNR	A	R	1	1	1	0	0	2	0	0	0	2	0	0	0	1	0	0	1	0	0	0	0	0	9	0	10895931	O95373	O95373	IPO7	Importin-7	yes	yes	2	0.016167	74127		By MS/MS	By MS/MS	By matching				1	1	1			65127000
AIGAVPLIQGEYMIPCEK	A	K	2	0	0	0	1	1	2	2	0	3	1	1	1	0	2	0	0	0	1	1	0	0	18	0	19880111	P07339	P07339	CTSD	Cathepsin D;Cathepsin D light chain;Cathepsin D heavy chain	yes	yes	2	0.00041777	85845	By matching	By MS/MS			By MS/MS		1	2			1		57562000
AIGGGLSSVGGGSSTIK	A	K	1	0	0	0	0	0	0	6	0	2	1	1	0	0	0	4	1	0	0	1	0	0	17	0	14467678	CON__P02538;P02538;CON__P48668;P48668	CON__P02538	KRT6A;KRT6C	Keratin, type II cytoskeletal 6A;Keratin, type II cytoskeletal 6C	yes	no	2	0.0116	55261					By matching	By matching					1	1	26382000
AIGSASEGAQSSLQEVYHK	A	K	3	0	0	0	0	2	2	2	1	1	1	1	0	0	0	4	0	0	1	1	0	0	19	0	1960949	P28066	P28066	PSMA5	Proteasome subunit alpha type-5	yes	yes	2;3	2.42e-05	91457	By matching			By matching		By matching	1			1		1	546540000
AIGVLTSGGDAQGMNAAVR	A	R	4	1	1	1	0	1	0	4	0	1	1	0	1	0	0	1	1	0	0	2	0	0	19	0	17868996	Q01813	Q01813	PFKP	ATP-dependent 6-phosphofructokinase, platelet type	no	no	2	1.69e-05	106.49		By MS/MS		By matching		By matching		1		1		1	79681000
AIHSWLTR	A	R	1	1	0	0	0	0	0	0	1	1	1	0	0	0	0	1	1	1	0	0	0	0	8	0	98253485	P28070	P28070	PSMB4	Proteasome subunit beta type-4	yes	yes	2;3	0.026017	81297				By MS/MS	By matching	By matching				1	1	1	218350000
AIIESDQEQGRK	A	K	1	1	0	1	0	2	2	1	0	2	0	1	0	0	0	1	0	0	0	0	0	0	12	1	13726947	Q12765	Q12765	SCRN1	Secernin-1	yes	yes	2;3	0.00055298	101.11		By matching		By MS/MS	By MS/MS	By MS/MS		1		1	1	1	92863000
AIIIFVPVPQLK	A	K	1	0	0	0	0	1	0	0	0	3	1	1	0	1	2	0	0	0	0	2	0	0	12	0	13368482	P62081	P62081	RPS7	40S ribosomal protein S7	yes	yes	2	0.00090082	87616				By matching		By MS/MS				1		1	144580000
AILPCIK	A	K	1	0	0	0	1	0	0	0	0	2	1	1	0	0	1	0	0	0	0	0	0	0	7	0	81347825	P60842	P60842	EIF4A1	Eukaryotic initiation factor 4A-I	yes	yes	2	0.036665	56026													0
AILPCQDTPSVK	A	K	1	0	0	1	1	1	0	0	0	1	1	1	0	0	2	1	1	0	0	1	0	0	12	0	13276806	P09960	P09960	LTA4H	Leukotriene A-4 hydrolase	yes	yes	2	0.00064079	91584		By MS/MS	By MS/MS	By matching		By matching		1	1	1		1	168980000
AILVDLEPGTMDSVR	A	R	1	1	0	2	0	0	1	1	0	1	2	0	1	0	1	1	1	0	0	2	0	0	15	0	16148287	P07437;Q13885;Q9BVA1;Q13509	P07437	TUBB;TUBB2A;TUBB2B;TUBB3	Tubulin beta chain;Tubulin beta-2A chain;Tubulin beta-2B chain;Tubulin beta-3 chain	no	no	2	1.15e-15	167.18	By MS/MS	By MS/MS	By MS/MS	By MS/MS	By MS/MS	By MS/MS	4	4	2	2	3	6	1698800000
AILVDLEPGTMDSVRSGPFGQIFRPDNFVFGQSGAGNNWAK	A	K	3	2	3	3	0	2	1	6	0	2	2	1	1	4	3	3	1	1	0	3	0	0	41	2	43941542	P07437;Q13885;Q9BVA1	P07437	TUBB;TUBB2A;TUBB2B	Tubulin beta chain;Tubulin beta-2A chain;Tubulin beta-2B chain	no	no	4	0.0092905	16797						By matching						1	6915100
AILYLNTGYQR	A	R	1	1	1	0	0	1	0	1	0	1	2	0	0	0	0	0	1	0	2	0	0	0	11	0	13106983	CON__ENSEMBL:ENSBTAP00000024146	CON__ENSEMBL:ENSBTAP00000024146			yes	yes	2	3.74e-101	249.99	By MS/MS	By matching	By MS/MS	By MS/MS		By MS/MS	1	1	1	2		2	780180000
AILYNYREAENLK	A	K	2	1	2	0	0	0	2	0	0	1	2	1	0	0	0	0	0	0	2	0	0	0	13	1	15958308	CON__Q2UVX4	CON__Q2UVX4			yes	yes	2	0.0319	121.83	By matching	By MS/MS	By MS/MS	By MS/MS	By MS/MS	By MS/MS	1	1	1	1	1	1	319640000
AIMAQLPQEQK	A	K	2	0	0	0	0	3	1	0	0	1	1	1	1	0	1	0	0	0	0	0	0	0	11	0	12556595	P35221	P35221	CTNNA1	Catenin alpha-1	yes	yes	2	0.0061055	58676		By matching	By matching	By MS/MS	By matching	By matching		1	1	1	1	1	57935000
AIMTYVSSFYHAFSGAQK	A	K	3	0	0	0	0	1	0	1	1	1	0	1	1	2	0	3	1	0	2	1	0	0	18	0	2006956	P12814;O43707	O43707	ACTN1;ACTN4	Alpha-actinin-1;Alpha-actinin-4	no	no	2;3	1.7e-19	132.47		By matching		By MS/MS	By MS/MS	By MS/MS		1		2	3	2	386900000
AINCATSGVVGLVNCLR	A	R	2	1	2	0	2	0	0	2	0	1	2	0	0	0	0	1	1	0	0	3	0	0	17	0	18029131	P49327	P49327	FASN	Fatty acid synthase;[Acyl-carrier-protein] S-acetyltransferase;[Acyl-carrier-protein] S-malonyltransferase;3-oxoacyl-[acyl-carrier-protein] synthase;3-oxoacyl-[acyl-carrier-protein] reductase;3-hydroxyacyl-[acyl-carrier-protein] dehydratase;Enoyl-[acyl-carrier-protein] reductase;Oleoyl-[acyl-carrier-protein] hydrolase	yes	yes	2	0.117	119.76				By MS/MS		By MS/MS				1		1	46763000
AINCATSGVVGLVNCLRR	A	R	2	2	2	0	2	0	0	2	0	1	2	0	0	0	0	1	1	0	0	3	0	0	18	1	19590142	P49327	P49327	FASN	Fatty acid synthase;[Acyl-carrier-protein] S-acetyltransferase;[Acyl-carrier-protein] S-malonyltransferase;3-oxoacyl-[acyl-carrier-protein] synthase;3-oxoacyl-[acyl-carrier-protein] reductase;3-hydroxyacyl-[acyl-carrier-protein] dehydratase;Enoyl-[acyl-carrier-protein] reductase;Oleoyl-[acyl-carrier-protein] hydrolase	yes	yes	3	0.022311	24538													5701300
AINPINTFTK	A	K	1	0	2	0	0	0	0	0	0	2	0	1	0	1	1	0	2	0	0	0	0	0	10	0	11176132	Q07960	Q07960	ARHGAP1	Rho GTPase-activating protein 1	yes	yes	2	0.020102	46457		By matching						1					35422000
AINQGGLTSVAVR	A	R	2	1	1	0	0	1	0	2	0	1	1	0	0	0	0	1	1	0	0	2	0	0	13	0	1284715	P60900	P60900	PSMA6	Proteasome subunit alpha type-6	yes	yes	2	3.75e-06	146.11	By matching	By MS/MS	By MS/MS	By MS/MS	By MS/MS	By MS/MS	1	1	1	1	1	1	571320000
AINQQTGAFVEISR	A	R	2	1	1	0	0	2	1	1	0	2	0	0	0	1	0	1	1	0	0	1	0	0	14	0	15327947	Q92945	Q92945	KHSRP	Far upstream element-binding protein 2	yes	yes	2	5.93e-12	167.6		By MS/MS		By MS/MS	By MS/MS	By matching		2		1	1	1	114370000
AINTLNGLR	A	R	1	1	2	0	0	0	0	1	0	1	2	0	0	0	0	0	1	0	0	0	0	0	9	0	97055598	Q15717;Q12926;P26378	Q15717	ELAVL1;ELAVL2;ELAVL4	ELAV-like protein 1;ELAV-like protein 2;ELAV-like protein 4	yes	no	2	0.02036	60.76													34317000
AIPDLTAPVAAVQAAVSNLVR	A	R	6	1	1	1	0	1	0	0	0	1	2	0	0	0	2	1	1	0	0	4	0	0	21	0	20751739	P18206	P18206	VCL	Vinculin	yes	yes	2;3	3.09e-10	72417		By matching	By MS/MS	By matching	By MS/MS	By MS/MS		1	1	1	1	1	82592000
AIPDLTAPVAAVQAAVSNLVRVGK	A	K	6	1	1	1	0	1	0	1	0	1	2	1	0	0	2	1	1	0	0	5	0	0	24	1	23593587	P18206	P18206	VCL	Vinculin	yes	yes	3	5.34e-16	96903				By matching	By matching	By matching				1	1	1	26006000
AIPLVLVSGNHDIGNTPTAETVEEFCR	A	R	2	1	2	1	1	0	3	2	1	2	2	0	0	1	2	1	3	0	0	3	0	0	27	0	29384495	Q9BRF8	Q9BRF8	CPPED1	Serine/threonine-protein phosphatase CPPED1	yes	yes	3	0.002542	28023		By MS/MS	By matching	By matching	By matching			1	1	1	1		23220000
AIPQLQGYLR	A	R	1	1	0	0	0	2	0	1	0	1	2	0	0	0	1	0	0	0	1	0	0	0	10	0	11576557	Q02878	Q02878	RPL6	60S ribosomal protein L6	yes	yes	2	0.011895	79116	By matching	By MS/MS	By matching	By matching		By MS/MS	1	1	1	1		1	105130000
AIQAAFFYLEPR	A	R	3	1	0	0	0	1	1	0	0	1	1	0	0	2	1	0	0	0	1	0	0	0	12	0	14247452	CON__Q3SZR3	CON__Q3SZR3			yes	yes	2;3	0.000218	188.99	By MS/MS	By MS/MS	By MS/MS	By MS/MS	By MS/MS	By MS/MS	2	5	5	3	2	6	4512200000
AIQAYGMK	A	K	2	0	0	0	0	1	0	1	0	1	0	1	1	0	0	0	0	0	1	0	0	0	8	0	88044767	Q15417	Q15417	CNN3	Calponin-3	yes	yes	2	0.034673	52683													0
AIQDGTIVLMGTYDDGATK	A	K	2	0	0	3	0	1	0	3	0	2	1	1	1	0	0	0	3	0	1	1	0	0	19	0	1967951	Q92520	Q92520	FAM3C	Protein FAM3C	yes	yes	2	3.47e-207	203.85	By matching	By MS/MS	By matching	By matching	By MS/MS		1	1	1	1	2		130840000
AIQLEYSEAR	A	R	2	1	0	0	0	1	2	0	0	1	1	0	0	0	0	1	0	0	1	0	0	0	10	0	11785932	O43242	O43242	PSMD3	26S proteasome non-ATPase regulatory subunit 3	yes	yes	2	0.011092	56729													4830600
AIQLNPSYIR	A	R	1	1	1	0	0	1	0	0	0	2	1	0	0	0	1	1	0	0	1	0	0	0	10	0	11736506	Q99614	Q99614	TTC1	Tetratricopeptide repeat protein 1	yes	yes	2	0.017358	50.04			By matching			By matching			1			1	32080000
AIRGHLENNPALEK	A	K	2	1	2	0	0	0	2	1	1	1	2	1	0	0	1	0	0	0	0	0	0	0	14	1	15608372	P05388;Q8NHW5	P05388	RPLP0;RPLP0P6	60S acidic ribosomal protein P0;60S acidic ribosomal protein P0-like	yes	no	3	0.018771	33204													47712000
AIRLELQGPR	A	R	1	2	0	0	0	1	1	1	0	1	2	0	0	0	1	0	0	0	0	0	0	0	10	1	11516775	P19338	P19338	NCL	Nucleolin	yes	yes	3	0.877	133.81		By MS/MS	By MS/MS	By MS/MS		By MS/MS		1	1	1		2	546430000
AISEAQESVTK	A	K	2	0	0	0	0	1	2	0	0	1	0	1	0	0	0	2	1	0	0	1	0	0	11	0	11615877	Q6PJT7	Q6PJT7	ZC3H14	Zinc finger CCCH domain-containing protein 14	yes	yes	2	0.0087125	61.65				By MS/MS						1			16310000
AISGLEQDQPAR	A	R	2	1	0	1	0	2	1	1	0	1	1	0	0	0	1	1	0	0	0	0	0	0	12	0	1283647	O75312	O75312	ZPR1	Zinc finger protein ZPR1	yes	yes	2	0.22	116.3			By MS/MS	By MS/MS	By MS/MS				1	1	1		47277000
AISNNEADAVTLDGGLVYEAGLKPNNLK	A	K	4	0	4	2	0	0	2	3	0	1	4	2	0	0	1	1	1	0	1	2	0	0	28	1	28854771	CON__Q0IIK2;CON__Q29443	CON__Q0IIK2			yes	no	3	0.023425	23394		By matching	By MS/MS					1	1				19657000
AISNNEADAVTLDGGLVYEAGLKPNNLKPVVAEFHGTK	A	K	5	0	4	2	0	0	3	4	1	1	4	3	0	1	2	1	2	0	1	4	0	0	38	2	39510378	CON__Q0IIK2;CON__Q29443	CON__Q0IIK2			yes	no	4;5	1.18e-14	58421		By MS/MS	By MS/MS	By MS/MS	By matching	By MS/MS		2	2	1	1	2	436220000
AISSSAISR	A	R	2	1	0	0	0	0	0	0	0	2	0	0	0	0	0	4	0	0	0	0	0	0	9	0	89048214	Q16630	Q16630	CPSF6	Cleavage and polyadenylation specificity factor subunit 6	yes	yes	2	0.033085	46334													13826000
AITDGQAGFGNDTLSK	A	K	2	0	1	2	0	1	0	3	0	1	1	1	0	1	0	1	2	0	0	0	0	0	16	0	15937635	Q7Z739	Q7Z739	YTHDF3	YTH domain-containing family protein 3	yes	yes	2	0.0019552	65563													21420000
AITIAGIPQSIIECVK	A	K	2	0	0	0	1	1	1	1	0	5	0	1	0	0	1	1	1	0	0	1	0	0	16	0	17119542	Q15366	Q15366	PCBP2	Poly(rC)-binding protein 2	yes	yes	2	8.64e-17	146.5	By matching	By MS/MS	By MS/MS	By MS/MS		By matching	1	1	1	1		1	264570000
AITIAGVPQSVTECVK	A	K	2	0	0	0	1	1	1	1	0	2	0	1	0	0	1	1	2	0	0	3	0	0	16	0	16718866	Q15365	Q15365	PCBP1	Poly(rC)-binding protein 1	yes	yes	2	0.0952	117.09	By MS/MS	By MS/MS	By MS/MS	By matching	By matching	By MS/MS	1	1	1	1	1	1	201460000
AITIANQTNCPLYITK	A	K	2	0	2	0	1	1	0	0	0	3	1	1	0	0	1	0	3	0	1	0	0	0	16	0	18199502	Q16555	Q16555	DPYSL2	Dihydropyrimidinase-related protein 2	yes	yes	2	3.03e-18	140.39		By MS/MS	By MS/MS		By MS/MS	By MS/MS		1	1		1	1	183610000
AITIASQTNCPLYVTK	A	K	2	0	1	0	1	1	0	0	0	2	1	1	0	0	1	1	3	0	1	1	0	0	16	0	17789237	Q14195	Q14195	DPYSL3	Dihydropyrimidinase-related protein 3	yes	yes	2	0.00042942	73848													18208000
AITPQAQEELQK	A	K	2	0	0	0	0	3	2	0	0	1	1	1	0	0	1	0	1	0	0	0	0	0	12	0	13547092	Q02952	Q02952	AKAP12	A-kinase anchor protein 12	yes	yes	2	0.0017723	72643		By matching	By matching	By MS/MS				1	1	1			62704000
AITSAYYR	A	R	2	1	0	0	0	0	0	0	0	1	0	0	0	0	0	1	1	0	2	0	0	0	8	0	94347633	Q15907;P62491;P57735	Q15907	RAB11B;RAB11A;RAB25	Ras-related protein Rab-11B;Ras-related protein Rab-11A;Ras-related protein Rab-25	yes	no	2	0.032784	97071	By MS/MS	By MS/MS		By MS/MS	By matching	By MS/MS	2	1		1	1	2	145810000
AITTGLQEYVEAVSFQHFIK	A	K	2	0	0	0	0	2	2	1	1	2	1	1	0	2	0	1	2	0	1	2	0	0	20	0	2280179	Q99598	Q99598	TSNAX	Translin-associated protein X	yes	yes	3	0.00092892	43534				By matching	By matching					1	1		17006000
AITVFSPDGHLFQVEYAQEAVKK	A	K	3	0	0	1	0	2	2	1	1	1	1	2	0	2	1	1	1	0	1	3	0	0	23	1	25763275	O14818;Q8TAA3	O14818	PSMA7;PSMA8	Proteasome subunit alpha type-7;Proteasome subunit alpha type-7-like	yes	no	3	0.016408	21569						By matching						1	21362000
AIVAGDQNVEYK	A	K	2	0	1	1	0	1	1	1	0	1	0	1	0	0	0	0	0	0	1	2	0	0	12	0	13056565	Q13642	Q13642	FHL1	Four and a half LIM domains protein 1	yes	yes	2	0.0001831	101.11		By matching	By matching	By MS/MS	By MS/MS			1	1	1	1		113450000
AIVAIENPADVSVISSR	A	R	3	1	1	1	0	0	1	0	0	3	0	0	0	0	1	3	0	0	0	3	0	0	17	0	17399418	P08865	P08865	RPSA	40S ribosomal protein SA	yes	yes	2	8.01e-19	162.6	By MS/MS	By MS/MS		By MS/MS	By matching	By MS/MS	1	1		1	1	1	526030000
AIVAIENPADVSVISSRNTGQR	A	R	3	2	2	1	0	1	1	1	0	3	0	0	0	0	1	3	1	0	0	3	0	0	22	1	22962135	P08865	P08865	RPSA	40S ribosomal protein SA	yes	yes	3	0.00199	76155													35952000
AIVDALPPPCESACTVPTDVDK	A	K	3	0	0	3	2	0	1	0	0	1	1	1	0	0	4	1	2	0	0	3	0	0	22	0	23541134	Q15181	Q15181	PPA1	Inorganic pyrophosphatase	yes	yes	2	0.018322	37156			By matching						1				16007000
AIVDCGFEHPSEVQHECIPQAILGMDVLCQAK	A	K	3	0	0	2	3	3	3	2	2	3	2	1	1	1	2	1	0	0	0	3	0	0	32	0	3650699	Q13838;O00148	Q13838	DDX39B;DDX39A	Spliceosome RNA helicase DDX39B;ATP-dependent RNA helicase DDX39A	no	no	4	6.52e-19	86.57		By matching						1					43782000
AIVDVHFDPTTAFR	A	R	2	1	0	2	0	0	0	0	1	1	0	0	0	2	1	0	2	0	0	2	0	0	14	0	15878045	O00468	O00468	AGRN	Agrin;Agrin N-terminal 110 kDa subunit;Agrin C-terminal 110 kDa subunit;Agrin C-terminal 90 kDa fragment;Agrin C-terminal 22 kDa fragment	yes	yes	2;3	0.00038626	106.29		By matching	By MS/MS		By MS/MS	By matching		1	1		1	1	68791000
AIVDVHFDPTTAFRAPDVAR	A	R	4	2	0	3	0	0	0	0	1	1	0	0	0	2	2	0	2	0	0	3	0	0	20	1	2197128	O00468	O00468	AGRN	Agrin;Agrin N-terminal 110 kDa subunit;Agrin C-terminal 110 kDa subunit;Agrin C-terminal 90 kDa fragment;Agrin C-terminal 22 kDa fragment	yes	yes	3;4	0.0010631	65.47		By matching	By MS/MS	By MS/MS	By matching	By MS/MS		2	1	1	2	1	793800000
AIWAALQTQTSNAAK	A	K	5	0	1	0	0	2	0	0	0	1	1	1	0	0	0	1	2	1	0	0	0	0	15	0	1572826	Q9NYU2	Q9NYU2	UGGT1	UDP-glucose:glycoprotein glucosyltransferase 1	yes	yes	2	0.0065162	70977													11257000
AIWNVINWENVTER	A	R	1	1	3	0	0	0	2	0	0	2	0	0	0	0	0	0	1	2	0	2	0	0	14	0	1742874	P04179	P04179	SOD2	Superoxide dismutase [Mn], mitochondrial	yes	yes	2	4.85e-149	261.52		By MS/MS	By MS/MS	By MS/MS		By matching		1	1	1		1	203100000
AIYDTPCIQAESEK	A	K	2	0	0	1	1	1	2	0	0	2	0	1	0	0	1	1	1	0	1	0	0	0	14	0	1623745	O00232	O00232	PSMD12	26S proteasome non-ATPase regulatory subunit 12	yes	yes	2	0.0014271	73781		By MS/MS	By matching	By MS/MS	By MS/MS	By matching		1	1	1	1	1	65850000
AIYQATYR	A	R	2	1	0	0	0	1	0	0	0	1	0	0	0	0	0	0	1	0	2	0	0	0	8	0	98450288	P28074	P28074	PSMB5	Proteasome subunit beta type-5	yes	yes	2	0.010108	107.43	By matching		By MS/MS			By matching	1		1			1	121880000
AKPVLEDLRQGLLPVLESLK	A	K	1	1	0	1	0	1	2	1	0	0	6	2	0	0	2	1	0	0	0	2	0	0	20	2	22173097	CON__P15497	CON__P15497			yes	yes	4	0.0034352	33248				By MS/MS	By matching	By matching				1	1	1	281680000
ALAAAGYDVEK	A	K	4	0	0	1	0	0	1	1	0	0	1	1	0	0	0	0	0	0	1	1	0	0	11	0	11065608	P10412;P16402;P22492;Q02539;P16403	P10412	HIST1H1E;HIST1H1D;HIST1H1T;HIST1H1A;HIST1H1C	Histone H1.4;Histone H1.3;Histone H1t;Histone H1.1;Histone H1.2	no	no	2	0.00011385	105.4	By matching	By MS/MS	By MS/MS		By MS/MS	By MS/MS	1	2	1		2	1	717790000
ALAAGGVGSIVR	A	R	3	1	0	0	0	0	0	3	0	1	1	0	0	0	0	1	0	0	0	2	0	0	12	0	10696244	O15511	O15511	ARPC5	Actin-related protein 2/3 complex subunit 5	yes	yes	2	0.0017723	72643	By matching	By MS/MS	By MS/MS				1	1	1				188880000
ALAAQNIVEDMEQR	A	R	3	1	1	1	0	2	2	0	0	1	1	0	1	0	0	0	0	0	0	1	0	0	14	0	15867723	Q16222	Q16222	UAP1	UDP-N-acetylhexosamine pyrophosphorylase;UDP-N-acetylgalactosamine pyrophosphorylase;UDP-N-acetylglucosamine pyrophosphorylase	yes	yes	2	0.00033619	107.4	By matching	By MS/MS	By MS/MS	By MS/MS			1	1	1	1			180020000
ALADDDFLTVTGK	A	K	2	0	0	3	0	0	0	1	0	0	2	1	0	1	0	0	2	0	0	1	0	0	13	0	13646824	P33991	P33991	MCM4	DNA replication licensing factor MCM4	yes	yes	2	0.01112	53683													23288000
ALAEGVLLR	A	R	2	1	0	0	0	0	1	1	0	0	3	0	0	0	0	0	0	0	0	1	0	0	9	0	94057057	P48637	P48637	GSS	Glutathione synthetase	yes	yes	2	0.026111	53166		By matching	By MS/MS	By MS/MS				1	1	1			119860000
ALAGCDFLTISPK	A	K	2	0	0	1	1	0	0	1	0	1	2	1	0	1	1	1	1	0	0	0	0	0	13	0	13917119	P37837	P37837	TALDO1	Transaldolase	yes	yes	2	0.00032402	93058				By MS/MS		By MS/MS				1		1	94505000
ALALGALQNIR	A	R	3	1	1	0	0	1	0	1	0	1	3	0	0	0	0	0	0	0	0	0	0	0	11	0	11386822	Q99715	Q99715	COL12A1	Collagen alpha-1(XII) chain	yes	yes	2	0.0010185	85212		By MS/MS	By MS/MS		By MS/MS	By MS/MS		1	1		1	1	98661000
ALANSLACQGK	A	K	3	0	1	0	1	1	0	1	0	0	2	1	0	0	0	1	0	0	0	0	0	0	11	0	11315706	P04075	P04075	ALDOA	Fructose-bisphosphate aldolase A	yes	yes	2	7.37e-26	138.1		By MS/MS	By MS/MS	By MS/MS	By MS/MS	By MS/MS		1	1	2	1	2	686230000
ALANVNIGSLICNVGAGGPAPAAGAAPAGGPAPSTAAAPAEEK	A	K	14	0	3	0	1	0	2	7	0	2	2	1	0	0	6	2	1	0	0	2	0	0	43	0	38079214	P05386	P05386	RPLP1	60S acidic ribosomal protein P1	yes	yes	3	3.7e-18	50393		By MS/MS	By MS/MS	By MS/MS		By MS/MS		1	1	1		2	60644000
ALAPEYAK	A	K	3	0	0	0	0	0	1	0	0	0	1	1	0	0	1	0	0	0	1	0	0	0	8	0	86145962	P07237	P07237	P4HB	Protein disulfide-isomerase	yes	yes	2	0.023409	57281													0
ALAPTWEQLALGLEHSETVK	A	K	3	0	0	0	0	1	3	1	1	0	4	1	0	0	1	1	2	1	0	1	0	0	20	0	21921477	Q8NBS9	Q8NBS9	TXNDC5	Thioredoxin domain-containing protein 5	yes	yes	3	0.0079923	23726		By matching						1					74448000
ALASIDSK	A	K	2	0	0	1	0	0	0	0	0	1	1	1	0	0	0	2	0	0	0	0	0	0	8	0	80343888	P18206	P18206	VCL	Vinculin	yes	yes	1	0.036229	116.88			By MS/MS	By MS/MS	By MS/MS				1	1	1		227100000
ALASQLQDSLK	A	K	2	0	0	1	0	2	0	0	0	0	3	1	0	0	0	2	0	0	0	0	0	0	11	0	11726401	P18206	P18206	VCL	Vinculin	yes	yes	2	0.000205	175.51	By MS/MS	By MS/MS	By MS/MS	By MS/MS	By MS/MS	By MS/MS	3	3	1	1	1	2	1131700000
ALASVSGTEYQVGPTCTTVYPASGSSIDWAYDNGIK	A	K	4	0	1	2	1	1	1	4	0	2	1	1	0	0	2	5	4	1	3	3	0	0	36	0	37647516	Q9UI42	Q9UI42	CPA4	Carboxypeptidase A4	yes	yes	3	3.8e-65	118.23		By MS/MS	By MS/MS					1	1				78481000
ALAVNPRDPPSWSVLAGHSR	A	R	3	2	1	1	0	0	0	1	1	0	2	0	0	0	3	3	0	1	0	2	0	0	20	1	2129113	Q9Y490	Q9Y490	TLN1	Talin-1	yes	yes	3	0.0048121	48848													15308000
ALCATRQEPLLIGSTK	A	K	2	1	0	0	1	1	1	1	0	1	3	1	0	0	1	1	2	0	0	0	0	0	16	1	17569506	P49327	P49327	FASN	Fatty acid synthase;[Acyl-carrier-protein] S-acetyltransferase;[Acyl-carrier-protein] S-malonyltransferase;3-oxoacyl-[acyl-carrier-protein] synthase;3-oxoacyl-[acyl-carrier-protein] reductase;3-hydroxyacyl-[acyl-carrier-protein] dehydratase;Enoyl-[acyl-carrier-protein] reductase;Oleoyl-[acyl-carrier-protein] hydrolase	yes	yes	3	0.021821	35757				By matching	By MS/MS	By matching				1	1	1	136040000
ALCDNVDTR	A	R	1	1	1	2	1	0	0	0	0	0	1	0	0	0	0	0	1	0	0	1	0	0	9	0	10624764	P49589	P49589	CARS	Cysteine--tRNA ligase, cytoplasmic	yes	yes	2	0.020549	60.59				By MS/MS	By MS/MS	By MS/MS				1	1	1	43482000
ALCGLQQCPSSR	A	R	1	1	0	0	2	2	0	1	0	0	2	0	0	0	1	2	0	0	0	0	0	0	12	0	13756337	P58397	P58397	ADAMTS12	A disintegrin and metalloproteinase with thrombospondin motifs 12	yes	yes	2	0.0013186	75294		By MS/MS	By MS/MS	By MS/MS	By MS/MS			1	1	1	1		24676000
ALCQITDSTMLQAIER	A	R	2	1	0	1	1	2	1	0	0	2	2	0	1	0	0	1	2	0	0	0	0	0	16	0	18489074	Q9Y678	Q9Y678	COPG1	Coatomer subunit gamma-1	yes	yes	2	0.534	93011				By matching		By matching				1		1	17975000
ALDAAYCFR	A	R	3	1	0	1	1	0	0	0	0	0	1	0	0	1	0	0	0	0	1	0	0	0	9	0	10854964	P61812	P61812	TGFB2	Transforming growth factor beta-2;Latency-associated peptide	yes	yes	2	0.021792	66682	By matching	By MS/MS	By MS/MS				1	1	1				37252000
ALDDISESIK	A	K	1	0	0	2	0	0	1	0	0	2	1	1	0	0	0	2	0	0	0	0	0	0	10	0	10895554	Q9Y3B8	Q9Y3B8	REXO2	Oligoribonuclease, mitochondrial	yes	yes	2	0.0021437	90657	By matching					By matching	1					1	122340000
ALDDMISTLK	A	K	1	0	0	2	0	0	0	0	0	1	2	1	1	0	0	1	1	0	0	0	0	0	10	0	11055689	P49368	P49368	CCT3	T-complex protein 1 subunit gamma	yes	yes	2	0.019543	47187	By matching		By matching				1		1				73914000
ALDEGDIALLK	A	K	2	0	0	2	0	0	1	1	0	1	3	1	0	0	0	0	0	0	0	0	0	0	11	0	1156634	P35998	P35998	PSMC2	26S protease regulatory subunit 7	yes	yes	2	0.014807	88177				By MS/MS						1			72070000
ALDELFEAIEQK	A	K	2	0	0	1	0	1	3	0	0	1	2	1	0	1	0	0	0	0	0	0	0	0	12	0	14047137	Q27J81	Q27J81	INF2	Inverted formin-2	yes	yes	2	0.017246	46158				By matching						1			10160000
ALDFAVGEYNK	A	K	2	0	1	1	0	0	1	1	0	0	1	1	0	1	0	0	0	0	1	1	0	0	11	0	12255979	P01034	P01034	CST3	Cystatin-C	yes	yes	1;2	5.35e-32	217.64	By matching	By MS/MS	By MS/MS	By matching	By MS/MS	By MS/MS	3	3	3	2	1	2	2781900000
ALDFIASK	A	K	2	0	0	1	0	0	0	0	0	1	1	1	0	1	0	1	0	0	0	0	0	0	8	0	86347527	P12814;Q08043;O43707	O43707	ACTN1;ACTN3;ACTN4	Alpha-actinin-1;Alpha-actinin-3;Alpha-actinin-4	no	no	2	0.021846	98458	By matching	By MS/MS	By matching	By MS/MS	By MS/MS	By matching	1	1	1	1	1	1	181710000
ALDGPEQMELEEGK	A	K	1	0	0	1	0	1	4	2	0	0	2	1	1	0	1	0	0	0	0	0	0	0	14	0	15447028	P62195	P62195	PSMC5	26S protease regulatory subunit 8	yes	yes	2	0.002327	67153				By MS/MS	By matching	By matching				1	1	1	12704000
ALDIAENEMPGLMR	A	R	2	1	1	1	0	0	2	1	0	1	2	0	2	0	1	0	0	0	0	0	0	0	14	0	15587483	P23526	P23526	AHCY	Adenosylhomocysteinase	yes	yes	2	0.00050075	107.83													52159000
ALDLDSSCK	A	K	1	0	0	2	1	0	0	0	0	0	2	1	0	0	0	2	0	0	0	0	0	0	9	0	10074594	P31948	P31948	STIP1	Stress-induced-phosphoprotein 1	yes	yes	2	0.015109	70919	By matching			By MS/MS	By MS/MS	By MS/MS	1			1	1	1	61977000
ALDLFSDNAPPPELLEIINEDIAK	A	K	3	0	2	3	0	0	3	0	0	3	4	1	0	1	3	1	0	0	0	0	0	0	24	0	26363585	Q15084	Q15084	PDIA6	Protein disulfide-isomerase A6	yes	yes	3	0.156	74062			By MS/MS						1				22179000
ALDLINK	A	K	1	0	1	1	0	0	0	0	0	1	2	1	0	0	0	0	0	0	0	0	0	0	7	0	7854647	P04196	P04196	HRG	Histidine-rich glycoprotein	yes	yes	2	0.00055348	89673						By MS/MS						1	0
ALDRCSEGSFLLTTFPRPVTVEPMDQLDDEEGLPEK	A	K	1	2	0	4	1	1	5	2	0	0	5	1	1	2	4	2	3	0	0	2	0	0	36	2	40909504	Q15233	Q15233	NONO	Non-POU domain-containing octamer-binding protein	yes	yes	4	0.0014571	21307													30384000
ALDTMNFDVIK	A	K	1	0	1	2	0	0	0	0	0	1	1	1	1	1	0	0	1	0	0	1	0	0	11	0	12656326	P11940;Q13310	P11940	PABPC1;PABPC4	Polyadenylate-binding protein 1;Polyadenylate-binding protein 4	no	no	2	0.0011469	93111	By matching	By MS/MS		By MS/MS	By matching	By MS/MS	1	3		2	1	1	290910000
ALDTNYCFSSTEK	A	K	1	0	1	1	1	0	1	0	0	0	1	1	0	1	0	2	2	0	1	0	0	0	13	0	1534661	P01137;M0R2S0	P01137	TGFB1	Transforming growth factor beta-1;Latency-associated peptide	yes	no	2	0.0013	120.15		By matching	By matching	By MS/MS				1	1	1			74362000
ALDVGSGSGILTACFAR	A	R	3	1	0	1	1	0	0	3	0	1	2	0	0	1	0	2	1	0	0	1	0	0	17	0	16938458	P22061	P22061	PCMT1	Protein-L-isoaspartate(D-aspartate) O-methyltransferase	yes	yes	2	1.84e-42	113.65	By matching	By MS/MS			By MS/MS	By MS/MS	1	1			1	2	48178000
ALEAVFGK	A	K	2	0	0	0	0	0	1	1	0	0	1	1	0	1	0	0	0	0	0	1	0	0	8	0	8334647	P38159	P38159	RBMX	RNA-binding motif protein, X chromosome;RNA-binding motif protein, X chromosome, N-terminally processed	yes	yes	2	0.035892	81784	By MS/MS	By matching		By matching	By MS/MS	By MS/MS	1	1		1	1	1	97533000
ALEDAFLAIDAK	A	K	4	0	0	2	0	0	1	0	0	1	2	1	0	1	0	0	0	0	0	0	0	0	12	0	12756711	O15355	O15355	PPM1G	Protein phosphatase 1G	yes	yes	2	0.0022663	80763		By matching			By matching			1			1		22951000
ALEEAMEQK	A	K	2	0	0	0	0	1	3	0	0	0	1	1	1	0	0	0	0	0	0	0	0	0	9	0	10474907	P35579	P35579	MYH9	Myosin-9	yes	yes	2	0.0048427	107.66		By MS/MS		By MS/MS	By MS/MS	By MS/MS		2		1	2	1	202580000
ALEEANADLEVK	A	K	3	0	1	1	0	0	3	0	0	0	2	1	0	0	0	0	0	0	0	1	0	0	12	0	13006511	CON__P02533;P02533;CON__P19012;P19012;CON__Q6IFX2;CON__P08779;P08779	CON__P08779	KRT14;KRT15;KRT16	Keratin, type I cytoskeletal 14;Keratin, type I cytoskeletal 15;Keratin, type I cytoskeletal 16	no	no	2	0.00022739	102.06	By matching	By matching	By MS/MS				1	1	1				79898000
ALEENNNFSK	A	K	1	0	3	0	0	0	2	0	0	0	1	1	0	1	0	1	0	0	0	0	0	0	10	0	11645411	Q93045	Q93045	STMN2	Stathmin-2	yes	yes	2	0.00017497	160.88		By MS/MS		By MS/MS	By MS/MS	By MS/MS		1		1	1	1	180820000
ALEESNYELEGK	A	K	1	0	1	0	0	0	4	1	0	0	2	1	0	0	0	1	0	0	1	0	0	0	12	0	13806409	P13645;CON__P13645;CON__P02535-1	P13645	KRT10	Keratin, type I cytoskeletal 10	yes	no	2	6.01e-09	134.59	By matching	By MS/MS	By MS/MS	By MS/MS	By MS/MS	By MS/MS	2	2	1	1	1	2	1080800000
ALEGLQYPFAVTSYGK	A	K	2	0	0	0	0	1	1	2	0	0	2	1	0	1	1	1	1	0	2	1	0	0	16	0	17428879	P14543	P14543	NID1	Nidogen-1	yes	yes	2	0.156	96059	By matching	By MS/MS	By MS/MS	By MS/MS	By MS/MS	By matching	1	1	1	1	1	1	231800000
ALEHFTDLYDIK	A	K	1	0	0	2	0	0	1	0	1	1	2	1	0	1	0	0	1	0	1	0	0	0	12	0	14637296	Q00610	Q00610	CLTC	Clathrin heavy chain 1	yes	yes	2;3	0.00070722	110.38		By matching	By MS/MS	By MS/MS				3	1	2			138250000
ALELDPDNETYK	A	K	1	0	1	2	0	0	2	0	0	0	2	1	0	0	1	0	1	0	1	0	0	0	12	0	14066565	O43765	O43765	SGTA	Small glutamine-rich tetratricopeptide repeat-containing protein alpha	yes	yes	2	0.0019938	71349				By MS/MS		By matching				1		1	25148000
ALELDSNLYR	A	R	1	1	1	1	0	0	1	0	0	0	3	0	0	0	0	1	0	0	1	0	0	0	10	0	11926088	P35579	P35579	MYH9	Myosin-9	yes	yes	2	0.0090659	59245	By matching	By MS/MS	By MS/MS				1	2	2				84224000
ALELDSNNEK	A	K	1	0	2	1	0	0	2	0	0	0	2	1	0	0	0	1	0	0	0	0	0	0	10	0	11315408	Q02790	Q02790	FKBP4	Peptidyl-prolyl cis-trans isomerase FKBP4;Peptidyl-prolyl cis-trans isomerase FKBP4, N-terminally processed	yes	yes	2	0.015404	52482				By MS/MS	By MS/MS					1	1		51194000
ALELEQERK	A	K	1	1	0	0	0	1	3	0	0	0	2	1	0	0	0	0	0	0	0	0	0	0	9	1	11145982	P26038	P26038	MSN	Moesin	yes	yes	2;3	0.0064716	94302				By MS/MS	By MS/MS	By MS/MS				1	2	1	496130000
ALELFLESLLK	A	K	1	0	0	0	0	0	2	0	0	0	5	1	0	1	0	1	0	0	0	0	0	0	11	0	12747486	Q14919	Q14919	DRAP1	Dr1-associated corepressor	yes	yes	2	0.0040813	65347			By matching						1				18584000
ALELNMLSLK	A	K	1	0	1	0	0	0	1	0	0	0	4	1	1	0	0	1	0	0	0	0	0	0	10	0	11306369	Q9Y617	Q9Y617	PSAT1	Phosphoserine aminotransferase	yes	yes	2	0.031448	41029		By MS/MS	By MS/MS	By MS/MS		By MS/MS		1	1	1		1	144540000
ALEMCPSCFQK	A	K	1	0	0	0	2	1	1	0	0	0	1	1	1	1	1	1	0	0	0	0	0	0	11	0	13695829	Q99614	Q99614	TTC1	Tetratricopeptide repeat protein 1	yes	yes	2	0.0067071	67563				By matching		By matching				1		1	42567000
ALENDPDCR	A	R	1	1	1	2	1	0	1	0	0	0	1	0	0	0	1	0	0	0	0	0	0	0	9	0	10884557	P13796;P13797	P13796	LCP1;PLS3	Plastin-2;Plastin-3	no	no	2	0.0059218	96253		By MS/MS	By MS/MS	By MS/MS		By MS/MS		1	1	1		1	27115000
ALENDPDCRHVIPMNPNTNDLFNAVGDGIVLCK	A	K	2	1	5	4	2	0	1	2	1	2	3	1	1	1	3	0	1	0	0	3	0	0	33	1	37077494	P13796	P13796	LCP1	Plastin-2	yes	yes	4	5.29e-52	118.05			By matching	By MS/MS					1	1			62483000
ALEPQGLLLYNGNAR	A	R	2	1	2	0	0	1	1	2	0	0	4	0	0	0	1	0	0	0	1	0	0	0	15	0	16278682	O00468	O00468	AGRN	Agrin;Agrin N-terminal 110 kDa subunit;Agrin C-terminal 110 kDa subunit;Agrin C-terminal 90 kDa fragment;Agrin C-terminal 22 kDa fragment	yes	yes	2	6.92e-16	148.96	By MS/MS	By MS/MS	By MS/MS	By MS/MS	By MS/MS	By MS/MS	3	3	2	2	2	3	454060000
ALEQFATVVEAK	A	K	3	0	0	0	0	1	2	0	0	0	1	1	0	1	0	0	1	0	0	2	0	0	12	0	13046976	P49748	P49748	ACADVL	Very long-chain specific acyl-CoA dehydrogenase, mitochondrial	yes	yes	2	0.0017373	72848		By matching	By MS/MS	By MS/MS				1	1	1			90501000
ALESDMAPVLIMATNR	A	R	3	1	1	1	0	0	1	0	0	1	2	0	2	0	1	1	1	0	0	1	0	0	16	0	17308695	Q9Y230	Q9Y230	RUVBL2	RuvB-like 2	yes	yes	2	0.0967	106.01		By matching	By matching			By MS/MS		1	1			1	18184000
ALESGDVNTVWK	A	K	1	0	1	1	0	0	1	1	0	0	1	1	0	0	0	1	1	1	0	2	0	0	12	0	13176565	P46940	P46940	IQGAP1	Ras GTPase-activating-like protein IQGAP1	yes	yes	2	0.00089317	87913		By matching	By MS/MS	By MS/MS	By MS/MS	By MS/MS		1	1	1	1	1	152730000
ALESPERPFLAILGGAK	A	K	3	1	0	0	0	0	2	2	0	1	3	1	0	1	2	1	0	0	0	0	0	0	17	1	17679883	P00558	P00558	PGK1	Phosphoglycerate kinase 1	yes	yes	2;3	9.5e-23	144.47	By matching	By MS/MS	By matching			By MS/MS	1	2	1			2	459450000
ALESSIAPIVIFASNR	A	R	3	1	1	0	0	0	1	0	0	3	1	0	0	1	1	3	0	0	0	1	0	0	16	0	16869305	Q9Y265	Q9Y265	RUVBL1	RuvB-like 1	yes	yes	2	3.96e-08	128.54		By MS/MS		By MS/MS	By matching	By matching		2		1	1	1	77901000
ALETHTYFER	A	R	1	1	0	0	0	0	2	0	1	0	1	0	0	1	0	0	2	0	1	0	0	0	10	0	12656041	CON__Q1RMK2	CON__Q1RMK2			yes	yes	2;3	0.0133	172.23	By matching	By MS/MS	By MS/MS	By MS/MS	By MS/MS	By MS/MS	2	2	2	4	2	2	1628000000
ALFDFNGNDEEDLPFK	A	K	1	0	2	3	0	0	2	1	0	0	2	1	0	3	1	0	0	0	0	0	0	0	16	0	18698421	P46108	P46108	CRK	Adapter molecule crk	yes	yes	2	0.0032491	58676			By MS/MS		By MS/MS				1		1		22805000
ALFLETEQLK	A	K	1	0	0	0	0	1	2	0	0	0	3	1	0	1	0	0	1	0	0	0	0	0	10	0	11906547	Q13740	Q13740	ALCAM	CD166 antigen	yes	yes	2	0.0049766	73665				By matching	By MS/MS	By matching				1	1	1	28620000
ALFPGDSEIDQLFR	A	R	1	1	0	2	0	1	1	1	0	1	2	0	0	2	1	1	0	0	0	0	0	0	14	0	16067991	P24941;Q00526	P24941	CDK2;CDK3	Cyclin-dependent kinase 2;Cyclin-dependent kinase 3	yes	no	2	0.0102	82171													15307000
ALGALVDSCAPGLCPDWDSWDASK	A	K	4	0	0	4	2	0	0	2	0	0	3	1	0	0	2	3	0	2	0	1	0	0	24	0	25901468	P21333	P21333	FLNA	Filamin-A	yes	yes	2	0.0003439	66246													3416500
ALGALVDSCAPGLCPDWDSWDASKPVTNAR	A	R	5	1	1	4	2	0	0	2	0	0	3	1	0	0	3	3	1	2	0	2	0	0	30	1	32284968	P21333	P21333	FLNA	Filamin-A	yes	yes	3	1.43e-06	74456		By matching	By matching			By matching		1	1			1	17974000
ALGDLISATK	A	K	2	0	0	1	0	0	0	1	0	1	2	1	0	0	0	1	1	0	0	0	0	0	10	0	98756006	Q9Y490	Q9Y490	TLN1	Talin-1	yes	yes	2	0.0032312	76221	By matching	By matching	By matching	By MS/MS	By MS/MS	By MS/MS	1	1	1	1	1	1	78385000
ALGGEDVR	A	R	1	1	0	1	0	0	1	2	0	0	1	0	0	0	0	0	0	0	0	1	0	0	8	0	81541373	CON__P12763	CON__P12763			yes	yes	2	0.015513	104.21		By matching		By MS/MS	By MS/MS	By MS/MS		1		1	1	1	84162000
ALGPAGCEADASAPATCAEMR	A	R	7	1	0	1	2	0	2	2	0	0	1	0	1	0	2	1	1	0	0	0	0	0	21	0	21048976	O00468	O00468	AGRN	Agrin;Agrin N-terminal 110 kDa subunit;Agrin C-terminal 110 kDa subunit;Agrin C-terminal 90 kDa fragment;Agrin C-terminal 22 kDa fragment	yes	yes	2;3	5.09e-47	132.05	By matching	By MS/MS	By MS/MS	By MS/MS	By MS/MS	By matching	1	1	1	1	1	1	116850000
ALGQNPTNAEVLK	A	K	2	0	2	0	0	1	1	1	0	0	2	1	0	0	1	0	1	0	0	1	0	0	13	0	13537252	P60660;P14649	P60660	MYL6;MYL6B	Myosin light polypeptide 6;Myosin light chain 6B	yes	no	2	0.727	143.5	By MS/MS	By MS/MS	By MS/MS		By MS/MS		1	1	1		1		1170500000
ALGSDHCPITLYLAL	A	L	2	0	0	1	1	0	0	1	1	1	4	0	0	0	1	1	1	0	1	0	0	0	15	0	16428389	P27695	P27695	APEX1	DNA-(apurinic or apyrimidinic site) lyase;DNA-(apurinic or apyrimidinic site) lyase, mitochondrial	yes	yes	2	0.002887	53756													0
ALGTEVIQLFPEK	A	K	1	0	0	0	0	1	2	1	0	1	2	1	0	1	1	0	1	0	0	1	0	0	13	0	14437973	O95831	O95831	AIFM1	Apoptosis-inducing factor 1, mitochondrial	yes	yes	2	0.0001547	74162													0
ALGVTALFDK	A	K	2	0	0	1	0	0	0	1	0	0	2	1	0	1	0	0	1	0	0	1	0	0	10	0	10335808	CON__ENSEMBL:ENSBTAP00000018574	CON__ENSEMBL:ENSBTAP00000018574			yes	yes	2	0.0068049	67993	By MS/MS	By MS/MS	By MS/MS		By MS/MS		1	1	1		1		168330000
ALIAAQYSGAQVR	A	R	4	1	0	0	0	2	0	1	0	1	1	0	0	0	0	1	0	0	1	1	0	0	13	0	13467306	P26641	P26641	EEF1G	Elongation factor 1-gamma	yes	yes	2	1.42e-15	111.65	By MS/MS	By MS/MS		By matching	By MS/MS	By MS/MS	1	1		1	1	2	333190000
ALIAGGGAPEIELALR	A	R	4	1	0	0	0	0	2	3	0	2	3	0	0	0	1	0	0	0	0	0	0	0	16	0	15498828	P50991	P50991	CCT4	T-complex protein 1 subunit delta	yes	yes	2	0.0965	87363	By matching		By matching	By matching			1		1	1			100630000
ALIEVLQPLIAEHQAR	A	R	3	1	0	0	0	2	2	0	1	2	3	0	0	0	1	0	0	0	0	1	0	0	16	0	18000258	P23381	P23381	WARS	Tryptophan--tRNA ligase, cytoplasmic;T1-TrpRS;T2-TrpRS	yes	yes	2;3	0.408	66246			By MS/MS	By MS/MS		By matching			1	2		2	282540000
ALILGELEK	A	K	1	0	0	0	0	0	2	1	0	1	3	1	0	0	0	0	0	0	0	0	0	0	9	0	98458555	Q86UD1	Q86UD1	OAF	Out at first protein homolog	yes	yes	2	0.025643	53968	By matching	By MS/MS	By MS/MS	By MS/MS		By matching	1	1	1	1		1	93640000
ALILVGLER	A	R	1	1	0	0	0	0	1	1	0	1	3	0	0	0	0	0	0	0	0	1	0	0	9	0	98261752	P12111	P12111	COL6A3	Collagen alpha-3(VI) chain	yes	yes	2	0.015314	63.48						By MS/MS						1	0
ALINSPEGAVGR	A	R	2	1	1	0	0	0	1	2	0	1	1	0	0	0	1	1	0	0	0	1	0	0	12	0	11826357	O00115	O00115	DNASE2	Deoxyribonuclease-2-alpha	yes	yes	2	0.00090877	87308	By MS/MS		By MS/MS				1		1				113290000
ALIQYFSPYVSADMHR	A	R	2	1	0	1	0	1	0	0	1	1	1	0	1	1	1	2	0	0	2	1	0	0	16	0	18969193	Q13098	Q13098	GPS1	COP9 signalosome complex subunit 1	yes	yes	3	0.0050334	43408		By matching	By matching			By matching		1	1			1	58885000
ALIVLAHSER	A	R	2	1	0	0	0	0	1	0	1	1	2	0	0	0	0	1	0	0	0	1	0	0	10	0	1107.64	P15559	P15559	NQO1	NAD(P)H dehydrogenase [quinone] 1	yes	yes	2;3	0.0068974	78516				By matching	By MS/MS	By matching				2	2	1	70396000
ALIVVQQGMTPSAK	A	K	2	0	0	0	0	2	0	1	0	1	1	1	1	0	1	1	1	0	0	2	0	0	14	0	14417963	P19388	P19388	POLR2E	DNA-directed RNA polymerases I, II, and III subunit RPABC1	yes	yes	2	0.0004065	78655				By MS/MS	By MS/MS	By MS/MS				1	1	1	9670700
ALLAGGGFSTWTYR	A	R	2	1	0	0	0	0	0	3	0	0	2	0	0	1	0	1	2	1	1	0	0	0	14	0	14987569	Q93063	Q93063	EXT2	Exostosin-2	yes	yes	2	0.0016511	81865		By MS/MS						2					29600000
ALLAYAFALAGNQER	A	R	5	1	1	0	0	1	1	1	0	0	3	0	0	1	0	0	0	0	1	0	0	0	15	0	16068467	CON__ENSEMBL:ENSBTAP00000024146	CON__ENSEMBL:ENSBTAP00000024146			yes	yes	2;3	6.45e-19	178.67	By MS/MS	By MS/MS	By MS/MS	By MS/MS	By MS/MS	By MS/MS	2	6	1	5	6	5	2872700000
ALLAYAFALAGNQERR	A	R	5	2	1	0	0	1	1	1	0	0	3	0	0	1	0	0	0	0	1	0	0	0	16	1	17629479	CON__ENSEMBL:ENSBTAP00000024146	CON__ENSEMBL:ENSBTAP00000024146			yes	yes	3	0.0013262	55173		By MS/MS	By matching	By MS/MS	By MS/MS	By MS/MS		1	1	1	1	1	183540000
ALLAYAFALAGNQERRTEVLTSLYEEAVK	A	K	6	2	1	0	0	1	4	1	0	0	5	1	0	1	0	1	2	0	2	2	0	0	29	2	32257034	CON__ENSEMBL:ENSBTAP00000024146	CON__ENSEMBL:ENSBTAP00000024146			yes	yes	4	2.06e-09	81297				By matching		By MS/MS				1		1	53216000
ALLEAFGTTGFQATNFGR	A	R	3	1	1	0	0	1	1	3	0	0	2	0	0	3	0	0	3	0	0	0	0	0	18	0	18999479	P49366	P49366	DHPS	Deoxyhypusine synthase	yes	yes	2	1.72e-18	91914		By matching						1					7202800
ALLELQLEPEELYQTFQR	A	R	1	1	0	0	0	3	4	0	0	0	5	0	0	1	1	0	1	0	1	0	0	0	18	0	22191474	P13639	P13639	EEF2	Elongation factor 2	yes	yes	2;3	1.71e-33	243.7	By matching		By matching			By MS/MS	1		1			1	137560000
ALLEVVQSGGK	A	K	1	0	0	0	0	1	1	2	0	0	2	1	0	0	0	1	0	0	0	2	0	0	11	0	10996237	O14818;Q8TAA3	O14818	PSMA7;PSMA8	Proteasome subunit alpha type-7;Proteasome subunit alpha type-7-like	yes	no	2	0.00011205	105.52	By matching	By matching		By MS/MS	By MS/MS	By MS/MS	1	1		1	1	1	187870000
ALLEVYNMMSR	A	R	1	1	1	0	0	0	1	0	0	0	2	0	2	0	0	1	0	0	1	1	0	0	11	0	13256472	CON__Q3KUS7	CON__Q3KUS7			yes	yes	2	0.00022942	114.84		By matching	By MS/MS	By matching	By MS/MS	By MS/MS		1	1	1	1	1	172330000
ALLFIPRR	A	R	1	2	0	0	0	0	0	0	0	1	2	0	0	1	1	0	0	0	0	0	0	0	8	1	98462327	P08238	P08238	HSP90AB1	Heat shock protein HSP 90-beta	yes	yes	3	0.040286	30185				By matching						1			18412000
ALLFTHDQFQDK	A	K	1	0	0	2	0	2	0	0	1	0	2	1	0	2	0	0	1	0	0	0	0	0	12	0	14617252	CON__Q3Y5Z3	CON__Q3Y5Z3			yes	yes	3	0.0053071	43991				By MS/MS	By MS/MS	By matching				1	1	1	86273000
ALLFVPR	A	R	1	1	0	0	0	0	0	0	0	0	2	0	0	1	1	0	0	0	0	1	0	0	7	0	81450651	P07900	P07900	HSP90AA1	Heat shock protein HSP 90-alpha	yes	yes	2	0.017527	126.05		By MS/MS	By matching			By matching		1	1			1	630710000
ALLGYADNQCK	A	K	2	0	1	1	1	1	0	1	0	0	2	1	0	0	0	0	0	0	1	0	0	0	11	0	12515918	Q9HC38	Q9HC38	GLOD4	Glyoxalase domain-containing protein 4	yes	yes	2	0.0040977	66435		By MS/MS						1					42637000
ALLLLLVGGVDQSPR	A	R	1	1	0	1	0	1	0	2	0	0	5	0	0	0	1	1	0	0	0	2	0	0	15	0	15499192	P33993	P33993	MCM7	DNA replication licensing factor MCM7	yes	yes	2	1.08e-18	100.72													0
ALLLPDYYLVTVMLSGIK	A	K	1	0	0	1	0	0	0	1	0	1	5	1	1	0	1	1	1	0	2	2	0	0	18	0	20081319	Q7KZF4	Q7KZF4	SND1	Staphylococcal nuclease domain-containing protein 1	yes	yes	2;3	0.000265	109.22				By MS/MS						1			8387100
ALLLQGSNEIEIR	A	R	1	1	1	0	0	1	2	1	0	2	3	0	0	0	0	1	0	0	0	0	0	0	13	0	14548093	P02452;CON__Q862S4	P02452	COL1A1	Collagen alpha-1(I) chain	yes	no	2	0.00075	141.93	By MS/MS	By MS/MS				By MS/MS	1	1				1	381140000
ALLSAPWYLNR	A	R	2	1	1	0	0	0	0	0	0	0	3	0	0	0	1	1	0	1	1	0	0	0	11	0	13027085	P06865	P06865	HEXA	Beta-hexosaminidase subunit alpha	yes	yes	2	0.00016972	101.54	By matching	By MS/MS	By MS/MS	By MS/MS		By MS/MS	2	3	1	1		1	228250000
ALLSYDGLNQR	A	R	1	1	1	1	0	1	0	1	0	0	3	0	0	0	0	1	0	0	1	0	0	0	11	0	12486463	Q9UM22	Q9UM22	EPDR1	Mammalian ependymin-related protein 1	yes	yes	2	0.00014042	112.84	By MS/MS	By MS/MS	By MS/MS	By MS/MS		By MS/MS	1	1	1	1		1	301740000
ALLTPVAIAAGRK	A	K	4	1	0	0	0	0	0	1	0	1	2	1	0	0	1	0	1	0	0	1	0	0	13	1	12797976	P00390	P00390	GSR	Glutathione reductase, mitochondrial	yes	yes	3	0.025136	28327					By matching	By matching					1	1	19506000
ALLVTASQCQQPAENK	A	K	3	0	1	0	1	3	1	0	0	0	2	1	0	0	1	1	1	0	0	1	0	0	16	0	17568778	Q01518	Q01518	CAP1	Adenylyl cyclase-associated protein 1	yes	yes	2;3	7.9e-49	221.6	By MS/MS	By MS/MS	By MS/MS	By MS/MS	By MS/MS	By MS/MS	5	2	2	3	2	4	780310000
ALMDSLGPEWR	A	R	1	1	0	1	0	0	1	1	0	0	2	0	1	0	1	1	0	1	0	0	0	0	11	0	12736125	Q15785	Q15785	TOMM34	Mitochondrial import receptor subunit TOM34	yes	yes	2	0.0040813	65347		By matching						1					34917000
ALMLQGVDLLADAVAVTMGPK	A	K	4	0	0	2	0	1	0	2	0	0	4	1	2	0	1	0	1	0	0	3	0	0	21	0	21121323	P10809	P10809	HSPD1	60 kDa heat shock protein, mitochondrial	yes	yes	2;3	8.42e-69	260.12		By MS/MS		By MS/MS	By matching	By MS/MS		1		2	1	4	982070000
ALNALCDGLIDELNQALK	A	K	3	0	2	2	1	1	1	1	0	1	5	1	0	0	0	0	0	0	0	0	0	0	18	0	19700143	P30084	P30084	ECHS1	Enoyl-CoA hydratase, mitochondrial	yes	yes	2	7.33e-25	182.07			By matching	By matching		By matching			1	1		1	22085000
ALNEACESVIQTACK	A	K	3	0	1	0	2	1	2	0	0	1	1	1	0	0	0	1	1	0	0	1	0	0	15	0	16927811	Q92896	Q92896	GLG1	Golgi apparatus protein 1	yes	yes	2	0.0037109	59542													0
ALNLGYALDYAQR	A	R	3	1	1	1	0	1	0	1	0	0	3	0	0	0	0	0	0	0	2	0	0	0	13	0	14667518	P12111	P12111	COL6A3	Collagen alpha-3(VI) chain	yes	yes	2	0.013568	62303		By matching	By MS/MS	By MS/MS		By MS/MS		1	1	2		2	69345000
ALPAVQQNNLDEDLIRK	A	K	2	1	2	2	0	2	1	0	0	1	3	1	0	0	1	0	0	0	0	1	0	0	17	1	19360378	P22314	P22314	UBA1	Ubiquitin-like modifier-activating enzyme 1	yes	yes	2;3	0.0403	104.79	By MS/MS		By MS/MS	By MS/MS	By MS/MS	By matching	1		1	1	1	2	470350000
ALPFWNEEIVPQIK	A	K	1	0	1	0	0	1	2	0	0	2	1	1	0	1	2	0	0	1	0	1	0	0	14	0	16829032	P18669;P15259;Q8N0Y7	P18669	PGAM1;PGAM2;PGAM4	Phosphoglycerate mutase 1;Phosphoglycerate mutase 2;Probable phosphoglycerate mutase 4	yes	no	2	5.7e-11	141.91	By matching	By MS/MS	By MS/MS	By MS/MS	By matching	By MS/MS	1	1	1	1	1	1	1636300000
ALPLEAEVAPVK	A	K	3	0	0	0	0	0	2	0	0	0	2	1	0	0	2	0	0	0	0	2	0	0	12	0	12357125	P27816	P27816	MAP4	Microtubule-associated protein 4	yes	yes	2	0.024682	42336		By matching		By matching	By matching	By matching		1		1	1	1	37526000
ALQAQEIECR	A	R	2	1	0	0	1	2	2	0	0	1	1	0	0	0	0	0	0	0	0	0	0	0	10	0	1216587	Q8NBJ5	Q8NBJ5	COLGALT1	Procollagen galactosyltransferase 1	yes	yes	2	0.0011824	98033		By matching	By MS/MS			By MS/MS		1	1			1	34079000
ALQASALK	A	K	3	0	0	0	0	1	0	0	0	0	2	1	0	0	0	1	0	0	0	0	0	0	8	0	8004756	P04075	P04075	ALDOA	Fructose-bisphosphate aldolase A	yes	yes	2	0.033329	81297			By matching						1				65756000
ALQASALNAWR	A	R	4	1	1	0	0	1	0	0	0	0	2	0	0	0	0	1	0	1	0	0	0	0	11	0	11996411	P09972	P09972	ALDOC	Fructose-bisphosphate aldolase C	yes	yes	2	0.0040972	78334		By matching		By MS/MS				1		1			35903000
ALQDEWDAVMLHSFTLR	A	R	2	1	0	2	0	1	1	0	1	0	3	0	1	1	0	1	1	1	0	1	0	0	17	0	20309884	Q9UMS4	Q9UMS4	PRPF19	Pre-mRNA-processing factor 19	yes	yes	3	0.011974	33308		By matching	By matching	By matching		By matching		1	1	1		1	77357000
ALQFLEEVK	A	K	1	0	0	0	0	1	2	0	0	0	2	1	0	1	0	0	0	0	0	1	0	0	9	0	10755914	P40227	P40227	CCT6A	T-complex protein 1 subunit zeta	yes	yes	2	0.0054945	98458			By MS/MS	By MS/MS	By MS/MS	By matching			1	1	1	1	203790000
ALQLAQRPVSLLASPWTSPTWLK	A	K	3	1	0	0	0	2	0	0	0	0	5	1	0	0	3	3	2	2	0	1	0	0	23	1	25624322	P04062	P04062	GBA	Glucosylceramidase	yes	yes	3	0.0037134	38237			By MS/MS						1				8226200
ALQPLEEGEDEEK	A	K	1	0	0	1	0	1	5	1	0	0	2	1	0	0	1	0	0	0	0	0	0	0	13	0	14856835	Q14764	Q14764	MVP	Major vault protein	yes	yes	2	0.031812	58699	By matching	By matching	By matching			By matching	1	1	1			1	63115000
ALQQYTLEPSEKPFDLK	A	K	1	0	0	1	0	2	2	0	0	0	3	2	0	1	2	1	1	0	1	0	0	0	17	1	20060361	Q9Y678	Q9Y678	COPG1	Coatomer subunit gamma-1	yes	yes	3	0.016411	24481				By matching	By matching	By matching				1	1	1	39865000
ALQSNIIPFCDEVMQLLLENLGNENVHR	A	R	1	1	4	1	1	2	3	1	1	2	5	0	1	1	1	1	0	0	0	2	0	0	28	0	32656224	Q14974	Q14974	KPNB1	Importin subunit beta-1	yes	yes	3	6.26e-17	91175			By matching			By matching			1			1	14120000
ALQSPALGLR	A	R	2	1	0	0	0	1	0	1	0	0	3	0	0	0	1	1	0	0	0	0	0	0	10	0	10246029	P46940	P46940	IQGAP1	Ras GTPase-activating-like protein IQGAP1	yes	yes	2	0.0067589	66073		By MS/MS	By MS/MS	By MS/MS	By MS/MS	By MS/MS		1	1	1	1	1	231900000
ALRDAGLAVR	A	R	3	2	0	1	0	0	0	1	0	0	2	0	0	0	0	0	0	0	0	1	0	0	10	1	10406091	P31939	P31939	ATIC	Bifunctional purine biosynthesis protein PURH;Phosphoribosylaminoimidazolecarboxamide formyltransferase;IMP cyclohydrolase	yes	yes	3	0.033182	33961	By matching					By MS/MS	1					1	2621300
ALRETLPAEQDLTTK	A	K	2	1	0	1	0	1	2	0	0	0	3	1	0	0	1	0	3	0	0	0	0	0	15	1	16848996	P25786	P25786	PSMA1	Proteasome subunit alpha type-1	yes	yes	3	0.00083082	54501	By matching	By MS/MS	By matching	By MS/MS	By MS/MS	By MS/MS	1	1	1	1	1	1	211480000
ALRTDYNASVSVPDSSGPER	A	R	2	2	1	2	0	0	1	1	0	0	1	0	0	0	2	4	1	0	1	2	0	0	20	1	21200134	P61978	P61978	HNRNPK	Heterogeneous nuclear ribonucleoprotein K	yes	yes	3	8.62e-05	88176	By matching		By MS/MS	By MS/MS	By MS/MS	By MS/MS	1		1	1	1	2	296200000
ALSDADVQK	A	K	2	0	0	2	0	1	0	0	0	0	1	1	0	0	0	1	0	0	0	1	0	0	9	0	94547673	P36543	P36543	ATP6V1E1	V-type proton ATPase subunit E 1	yes	yes	2	0.013793	44447													10156000
ALSDDGVSDLEDPTLTPLK	A	K	1	0	0	4	0	0	1	1	0	0	4	1	0	0	2	2	2	0	0	1	0	0	19	0	19849841	O60443	O60443	DFNA5	Non-syndromic hearing impairment protein 5	yes	yes	2	0.0054001	41401													2367400
ALSEFAALMNTER	A	R	3	1	1	0	0	0	2	0	0	0	2	0	1	1	0	1	1	0	0	0	0	0	13	0	14517079	Q6YHK3	Q6YHK3	CD109	CD109 antigen	yes	yes	2	0.013695	51092		By matching	By matching					1	1				28352000
ALSIGFETCR	A	R	1	1	0	0	1	0	1	1	0	1	1	0	0	1	0	1	1	0	0	0	0	0	10	0	11525597	P16070	P16070	CD44	CD44 antigen	yes	yes	2	0.0068027	76827	By matching	By matching	By MS/MS	By MS/MS	By MS/MS	By matching	1	1	1	1	1	1	322470000
ALSNLESIPGGYNALRR	A	R	2	2	2	0	0	0	1	2	0	1	3	0	0	0	1	2	0	0	1	0	0	0	17	1	18299748	Q9UMX0;Q9NRR5	Q9UMX0	UBQLN1;UBQLN4	Ubiquilin-1;Ubiquilin-4	yes	no	2;3	0.0015282	56599			By MS/MS	By MS/MS	By MS/MS	By MS/MS			1	1	1	3	267470000
ALSQLAEVEEK	A	K	2	0	0	0	0	1	3	0	0	0	2	1	0	0	0	1	0	0	0	1	0	0	11	0	12156347	Q13596;O60749	Q13596	SNX1;SNX2	Sorting nexin-1;Sorting nexin-2	no	no	2	0.0031362	89.08				By matching						1			35858000
ALSRQEMQEVQSSR	A	R	1	2	0	0	0	3	2	0	0	0	1	0	1	0	0	3	0	0	0	1	0	0	14	1	16477999	P22626	P22626	HNRNPA2B1	Heterogeneous nuclear ribonucleoproteins A2/B1	yes	yes	2;3	2.58e-16	204.48		By MS/MS	By MS/MS	By MS/MS	By MS/MS	By MS/MS		3	4	2	4	3	1480200000
ALSTDPAAPNLK	A	K	3	0	1	1	0	0	0	0	0	0	2	1	0	0	2	1	1	0	0	0	0	0	12	0	11966401	Q9Y490	Q9Y490	TLN1	Talin-1	yes	yes	2	0.0293	40002													14398000
ALSVGNIDDALQCYSEAIK	A	K	3	0	1	2	1	1	1	1	0	2	2	1	0	0	0	2	0	0	1	1	0	0	19	0	2065999	P31948	P31948	STIP1	Stress-induced-phosphoprotein 1	yes	yes	2	4.52e-50	211.06	By matching	By matching	By matching			By MS/MS	1	1	1			1	148020000
ALTAVSPDSTLLFNAYVHFQGK	A	K	3	0	1	1	0	1	0	1	1	0	3	1	0	2	1	2	2	0	1	2	0	0	22	0	2378227	CON__Q3SZH5	CON__Q3SZH5			yes	yes	3	0.0013269	47752		By MS/MS				By matching		1				1	36335000
ALTGHLEEVVLALLK	A	K	2	0	0	0	0	0	2	1	1	0	5	1	0	0	0	0	1	0	0	2	0	0	15	0	16049501	P04083	P04083	ANXA1	Annexin A1	yes	yes	3	0.0079643	40941				By matching						1			28920000
ALTLIAGSPLK	A	K	2	0	0	0	0	0	0	1	0	1	3	1	0	0	1	1	1	0	0	0	0	0	11	0	10826699	Q86VP6	Q86VP6	CAND1	Cullin-associated NEDD8-dissociated protein 1	yes	yes	2	0.0017616	75378				By MS/MS	By matching	By matching				1	1	1	66310000
ALTLLEDWCK	A	K	1	0	0	1	1	0	1	0	0	0	3	1	0	0	0	0	1	1	0	0	0	0	10	0	1247622	Q96PV4	Q96PV4	PNMA5	Paraneoplastic antigen-like protein 5	yes	yes	2	0.289	112.84	By matching	By matching	By MS/MS	By MS/MS	By MS/MS	By matching	1	1	1	1	1	1	157780000
ALTLPGSSENEYIMK	A	K	1	0	1	0	0	0	2	1	0	1	2	1	1	0	1	2	1	0	1	0	0	0	15	0	16518127	P55060	P55060	CSE1L	Exportin-2	yes	yes	2	0.014456	42001		By matching	By matching					1	1				31972000
ALTQTGGPHVK	A	K	1	0	0	0	0	1	0	2	1	0	1	1	0	0	1	0	2	0	0	1	0	0	11	0	11076037	P21333	P21333	FLNA	Filamin-A	yes	yes	2	0.011027	58981					By MS/MS						1		0
ALTSELANARDESK	A	K	3	1	1	1	0	0	2	0	0	0	2	1	0	0	0	2	1	0	0	0	0	0	14	1	15037529	P26038	P26038	MSN	Moesin	yes	yes	2;3	2.06e-07	183		By MS/MS	By MS/MS	By MS/MS		By MS/MS		1	2	1		1	190920000
ALTTMGFR	A	R	1	1	0	0	0	0	0	1	0	0	1	0	1	1	0	0	2	0	0	0	0	0	8	0	89545857	P30626	P30626	SRI	Sorcin	yes	yes	2	0.029127	73039				By MS/MS						1			0
ALTVPELTQQMFDAK	A	K	2	0	0	1	0	2	1	0	0	0	2	1	1	1	1	0	2	0	0	1	0	0	15	0	1690.86	P68371;P04350;Q13509	P68371	TUBB4B;TUBB4A;TUBB3	Tubulin beta-4B chain;Tubulin beta-4A chain;Tubulin beta-3 chain	no	no	2	0.011917	50108	By matching	By MS/MS	By matching		By matching	By matching	1	1	1		1	1	185360000
ALTVPELTQQMFDAR	A	R	2	1	0	1	0	2	1	0	0	0	2	0	1	1	1	0	2	0	0	1	0	0	15	0	17188662	Q9BUF5	Q9BUF5	TUBB6	Tubulin beta-6 chain	yes	yes	2	1.95e-19	99215				By matching		By matching				1		1	33978000
ALTVPELTQQMFDSK	A	K	1	0	0	1	0	2	1	0	0	0	2	1	1	1	1	1	2	0	0	1	0	0	15	0	17068549	Q13885;Q9BVA1	Q13885	TUBB2A;TUBB2B	Tubulin beta-2A chain;Tubulin beta-2B chain	yes	no	2	0.032923	33225						By MS/MS						1	3472600
ALTVPELTQQVFDAK	A	K	2	0	0	1	0	2	1	0	0	0	2	1	0	1	1	0	2	0	0	2	0	0	15	0	16588879	P07437	P07437	TUBB	Tubulin beta chain	yes	yes	2	1.13e-91	140.24	By MS/MS	By matching	By MS/MS	By matching	By matching	By MS/MS	2	4	2	1	1	4	1536600000
ALVADSHPESER	A	R	2	1	0	1	0	0	2	0	1	0	1	0	0	0	1	2	0	0	0	1	0	0	12	0	13096262	Q01082	Q01082	SPTBN1	Spectrin beta chain, non-erythrocytic 1	yes	yes	2	0.0090275	54608			By matching	By MS/MS	By matching	By matching			1	1	1	1	12015000
ALVALGAVDTALYAVGGK	A	K	5	0	0	1	0	0	0	3	0	0	3	1	0	0	0	0	1	0	1	3	0	0	18	0	16879509	CON__ENSEMBL:ENSBTAP00000007350;CON__P01030	CON__ENSEMBL:ENSBTAP00000007350			no	no	2;3	9.01e-28	165.7	By MS/MS	By MS/MS	By MS/MS	By MS/MS	By MS/MS	By MS/MS	2	1	1	2	2	2	238940000
ALVATPGK	A	K	2	0	0	0	0	0	0	1	0	0	1	1	0	0	1	0	1	0	0	1	0	0	8	0	75545414	P19338	P19338	NCL	Nucleolin	yes	yes	2	0.022729	94407			By MS/MS		By matching	By MS/MS			1		1	1	100020000
ALVDGPCTQVR	A	R	1	1	0	1	1	1	0	1	0	0	1	0	0	0	1	0	1	0	0	2	0	0	11	0	12146078	P50914	P50914	RPL14	60S ribosomal protein L14	yes	yes	2	0.011133	78934	By matching			By MS/MS	By matching	By matching	1			3	1	1	151200000
ALVEEALAQR	A	R	3	1	0	0	0	1	2	0	0	0	2	0	0	0	0	0	0	0	0	1	0	0	10	0	10986033	Q9HB07	Q9HB07	C12orf10	UPF0160 protein MYG1, mitochondrial	yes	yes	2	0.030321	49418													88083000
ALVQSLLAK	A	K	2	0	0	0	0	1	0	0	0	0	3	1	0	0	0	1	0	0	0	1	0	0	9	0	94159097	Q9NX46	Q9NX46	ADPRHL2	Poly(ADP-ribose) glycohydrolase ARH3	yes	yes	2	0.036749	44767		By matching	By MS/MS		By MS/MS	By MS/MS		1	1		1	1	50644000
ALVSQCNLYMAAR	A	R	3	1	1	0	1	1	0	0	0	0	2	0	1	0	0	1	0	0	1	1	0	0	13	0	14957276	P49589	P49589	CARS	Cysteine--tRNA ligase, cytoplasmic	yes	yes	2	3.93e-08	126.07		By matching						1					58523000
ALWTGALTPGRDAVLR	A	R	3	2	0	1	0	0	0	2	0	0	3	0	0	0	1	0	2	1	0	1	0	0	16	1	1695942	CON__Q2KJF1	CON__Q2KJF1			yes	yes	3	0.0063615	49482		By matching	By MS/MS			By matching		1	1			1	172710000
ALYDTFSAFGNILSCK	A	K	2	0	1	1	1	0	0	1	0	1	2	1	0	2	0	2	1	0	1	0	0	0	16	0	18058658	P11940;Q13310	P11940	PABPC1;PABPC4	Polyadenylate-binding protein 1;Polyadenylate-binding protein 4	no	no	2	0.1	98803		By MS/MS	By MS/MS			By matching		1	1			1	224520000
ALYDYEGQEHDELSFK	A	K	1	0	0	2	0	1	3	1	1	0	2	1	0	1	0	1	0	0	2	0	0	0	16	0	19428585	Q9UNF0	Q9UNF0	PACSIN2	Protein kinase C and casein kinase substrate in neurons protein 2	yes	yes	3	0.0016363	58671	By matching	By matching					1	1					47396000
ALYLIATNGTPELQNPEK	A	K	2	0	2	0	0	1	2	1	0	1	3	1	0	0	2	0	2	0	1	0	0	0	18	0	19710313	Q13177;Q13153	Q13177	PAK2;PAK1	Serine/threonine-protein kinase PAK 2;PAK-2p27;PAK-2p34;Serine/threonine-protein kinase PAK 1	yes	no	2	0.00293	106.01					By matching						1		18980000
ALYLSDNDFEILPPDIGK	A	K	1	0	1	3	0	0	1	1	0	2	3	1	0	1	2	1	0	0	1	0	0	0	18	0	20190201	Q15404	Q15404	RSU1	Ras suppressor protein 1	yes	yes	2	0.0211	77593													4533000
ALYYDLISNPDIHGTYK	A	K	1	0	1	2	0	0	0	1	1	2	2	1	0	0	1	1	1	0	3	0	0	0	17	0	19819785	CON__Q95121	CON__Q95121			yes	yes	3	0.024638	27496	By matching	By MS/MS	By matching				1	1	1				62986000
ALYYLQIHPQELR	A	R	1	1	0	0	0	2	1	0	1	1	3	0	0	0	1	0	0	0	2	0	0	0	13	0	16428831	Q16531	Q16531	DDB1	DNA damage-binding protein 1	yes	yes	2;3	0.00070065	71016		By matching	By MS/MS	By MS/MS	By MS/MS	By MS/MS		1	2	2	2	1	210850000
AMADALLER	A	R	3	1	0	1	0	0	1	0	0	0	2	0	1	0	0	0	0	0	0	0	0	0	9	0	98850117	P34897	P34897	SHMT2	Serine hydroxymethyltransferase, mitochondrial	yes	yes	2	0.014427	81548						By matching						1	22228000
AMADPEVQQIMSDPAMR	A	R	3	1	0	2	0	2	1	0	0	1	0	0	3	0	2	1	0	0	0	1	0	0	17	0	18888481	P31948	P31948	STIP1	Stress-induced-phosphoprotein 1	yes	yes	2	1.79e-18	132.5		By MS/MS	By matching	By MS/MS				1	1	1			95149000
AMEAVAAQGK	A	K	4	0	0	0	0	1	1	1	0	0	0	1	1	0	0	0	0	0	0	1	0	0	10	0	97448552	P18669;P15259	P18669	PGAM1;PGAM2	Phosphoglycerate mutase 1;Phosphoglycerate mutase 2	yes	no	2	0.0011226	98299				By matching	By MS/MS	By MS/MS				2	1	1	63673000
AMELLQEEDLIEEDDIPVR	A	R	1	1	0	3	0	1	5	0	0	2	3	0	1	0	1	0	0	0	0	1	0	0	19	0	22560831	CON__ENSEMBL:ENSBTAP00000007350;CON__P01030	CON__ENSEMBL:ENSBTAP00000007350			no	no	2	1.45e-06	110.07		By MS/MS						1					8721400
AMEVDERPTEQYSDIGGLDK	A	K	1	1	0	3	0	1	3	2	0	1	1	1	1	0	1	1	1	0	1	1	0	0	20	1	22520267	P17980	P17980	PSMC3	26S protease regulatory subunit 6A	yes	yes	3	0.003168	44587													13984000
AMGAAQVVVTDLSATR	A	R	4	1	0	1	0	1	0	1	0	0	1	0	1	0	0	1	2	0	0	3	0	0	16	0	15888243	Q00796	Q00796	SORD	Sorbitol dehydrogenase	yes	yes	2	0.0041064	55452													12507000
AMGIMNSFVNDIFER	A	R	1	1	2	1	0	0	1	1	0	2	0	0	2	2	0	1	0	0	0	1	0	0	15	0	1742812	Q16778;P33778;P23527;P06899;Q8N257;Q99879;Q99877;Q93079;Q5QNW6;P62807;P58876;P57053;O60814;Q99880	Q99879	HIST2H2BE;HIST1H2BB;HIST1H2BO;HIST1H2BJ;HIST3H2BB;HIST1H2BM;HIST1H2BN;HIST1H2BH;HIST2H2BF;HIST1H2BC;HIST1H2BD;H2BFS;HIST1H2BK;HIST1H2BL	Histone H2B type 2-E;Histone H2B type 1-B;Histone H2B type 1-O;Histone H2B type 1-J;Histone H2B type 3-B;Histone H2B type 1-M;Histone H2B type 1-N;Histone H2B type 1-H;Histone H2B type 2-F;Histone H2B type 1-C/E/F/G/I;Histone H2B type 1-D;Histone H2B type F-S;Histone H2B type 1-K;Histone H2B type 1-L	no	no	2	3.8e-77	227.81	By MS/MS	By MS/MS	By MS/MS	By MS/MS	By MS/MS	By MS/MS	7	11	7	7	6	11	5686000000
AMGIMNSFVNDIFERIAGEASR	A	R	3	2	2	1	0	0	2	2	0	3	0	0	2	2	0	2	0	0	0	1	0	0	22	1	24271675	Q16778;P33778;P23527;P06899;Q99879;Q99877;Q93079;Q5QNW6;P62807;P58876;P57053;O60814	Q99879	HIST2H2BE;HIST1H2BB;HIST1H2BO;HIST1H2BJ;HIST1H2BM;HIST1H2BN;HIST1H2BH;HIST2H2BF;HIST1H2BC;HIST1H2BD;H2BFS;HIST1H2BK	Histone H2B type 2-E;Histone H2B type 1-B;Histone H2B type 1-O;Histone H2B type 1-J;Histone H2B type 1-M;Histone H2B type 1-N;Histone H2B type 1-H;Histone H2B type 2-F;Histone H2B type 1-C/E/F/G/I;Histone H2B type 1-D;Histone H2B type F-S;Histone H2B type 1-K	no	no	3	0.0044837	47752						By MS/MS						1	12779000
AMIENFNAK	A	K	2	0	2	0	0	0	1	0	0	1	0	1	1	1	0	0	0	0	0	0	0	0	9	0	10365012	P41227;Q9BSU3	P41227	NAA10;NAA11	N-alpha-acetyltransferase 10;N-alpha-acetyltransferase 11	yes	no	2	0.022996	65038	By matching				By matching	By MS/MS	1				1	1	56748000
AMLVCSDAATNK	A	K	3	0	1	1	1	0	0	0	0	0	1	1	1	0	0	1	1	0	0	1	0	0	12	0	12795901	O75326	O75326	SEMA7A	Semaphorin-7A	yes	yes	2	5.3e-09	134.59		By matching	By matching	By MS/MS		By MS/MS		1	1	1		2	203380000
AMMYSGELK	A	K	1	0	0	0	0	0	1	1	0	0	1	1	2	0	0	1	0	0	1	0	0	0	9	0	10284671	P12268	P12268	IMPDH2	Inosine-5-monophosphate dehydrogenase 2	yes	yes	2	0.018981	61999	By matching	By MS/MS	By MS/MS			By matching	1	1	1			1	85916000
AMNGESLDGR	A	R	1	1	1	1	0	0	1	2	0	0	1	0	1	0	0	1	0	0	0	0	0	0	10	0	10484608	P98179	P98179	RBM3	RNA-binding protein 3	yes	yes	2	0.000358	99442		By MS/MS	By MS/MS	By MS/MS	By MS/MS	By MS/MS		1	1	1	1	1	265180000
AMQEQLENYDFTK	A	K	1	0	1	1	0	2	2	0	0	0	1	1	1	1	0	0	1	0	1	0	0	0	13	0	16157188	Q9H223	Q9H223	EHD4	EH domain-containing protein 4	yes	yes	2	0.017451	47559													12893000
AMQHISYLNSR	A	R	1	1	1	0	0	1	0	0	1	1	1	0	1	0	0	2	0	0	1	0	0	0	11	0	13186452	O94985	O94985	CLSTN1	Calsyntenin-1;Soluble Alc-alpha;CTF1-alpha	yes	yes	2;3	0.0012783	81338	By matching			By MS/MS	By MS/MS	By MS/MS	1			1	1	1	81812000
AMSTTSISSPQPGK	A	K	1	0	0	0	0	1	0	1	0	1	0	1	1	0	2	4	2	0	0	0	0	0	14	0	13906762	Q9UJU6	Q9UJU6	DBNL	Drebrin-like protein	yes	yes	2	0.00039198	79693		By MS/MS	By MS/MS	By MS/MS	By MS/MS	By MS/MS		1	1	1	1	1	70164000
AMTEDGFLAVCSEAK	A	K	3	0	0	1	1	0	2	1	0	0	1	1	1	1	0	1	1	0	0	1	0	0	15	0	16277222	P08243	P08243	ASNS	Asparagine synthetase [glutamine-hydrolyzing]	yes	yes	2	0.00044172	71555		By matching		By MS/MS				1		1			25062000
AMTGVEQWPYR	A	R	1	1	0	0	0	1	1	1	0	0	0	0	1	0	1	0	1	1	1	1	0	0	11	0	13366234	P49368	P49368	CCT3	T-complex protein 1 subunit gamma	yes	yes	2	0.0010519	80239		By matching	By matching	By MS/MS	By MS/MS	By MS/MS		2	1	1	1	2	63455000
AMTNLRQCSTSK	A	K	1	1	1	0	1	1	0	0	0	0	1	1	1	0	0	2	2	0	0	0	0	0	12	1	13956599	CON__Q0IIK2;CON__Q29443	CON__Q0IIK2			yes	no	2;3	0.000419	142.1	By matching	By MS/MS	By MS/MS	By MS/MS	By MS/MS	By MS/MS	1	3	3	3	7	6	563410000
AMTTGAIAAMLSTILYSR	A	R	4	1	0	0	0	0	0	1	0	2	2	0	2	0	0	2	3	0	1	0	0	0	18	0	18699692	P20618	P20618	PSMB1	Proteasome subunit beta type-1	yes	yes	2	0.00017494	70412			By matching						1				18550000
AMVASGSELGK	A	K	2	0	0	0	0	0	1	2	0	0	1	1	1	0	0	2	0	0	0	1	0	0	11	0	10485223	P54819	P54819	AK2	Adenylate kinase 2, mitochondrial;Adenylate kinase 2, mitochondrial, N-terminally processed	yes	yes	2	0.011304	53493		By MS/MS	By MS/MS		By matching	By matching		1	1		1	1	158760000
AMVQQLDTLR	A	R	1	1	0	1	0	2	0	0	0	0	2	0	1	0	0	0	1	0	0	1	0	0	10	0	11736176	CON__Q32PJ2	CON__Q32PJ2			yes	yes	2	0.298	124.98		By MS/MS	By MS/MS	By MS/MS	By MS/MS	By matching		1	1	1	1	1	39284000
AMVSEFLK	A	K	1	0	0	0	0	0	1	0	0	0	1	1	1	1	0	1	0	0	0	1	0	0	8	0	92347864	P04083	P04083	ANXA1	Annexin A1	yes	yes	1	0.0069746	124.08				By MS/MS		By MS/MS				1		1	31821000
AMVSNAQLDNEK	A	K	2	0	2	1	0	1	1	0	0	0	1	1	1	0	0	1	0	0	0	1	0	0	12	0	13186187	Q32MZ4;Q9Y608	Q32MZ4	LRRFIP1;LRRFIP2	Leucine-rich repeat flightless-interacting protein 1;Leucine-rich repeat flightless-interacting protein 2	no	no	2	0.00092636	86624			By matching	By MS/MS	By MS/MS	By MS/MS			1	1	1	1	31776000
ANAQAAALYK	A	K	5	0	1	0	0	1	0	0	0	0	1	1	0	0	0	0	0	0	1	0	0	0	10	0	1019.54	P40121	P40121	CAPG	Macrophage-capping protein	yes	yes	2	0.403	124.08		By matching	By MS/MS	By MS/MS	By MS/MS	By MS/MS		1	1	1	1	1	186060000
ANCLVQTTEWSACSK	A	K	2	0	1	0	2	1	1	0	0	0	1	1	0	0	0	2	2	1	0	1	0	0	15	0	17537764	P29279	P29279	CTGF	Connective tissue growth factor	yes	yes	2	0.0023277	62.89	By matching	By matching			By matching		1	1			1		11697000
ANDDIIVNWVNR	A	R	1	1	3	2	0	0	0	0	0	2	0	0	0	0	0	0	0	1	0	2	0	0	12	0	14277157	P13797	P13797	PLS3	Plastin-3	yes	yes	2	0.0003707	108.67	By matching	By MS/MS		By matching		By matching	1	1		1		1	47639000
ANDTQEFNLSAYFER	A	R	2	1	2	1	0	1	2	0	0	0	1	0	0	2	0	1	1	0	1	0	0	0	15	0	18038064	P51452	P51452	DUSP3	Dual specificity protein phosphatase 3	yes	yes	2	0.0052596	53528			By matching			By matching			1			1	8093300
ANDTTFGLAAGVFTR	A	R	3	1	1	1	0	0	0	2	0	0	1	0	0	2	0	0	3	0	0	1	0	0	15	0	15397682	P49189	P49189	ALDH9A1	4-trimethylaminobutyraldehyde dehydrogenase	yes	yes	2	0.0018857	76533		By matching	By matching					1	1				26950000
ANEEFMESNK	A	K	1	0	2	0	0	0	3	0	0	0	0	1	1	1	0	1	0	0	0	0	0	0	10	0	11974972	CON__ENSEMBL:ENSBTAP00000031900	CON__ENSEMBL:ENSBTAP00000031900			yes	yes	2	0.0068027	98033		By matching	By matching	By MS/MS	By MS/MS	By MS/MS		1	1	2	2	2	65426000
ANHEEVLAAGK	A	K	3	0	1	0	0	0	2	1	1	0	1	1	0	0	0	0	0	0	0	1	0	0	11	0	11375778	P00491	P00491	PNP	Purine nucleoside phosphorylase	yes	yes	2;3	0.0020576	70056				By matching	By MS/MS	By matching				1	2	1	12098000
ANIAVQR	A	R	2	1	1	0	0	1	0	0	0	1	0	0	0	0	0	0	0	0	0	1	0	0	7	0	77043989	P61086	P61086	UBE2K	Ubiquitin-conjugating enzyme E2 K	yes	yes	2	0.033849	60358	By matching	By matching	By MS/MS	By matching			1	1	1	1			42493000
ANILYAWAR	A	R	3	1	1	0	0	0	0	0	0	1	1	0	0	0	0	0	0	1	1	0	0	0	9	0	10765767	P19021	P19021	PAM	Peptidyl-glycine alpha-amidating monooxygenase;Peptidylglycine alpha-hydroxylating monooxygenase;Peptidyl-alpha-hydroxyglycine alpha-amidating lyase	yes	yes	2	0.020641	57281													0
ANIVAYHDSIMNPDYNVEFFR	A	R	2	1	3	2	0	0	1	0	1	2	0	0	1	2	1	1	0	0	2	2	0	0	21	0	25141638	Q9UBT2	Q9UBT2	UBA2	SUMO-activating enzyme subunit 2	yes	yes	3	0.00089969	57496				By matching		By matching				1		1	25434000
ANLPQSFQVDTSK	A	K	1	0	1	1	0	2	0	0	0	0	1	1	0	1	1	2	1	0	0	1	0	0	13	0	14337151	P21333	P21333	FLNA	Filamin-A	yes	yes	2	0.00057101	117.83	By MS/MS		By MS/MS	By MS/MS		By matching	1		1	1		1	299740000
ANLQIDQINTDLNLER	A	R	1	1	3	2	0	2	1	0	0	2	3	0	0	0	0	0	1	0	0	0	0	0	16	0	18689592	P35579	P35579	MYH9	Myosin-9	yes	yes	2	0	252.88		By matching		By MS/MS	By MS/MS	By MS/MS		1		1	1	1	56369000
ANLVLLSGANEGK	A	K	2	0	2	0	0	0	1	2	0	0	3	1	0	0	0	1	0	0	0	1	0	0	13	0	12847038	O43847	O43847	NRD1	Nardilysin	yes	yes	2	0.027084	49.5													18868000
ANQGDEACTHCPINSR	A	R	2	1	2	1	2	1	1	1	1	1	0	0	0	0	1	1	1	0	0	0	0	0	16	0	18287581	P29323	P29323	EPHB2	Ephrin type-B receptor 2	yes	yes	3	0.0044214	44601		By matching	By matching	By MS/MS	By MS/MS	By MS/MS		1	1	1	1	1	11502000
ANRFTVETR	A	R	1	2	1	0	0	0	1	0	0	0	0	0	0	1	0	0	2	0	0	1	0	0	9	1	10925676	Q14315	Q14315	FLNC	Filamin-C	yes	yes	3	0.0072705	101.65					By MS/MS						1		76013000
ANRGPAYGLSR	A	R	2	2	1	0	0	0	0	2	0	0	1	0	0	0	1	1	0	0	1	0	0	0	11	1	11606051	P37802	P37802	TAGLN2	Transgelin-2	yes	yes	2	5.57e-12	182.46	By matching		By MS/MS	By MS/MS	By MS/MS	By MS/MS	2		1	2	1	1	4465800000
ANSHFATAFYQHLADSK	A	K	4	0	1	1	0	1	0	0	2	0	1	1	0	2	0	2	1	0	1	0	0	0	17	0	19068962	CON__P41361	CON__P41361			yes	yes	3	0.0037574	57989				By MS/MS	By MS/MS	By MS/MS				1	1	1	209940000
ANSSVVSVNCK	A	K	1	0	2	0	1	0	0	0	0	0	0	1	0	0	0	3	0	0	0	3	0	0	11	0	11635605	O60502	O60502	MGEA5	Protein O-GlcNAcase	yes	yes	2	0.0010837	79148			By matching		By matching				1		1		19769000
ANSVFEDLSVTLR	A	R	1	1	1	1	0	0	1	0	0	0	2	0	0	1	0	2	1	0	0	2	0	0	13	0	14497464	O75787	O75787	ATP6AP2	Renin receptor	yes	yes	2	0.00076276	87184				By MS/MS						1			0
ANTFVAELK	A	K	2	0	1	0	0	0	1	0	0	0	1	1	0	1	0	0	1	0	0	1	0	0	9	0	99153385	P40926	P40926	MDH2	Malate dehydrogenase, mitochondrial	yes	yes	2	0.01459	72.23		By matching	By MS/MS	By MS/MS				1	1	1			286670000
ANVDISAPK	A	K	2	0	1	1	0	0	0	0	0	1	0	1	0	0	1	1	0	0	0	1	0	0	9	0	9134869	Q09666	Q09666	AHNAK	Neuroblast differentiation-associated protein AHNAK	yes	yes	2	0.029018	50.04													24546000
ANYDVLESQK	A	K	1	0	1	1	0	1	1	0	0	0	1	1	0	0	0	1	0	0	1	1	0	0	10	0	11655615	O00233	O00233	PSMD9	26S proteasome non-ATPase regulatory subunit 9	yes	yes	2	0.01344	54416				By MS/MS	By MS/MS					1	1		13037000
APAPASAPPGPSEELLR	A	R	4	1	0	0	0	0	2	1	0	0	2	0	0	0	5	2	0	0	0	0	0	0	17	0	16588628	Q9Y6C2	Q9Y6C2	EMILIN1	EMILIN-1	yes	yes	2	0.00183	84479													9184700
APAVAEENPK	A	K	3	0	1	0	0	0	2	0	0	0	0	1	0	0	2	0	0	0	0	1	0	0	10	0	10245189	P24592	P24592	IGFBP6	Insulin-like growth factor-binding protein 6	yes	yes	2	0.0041386	101.64		By matching	By MS/MS	By MS/MS	By MS/MS	By matching		1	1	1	1	1	27143000
APDFVFYAPR	A	R	2	1	0	1	0	0	0	0	0	0	0	0	0	2	2	0	0	0	1	1	0	0	10	0	11815869	P26038;P15311;P35241	P26038	MSN;EZR;RDX	Moesin;Ezrin;Radixin	no	no	2	0.016924	50607				By MS/MS		By MS/MS				1		1	34049000
APELGHGVEGGNVAKPDPEVTER	A	R	2	1	1	1	0	0	4	4	1	0	1	1	0	0	3	0	1	0	0	3	0	0	23	1	23571612	CON__Q3SZV7	CON__Q3SZV7			yes	yes	3	0.00239	80303		By matching		By MS/MS	By matching			1		1	1		43343000
APEQEQAAPGPAAGGEAPK	A	K	6	0	0	0	0	2	3	3	0	0	0	1	0	0	4	0	0	0	0	0	0	0	19	0	17748486	P80723	P80723	BASP1	Brain acid soluble protein 1	yes	yes	2	0.010029	51211						By matching						1	5537400
APGQLALFSVSDK	A	K	2	0	0	1	0	1	0	1	0	0	2	1	0	1	1	2	0	0	0	1	0	0	13	0	13317085	P31939	P31939	ATIC	Bifunctional purine biosynthesis protein PURH;Phosphoribosylaminoimidazolecarboxamide formyltransferase;IMP cyclohydrolase	yes	yes	2	0.256	79201	By matching	By matching	By MS/MS		By MS/MS	By matching	1	1	1		1	1	74025000
APIIAVTR	A	R	2	1	0	0	0	0	0	0	0	2	0	0	0	0	1	0	1	0	0	1	0	0	8	0	83952289	P14618	P14618	PKM	Pyruvate kinase PKM	yes	yes	2	0.017438	111.01	By matching	By MS/MS	By MS/MS	By MS/MS	By matching		2	2	1	2	1		2350800000
APIIAVTRNPQTAR	A	R	3	2	1	0	0	1	0	0	0	2	0	0	0	0	2	0	2	0	0	1	0	0	14	1	15068631	P14618	P14618	PKM	Pyruvate kinase PKM	yes	yes	2;3	3.74e-05	126.1	By matching	By MS/MS	By MS/MS			By matching	2	1	1			2	2071600000
APILIATDVASR	A	R	3	1	0	1	0	0	0	0	0	2	1	0	0	0	1	1	1	0	0	1	0	0	12	0	1225703	Q92841;P17844	P17844	DDX17;DDX5	Probable ATP-dependent RNA helicase DDX17;Probable ATP-dependent RNA helicase DDX5	no	no	2	0.00032648	104.17		By matching			By MS/MS	By matching		1			1	1	74527000
APLATGEDDDDEVPDLVENFDEASK	A	K	3	0	1	6	0	0	4	1	0	0	2	1	0	1	2	1	1	0	0	2	0	0	25	0	26901719	P20290	P20290	BTF3	Transcription factor BTF3	yes	yes	2;3	0.0011727	65805													9412700
APLIPMEHCTTR	A	R	1	1	0	0	1	0	1	0	1	1	1	0	1	0	2	0	2	0	0	0	0	0	12	0	14246904	P09486	P09486	SPARC	SPARC	yes	yes	2;3	0.00089317	87913	By matching	By MS/MS	By MS/MS	By MS/MS		By matching	2	2	3	2		1	381150000
APLNVQFNSPLPGDAVK	A	K	2	0	2	1	0	1	0	1	0	0	2	1	0	1	3	1	0	0	0	2	0	0	17	0	17659363	O75369	O75369	FLNB	Filamin-B	yes	yes	2	0.0929	93959					By MS/MS	By matching					1	1	20524000
APLQGTLLGYR	A	R	1	1	0	0	0	1	0	2	0	0	3	0	0	0	1	0	1	0	1	0	0	0	11	0	11876663	P30530	P30530	AXL	Tyrosine-protein kinase receptor UFO	yes	yes	2	4.06e-05	198.65	By matching	By MS/MS	By MS/MS	By MS/MS	By MS/MS	By MS/MS	2	5	2	1	3	1	2368700000
APNTPASGANGDGSMSQTQSGSTVK	A	K	3	0	2	1	0	2	0	4	0	0	0	1	1	0	2	5	3	0	0	1	0	0	25	0	23490503	CON__P15636	CON__P15636			yes	yes	2;3	0.0004488	45014		By MS/MS	By MS/MS	By MS/MS	By matching	By MS/MS		2	2	2	1	2	100210000
APSAEVEMTAYVILAHVTAQPAPNPEDLK	A	K	6	0	1	1	0	1	3	0	1	1	2	1	1	0	4	1	2	0	1	3	0	0	29	0	3061543	CON__ENSEMBL:ENSBTAP00000024146	CON__ENSEMBL:ENSBTAP00000024146			yes	yes	3;4	2.62e-66	141.48		By MS/MS	By MS/MS	By matching	By matching	By MS/MS		4	3	3	1	3	541470000
APSGNEEPCLLK	A	K	1	0	1	0	1	0	2	1	0	0	2	1	0	0	2	1	0	0	0	0	0	0	12	0	13136286	Q14315	Q14315	FLNC	Filamin-C	yes	yes	2	0.016114	65305				By MS/MS		By matching				1		1	45182000
APSTYGGGLSVSSR	A	R	1	1	0	0	0	0	0	3	0	0	1	0	0	0	1	4	1	0	1	1	0	0	14	0	13376575	CON__P08779;P08779	CON__P08779	KRT16	Keratin, type I cytoskeletal 16	yes	no	2	0.00033745	99522		By matching	By MS/MS	By MS/MS	By MS/MS	By matching		1	1	1	1	1	165120000
APSTYGGGLSVSSSR	A	R	1	1	0	0	0	0	0	3	0	0	1	0	0	0	1	5	1	0	1	1	0	0	15	0	14246896	CON__P02533;P02533	CON__P02533	KRT14	Keratin, type I cytoskeletal 14	yes	no	2	8.35e-17	174.24	By MS/MS	By MS/MS	By MS/MS	By MS/MS	By MS/MS	By MS/MS	2	1	1	1	1	1	271200000
APSVATVGSICDLNLK	A	K	2	0	1	1	1	0	0	1	0	1	2	1	0	0	1	2	1	0	0	2	0	0	16	0	16438553	O75369	O75369	FLNB	Filamin-B	yes	yes	2	0.0013872	76522		By matching		By MS/MS	By MS/MS			1		1	1		42196000
APTAQVESFR	A	R	2	1	0	0	0	1	1	0	0	0	0	0	0	1	1	1	1	0	0	1	0	0	10	0	11045564	P24821	P24821	TNC	Tenascin	yes	yes	2	5.19e-06	200.54	By MS/MS	By MS/MS	By MS/MS	By MS/MS	By matching	By MS/MS	2	1	1	1	1	1	1244900000
APVAGTCYQAEWDDYVPK	A	K	3	0	0	2	1	1	1	1	0	0	0	1	0	0	2	0	1	1	2	2	0	0	18	0	2068.92	P30086	P30086	PEBP1	Phosphatidylethanolamine-binding protein 1;Hippocampal cholinergic neurostimulating peptide	yes	yes	2	0.00894	93959	By matching	By MS/MS	By MS/MS	By MS/MS		By matching	1	1	1	1		1	23373000
APVLLAGTADGNTWMWK	A	K	3	0	1	1	0	0	0	2	0	0	2	1	1	0	1	0	2	2	0	1	0	0	17	0	18299134	Q13685	Q13685	AAMP	Angio-associated migratory cell protein	yes	yes	2	0.00233	112.13		By matching		By matching		By matching		1		1		1	20543000
APVQPQQSPAAAPGGTDEKPSGK	A	K	4	0	0	1	0	3	1	3	0	0	0	2	0	0	5	2	1	0	0	1	0	0	23	1	22171026	Q13200	Q13200	PSMD2	26S proteasome non-ATPase regulatory subunit 2	yes	yes	3	0.0025851	47392													10951000
AQAAAPASVPAQAPK	A	K	7	0	0	0	0	2	0	0	0	0	0	1	0	0	3	1	0	0	0	1	0	0	15	0	13767412	P47914	P47914	RPL29	60S ribosomal protein L29	yes	yes	2	0.00035163	102.4		By MS/MS		By MS/MS	By MS/MS	By MS/MS		1		1	1	1	227420000
AQAALAVNISAAR	A	R	6	1	1	0	0	1	0	0	0	1	1	0	0	0	0	1	0	0	0	1	0	0	13	0	12547044	P40227	P40227	CCT6A	T-complex protein 1 subunit zeta	yes	yes	2	0.00073263	103.08	By matching	By MS/MS	By MS/MS	By MS/MS	By MS/MS	By MS/MS	2	1	1	1	1	1	89215000
AQAALQAVNSVQSGNLALAASAAAVDAGMAMAGQSPVLR	A	R	13	1	2	1	0	4	0	3	0	0	4	0	2	0	1	4	0	0	0	4	0	0	39	0	36798774	P26599	P26599	PTBP1	Polypyrimidine tract-binding protein 1	yes	yes	3;4	3.34e-50	101.25						By MS/MS						2	42419000
AQALRDNSTMGYMAAK	A	K	4	1	1	1	0	1	0	1	0	0	1	1	2	0	0	1	1	0	1	0	0	0	16	1	17268131	P07900	P07900	HSP90AA1	Heat shock protein HSP 90-alpha	yes	yes	3	0.0039965	56599		By MS/MS	By MS/MS			By MS/MS		1	1			1	307090000
AQALRDNSTMGYMMAK	A	K	3	1	1	1	0	1	0	1	0	0	1	1	3	0	0	1	1	0	1	0	0	0	16	1	17868164	P08238;Q58FF7	P08238	HSP90AB1;HSP90AB3P	Heat shock protein HSP 90-beta;Putative heat shock protein HSP 90-beta-3	yes	no	2;3	0.00034218	87618	By matching	By MS/MS	By MS/MS	By MS/MS	By MS/MS	By MS/MS	1	1	2	2	2	2	913970000
AQASSIPVGSR	A	R	2	1	0	0	0	1	0	1	0	1	0	0	0	0	1	3	0	0	0	1	0	0	11	0	10715673	Q99426	Q99426	TBCB	Tubulin-folding cofactor B	yes	yes	2	0.0017616	75378				By matching	By matching					1	1		44945000
AQAVSEDAGGNEGR	A	R	3	1	1	1	0	1	2	3	0	0	0	0	0	0	0	1	0	0	0	1	0	0	14	0	13596015	P55884	P55884	EIF3B	Eukaryotic translation initiation factor 3 subunit B	yes	yes	2	8.24e-10	131.43		By MS/MS	By MS/MS	By MS/MS	By MS/MS	By MS/MS		1	1	1	1	1	164190000
AQAVSEDAGGNEGRAAEAEPR	A	R	6	2	1	1	0	1	4	3	0	0	0	0	0	0	1	1	0	0	0	1	0	0	21	1	20839519	P55884	P55884	EIF3B	Eukaryotic translation initiation factor 3 subunit B	yes	yes	3	0.597	74953				By MS/MS		By MS/MS				1		1	95745000
AQCPIVER	A	R	1	1	0	0	1	1	1	0	0	1	0	0	0	0	1	0	0	0	0	1	0	0	8	0	97148585	P46782	P46782	RPS5	40S ribosomal protein S5;40S ribosomal protein S5, N-terminally processed	yes	yes	2	0.037401	85064					By matching						1		120130000
AQDIEAGDGTTSVVIIAGSLLDSCTK	A	K	3	0	0	3	1	1	1	3	0	3	2	1	0	0	0	3	3	0	0	2	0	0	26	0	26202902	P50991	P50991	CCT4	T-complex protein 1 subunit delta	yes	yes	3	0.00017038	39153													7437500
AQDIQCGLQSR	A	R	1	1	0	1	1	3	0	1	0	1	1	0	0	0	0	1	0	0	0	0	0	0	11	0	12746037	Q8WVJ2	Q8WVJ2	NUDCD2	NudC domain-containing protein 2	yes	yes	2	0.0010899	78934	By matching			By matching	By MS/MS		1			1	1		30228000
AQEENTWFSYLK	A	K	1	0	1	0	0	1	2	0	0	0	1	1	0	1	0	1	1	1	1	0	0	0	12	0	15147042	Q8WVQ1	Q8WVQ1	CANT1	Soluble calcium-activated nucleotidase 1	yes	yes	2	0.0097976	53683		By matching	By MS/MS	By MS/MS	By matching	By matching		1	1	1	1	1	17197000
AQEQQQQMAELHSK	A	K	2	0	0	0	0	5	2	0	1	0	1	1	1	0	0	1	0	0	0	0	0	0	14	0	16547733	Q9P2E9	Q9P2E9	RRBP1	Ribosome-binding protein 1	yes	yes	3	0.0060604	36445			By matching	By matching	By matching	By MS/MS			1	1	1	1	26659000
AQFAQPEILIGTIPGAGGTQR	A	R	3	1	0	0	0	3	1	4	0	3	1	0	0	1	2	0	2	0	0	0	0	0	21	0	21241328	P30084	P30084	ECHS1	Enoyl-CoA hydratase, mitochondrial	yes	yes	2	2.27e-14	113.72				By MS/MS		By MS/MS				1		1	33068000
AQFDLAFVVR	A	R	2	1	0	1	0	1	0	0	0	0	1	0	0	2	0	0	0	0	0	2	0	0	10	0	11646291	Q02809	Q02809	PLOD1	Procollagen-lysine,2-oxoglutarate 5-dioxygenase 1	yes	yes	2	0.0094824	68224	By matching	By matching	By MS/MS	By matching			1	1	1	1			34390000
AQFEGIVTDLIR	A	R	1	1	0	1	0	1	1	1	0	2	1	0	0	1	0	0	1	0	0	1	0	0	12	0	13607351	P38646	P38646	HSPA9	Stress-70 protein, mitochondrial	yes	yes	2	0.014193	53683		By MS/MS	By MS/MS	By MS/MS	By MS/MS	By MS/MS		1	1	1	1	1	101210000
AQFEGIVTDLIRR	A	R	1	2	0	1	0	1	1	1	0	2	1	0	0	1	0	0	1	0	0	1	0	0	13	1	15168362	P38646	P38646	HSPA9	Stress-70 protein, mitochondrial	yes	yes	2;3	2.24e-05	125.54				By matching	By MS/MS	By MS/MS				1	2	2	693410000
AQFILQGDACVK	A	K	2	0	0	1	1	2	0	1	0	1	1	1	0	1	0	0	0	0	0	1	0	0	12	0	13486809	CON__Q2UVX4	CON__Q2UVX4			yes	yes	2	3.67e-09	98249		By MS/MS	By MS/MS	By MS/MS				1	2	1			223280000
AQFVPLPVSVSVEFAVAATDCIAK	A	K	5	0	0	1	1	1	1	0	0	1	1	1	0	2	2	2	1	0	0	5	0	0	24	0	25183141	CON__P12763	CON__P12763			yes	yes	2;3	1.07e-16	136.01	By MS/MS	By MS/MS	By MS/MS	By MS/MS	By matching	By MS/MS	2	4	4	5	5	6	529570000
AQGFLLHWQPEGGQEQSR	A	R	1	1	0	0	0	4	2	3	1	0	2	0	0	1	1	1	0	1	0	0	0	0	18	0	20669922	Q02388	Q02388	COL7A1	Collagen alpha-1(VII) chain	yes	yes	3	0.0050904	33836													9542100
AQGPAASAEEPKPVEAPAANSDQTVTVKE	A	E	7	0	1	1	0	2	4	1	0	0	0	2	0	0	4	2	2	0	0	3	0	0	29	2	28914149	P80723	P80723	BASP1	Brain acid soluble protein 1	yes	yes	3	0.0357	60481		By MS/MS	By MS/MS	By matching	By MS/MS	By MS/MS		1	1	1	1	1	53697000
AQGYSGLSVK	A	K	1	0	0	0	0	1	0	2	0	0	1	1	0	0	0	2	0	0	1	1	0	0	10	0	1008524	CON__Q28194;P07996	P07996	THBS1	Thrombospondin-1	no	no	1;2	0.0019408	143.5	By matching	By MS/MS	By MS/MS	By MS/MS	By MS/MS	By MS/MS	1	1	2	1	2	2	6267300000
AQHIVPCTISQLLSATLVDEVFR	A	R	2	1	0	1	1	2	1	0	1	2	3	0	0	1	1	2	2	0	0	3	0	0	23	0	25963683	P15927	P15927	RPA2	Replication protein A 32 kDa subunit	yes	yes	3	0.0040681	32706			By matching	By MS/MS		By matching			1	1		1	14691000
AQIFANTVDNAR	A	R	3	1	2	1	0	1	0	0	0	1	0	0	0	1	0	0	1	0	0	1	0	0	12	0	1318663	P05783	P05783	KRT18	Keratin, type I cytoskeletal 18	yes	yes	2	0.00095906	85355													65054000
AQIHDLVLVGGSTR	A	R	1	1	0	1	0	1	0	2	1	1	2	0	0	0	0	1	1	0	0	2	0	0	14	0	14648049	P0DMV9;P0DMV8	P0DMV9	HSPA1B;HSPA1A	Heat shock 70 kDa protein 1B;Heat shock 70 kDa protein 1A	yes	no	2;3	0.00067288	83314			By matching	By MS/MS	By MS/MS	By MS/MS			1	2	1	1	122390000
AQILEGLGIGPGEGSEEELHSASQR	A	R	2	1	0	0	0	2	5	5	1	2	3	0	0	0	1	3	0	0	0	0	0	0	25	0	25632514	CON__Q9N2I2	CON__Q9N2I2			yes	yes	3	0.0022572	30882		By matching	By MS/MS	By matching	By matching			1	1	1	1		20379000
AQIWDTAGQER	A	R	2	1	0	1	0	2	1	1	0	1	0	0	0	0	0	0	1	1	0	0	0	0	11	0	12736051	Q15907;P62491	Q15907	RAB11B;RAB11A	Ras-related protein Rab-11B;Ras-related protein Rab-11A	yes	no	2	0.001237	76465				By matching	By MS/MS	By MS/MS				1	1	1	35503000
AQLDPAFIK	A	K	2	0	0	1	0	1	0	0	0	1	1	1	0	1	1	0	0	0	0	0	0	0	9	0	10015546	P25325	P25325	MPST	3-mercaptopyruvate sulfurtransferase	yes	yes	2	0.027763	51854													0
AQLEPVASPAK	A	K	3	0	0	0	0	1	1	0	0	0	1	1	0	0	2	1	0	0	0	1	0	0	11	0	11096081	Q15149	Q15149	PLEC	Plectin	yes	yes	2	0.0024343	73985					By matching	By matching					1	1	23884000
AQLFALTGVQPAR	A	R	3	1	0	0	0	2	0	1	0	0	2	0	0	1	1	0	1	0	0	1	0	0	13	0	1370767	P54578	P54578	USP14	Ubiquitin carboxyl-terminal hydrolase 14	yes	yes	2	0.00025265	109.42	By matching		By matching	By MS/MS	By MS/MS	By MS/MS	1		1	1	1	1	153900000
AQLGVQAFADALLIIPK	A	K	4	0	0	1	0	2	0	1	0	2	3	1	0	1	1	0	0	0	0	1	0	0	17	0	17670295	P40227	P40227	CCT6A	T-complex protein 1 subunit zeta	yes	yes	2	0.0049563	62.14			By matching		By matching	By matching			1		1	1	45656000
AQLLQPTLEINPR	A	R	1	1	1	0	0	2	1	0	0	1	3	0	0	0	2	0	1	0	0	0	0	0	13	0	14918409	Q12931	Q12931	TRAP1	Heat shock protein 75 kDa, mitochondrial	yes	yes	2	1.13e-07	140.3	By matching	By matching	By matching	By matching	By matching		1	2	1	1	1		104850000
AQLLVVGSPGPVPR	A	R	1	1	0	0	0	1	0	2	0	0	2	0	0	0	3	1	0	0	0	3	0	0	14	0	1388814	P32004	P32004	L1CAM	Neural cell adhesion molecule L1	yes	yes	2	0.00030346	91855	By matching	By matching	By MS/MS	By MS/MS	By MS/MS	By MS/MS	2	1	1	1	1	2	113390000
AQLYIDCEK	A	K	1	0	0	1	1	1	1	0	0	1	1	1	0	0	0	0	0	0	1	0	0	0	9	0	11385329	CON__Q28194;P07996	P07996	THBS1	Thrombospondin-1	no	no	2	0.482	168.23	By MS/MS	By MS/MS	By MS/MS	By MS/MS	By MS/MS	By MS/MS	1	2	1	2	1	2	2810400000
AQMVQEDLEK	A	K	1	0	0	1	0	2	2	0	0	0	1	1	1	0	0	0	0	0	0	1	0	0	10	0	11895649	P26038	P26038	MSN	Moesin	yes	yes	2	0.905	108.81			By matching	By MS/MS	By MS/MS	By MS/MS			1	2	1	2	513990000
AQNLNPMVDVK	A	K	1	0	2	1	0	1	0	0	0	0	1	1	1	0	1	0	0	0	0	2	0	0	11	0	12276282	Q9UBE0	Q9UBE0	SAE1	SUMO-activating enzyme subunit 1;SUMO-activating enzyme subunit 1, N-terminally processed	yes	yes	2	0.0023474	74165						By matching						1	68368000
AQNTWGCGNSLR	A	R	1	1	2	0	1	1	0	2	0	0	1	0	0	0	0	1	1	1	0	0	0	0	12	0	13626099	P02545	P02545	LMNA	Prelamin-A/C;Lamin-A/C	yes	yes	2	5.44e-09	134.68	By MS/MS	By MS/MS	By matching			By MS/MS	1	1	1			1	407350000
AQPAQPADEPAEK	A	K	4	0	0	1	0	2	2	0	0	0	0	1	0	0	3	0	0	0	0	0	0	0	13	0	13506416	P25786	P25786	PSMA1	Proteasome subunit alpha type-1	yes	yes	2	0.01045	53683		By MS/MS	By MS/MS	By MS/MS				1	2	2			44259000
AQPENIPAK	A	K	2	0	1	0	0	1	1	0	0	1	0	1	0	0	2	0	0	0	0	0	0	0	9	0	96651345	P08123	P08123	COL1A2	Collagen alpha-2(I) chain	yes	yes	2	0.015497	69198													36775000
AQPYDPNFYDETYDYGGFTMMFDDRR	A	R	1	2	1	5	0	1	1	2	0	0	0	0	2	3	2	0	2	0	4	0	0	0	26	1	32133121	P61978	P61978	HNRNPK	Heterogeneous nuclear ribonucleoprotein K	yes	yes	3	0.642	56.72			By matching			By matching			1			1	32032000
AQQELEEQTR	A	R	1	1	0	0	0	3	3	0	0	0	1	0	0	0	0	0	1	0	0	0	0	0	10	0	1230584	P26038	P26038	MSN	Moesin	yes	yes	2	0.226	126.07		By MS/MS	By MS/MS	By MS/MS	By MS/MS			1	1	1	1		56409000
AQQELEEQTRR	A	R	1	2	0	0	0	3	3	0	0	0	1	0	0	0	0	0	1	0	0	0	0	0	11	1	13866852	P26038	P26038	MSN	Moesin	yes	yes	3	0.00071175	116.77		By MS/MS	By MS/MS	By MS/MS	By MS/MS	By matching		1	1	1	2	1	207720000
AQQEQELAADAFK	A	K	4	0	0	1	0	3	2	0	0	0	1	1	0	1	0	0	0	0	0	0	0	0	13	0	14476943	P14314	P14314	PRKCSH	Glucosidase 2 subunit beta	yes	yes	2	0.00010275	113.63		By MS/MS	By MS/MS		By MS/MS			1	1		1		131730000
AQQVSQGLDVLTAK	A	K	2	0	0	1	0	3	0	1	0	0	2	1	0	0	0	1	1	0	0	2	0	0	14	0	14567886	P18206	P18206	VCL	Vinculin	yes	yes	2	1.25e-58	191.52	By MS/MS	By MS/MS	By MS/MS	By MS/MS	By MS/MS	By MS/MS	1	1	1	1	1	1	435240000
AQRIEYDCELVPR	A	R	1	2	0	1	1	1	2	0	0	1	1	0	0	0	1	0	0	0	1	1	0	0	13	1	16478039	Q9P258	Q9P258	RCC2	Protein RCC2	yes	yes	3	0.00035252	61375		By matching						1					25407000
AQRLSQETEALGR	A	R	2	2	0	0	0	2	2	1	0	0	2	0	0	0	0	1	1	0	0	0	0	0	13	1	14577587	Q02818	Q02818	NUCB1	Nucleobindin-1	yes	yes	3	0.0011967	66004					By MS/MS	By matching					1	1	26911000
AQSINITELNLPQLEMLK	A	K	1	0	2	0	0	2	2	0	0	2	4	1	1	0	1	1	1	0	0	0	0	0	18	0	20541082	Q99471	Q99471	PFDN5	Prefoldin subunit 5	yes	yes	2	0.00517	98531		By matching	By MS/MS		By MS/MS	By matching		1	1		1	1	53631000
AQSSQDAVSSMNLFDLGGQYLR	A	R	2	1	1	2	0	3	0	2	0	0	3	0	1	1	0	4	0	0	1	1	0	0	22	0	23861223	Q9UHX1	Q9UHX1	PUF60	Poly(U)-binding-splicing factor PUF60	yes	yes	2	0.0027874	73834													10948000
AQTYELQESNVQLK	A	K	1	0	1	0	0	3	2	0	0	0	2	1	0	0	0	1	1	0	1	1	0	0	14	0	16498261	Q9P0V9	Q9P0V9	SEPT10	Septin-10	yes	yes	2	0.446	113.47			By matching	By matching	By matching	By matching			1	1	1	1	35483000
AQVEEFLAQHGSEYQSVK	A	K	2	0	0	0	0	3	3	1	1	0	1	1	0	1	0	2	0	0	1	2	0	0	18	0	20489803	Q02809	Q02809	PLOD1	Procollagen-lysine,2-oxoglutarate 5-dioxygenase 1	yes	yes	2;3	4.77e-14	103.21	By MS/MS	By MS/MS	By MS/MS	By MS/MS	By MS/MS	By matching	1	2	1	1	1	2	197720000
AQVEQELTTLR	A	R	1	1	0	0	0	2	2	0	0	0	2	0	0	0	0	0	2	0	0	1	0	0	11	0	1286683	Q15149	Q15149	PLEC	Plectin	yes	yes	2	0.00056641	98249													13934000
AQVPFSSCLEAYGAPEQVDDFWSTALQAK	A	K	5	0	0	2	1	3	2	1	0	0	2	1	0	2	2	3	1	1	1	2	0	0	29	0	32144917	P45974	P45974	USP5	Ubiquitin carboxyl-terminal hydrolase 5	yes	yes	3	0.035	47.73			By MS/MS			By matching			1			1	19309000
AQWNQLQQLDTR	A	R	1	1	1	1	0	4	0	0	0	0	2	0	0	0	0	0	1	1	0	0	0	0	12	0	14997481	P40763	P40763	STAT3	Signal transducer and activator of transcription 3	yes	yes	2	0.0041665	61353		By matching						1					2507900
AQYDDIVTR	A	R	1	1	0	2	0	1	0	0	0	1	0	0	0	0	0	0	1	0	1	1	0	0	9	0	10795247	CON__Q14533;Q14533;CON__O43790;O43790	CON__Q14533	KRT81;KRT86	Keratin, type II cuticular Hb1;Keratin, type II cuticular Hb6	yes	no	2	0.010858	79906	By MS/MS			By MS/MS		By matching	1			1		1	185200000
AQYEDIANR	A	R	2	1	1	1	0	1	1	0	0	1	0	0	0	0	0	0	0	0	1	0	0	0	9	0	10785043	CON__P05787;P05787	CON__P05787	KRT8	Keratin, type II cytoskeletal 8	no	no	2	0.0075736	86833			By matching	By MS/MS	By MS/MS	By MS/MS			1	1	1	1	84460000
AQYEDIAQK	A	K	2	0	0	1	0	2	1	0	0	1	0	1	0	0	0	0	0	0	1	0	0	0	9	0	10645138	P04264	P04264	KRT1	Keratin, type II cytoskeletal 1	yes	yes	2	0.00077239	137.62	By MS/MS	By MS/MS	By matching	By MS/MS		By MS/MS	1	1	1	1		1	1165800000
AQYEEIANR	A	R	2	1	1	0	0	1	2	0	0	1	0	0	0	0	0	0	0	0	1	0	0	0	9	0	1092.52	CON__P13647;P13647	CON__P13647	KRT5	Keratin, type II cytoskeletal 5	yes	no	2	0.028396	50607		By MS/MS	By MS/MS					1	1				78260000
AQYEEIAQR	A	R	2	1	0	0	0	2	2	0	0	1	0	0	0	0	0	0	0	0	1	0	0	0	9	0	11065356	CON__P35908v2;P35908;CON__P35908;CON__ENSEMBL:ENSBTAP00000038253;CON__P19013;P19013;CON__P02538;P02538;CON__P48668;P48668;CON__P04259	CON__P35908v2	KRT2;KRT4;KRT6A;KRT6C	Keratin, type II cytoskeletal 2 epidermal;Keratin, type II cytoskeletal 4;Keratin, type II cytoskeletal 6A;Keratin, type II cytoskeletal 6C	no	no	2	0.0069906	98523	By matching	By MS/MS	By MS/MS			By MS/MS	1	1	1			1	449330000
AQYYLPDGSTIEIGPSR	A	R	1	1	0	1	0	1	1	2	0	2	1	0	0	0	2	2	1	0	2	0	0	0	17	0	18659159	P61163	P61163	ACTR1A	Alpha-centractin	yes	yes	2	0.0088407	40113						By matching						1	10824000
ARFEELCSDLFR	A	R	1	2	0	1	1	0	2	0	0	0	2	0	0	2	0	1	0	0	0	0	0	0	12	1	15417297	P17066;P48741;P0DMV9;P0DMV8	P0DMV9	HSPA6;HSPA7;HSPA1B;HSPA1A	Heat shock 70 kDa protein 6;Putative heat shock 70 kDa protein 7;Heat shock 70 kDa protein 1B;Heat shock 70 kDa protein 1A	no	no	2;3	0.000628	161.62		By matching	By MS/MS	By matching				2	2	1			590930000
ARFEELNADLFR	A	R	2	2	1	1	0	0	2	0	0	0	2	0	0	2	0	0	0	0	0	0	0	0	12	1	1479747	P11142;P54652	P11142	HSPA8;HSPA2	Heat shock cognate 71 kDa protein;Heat shock-related 70 kDa protein 2	yes	no	2;3	5.74e-10	182.35	By matching	By MS/MS	By MS/MS	By MS/MS	By MS/MS	By MS/MS	1	1	1	1	2	2	1781300000
ARFEELNADLFRGTLDPVEK	A	K	2	2	1	2	0	0	3	1	0	0	3	1	0	2	1	0	1	0	0	1	0	0	20	2	23191859	P11142	P11142	HSPA8	Heat shock cognate 71 kDa protein	yes	yes	3;4	4.73e-56	213.93			By MS/MS	By MS/MS	By MS/MS	By MS/MS			2	1	1	3	2362100000
ARFIINDWVK	A	K	1	1	1	1	0	0	0	0	0	2	0	1	0	1	0	0	0	1	0	1	0	0	10	1	12606979	P05121	P05121	SERPINE1	Plasminogen activator inhibitor 1	yes	yes	3	0.005251	69276	By matching	By MS/MS	By MS/MS	By MS/MS	By MS/MS	By MS/MS	1	2	2	1	1	1	153120000
ARGSVSDEEMMELREAFAK	A	K	3	2	0	1	0	0	4	1	0	0	1	1	2	1	0	2	0	0	0	1	0	0	19	2	21550038	P13796	P13796	LCP1	Plastin-2	yes	yes	3	1.95e-06	93269			By matching	By MS/MS	By MS/MS	By MS/MS			1	1	1	1	109310000
ARLAEQAERYDDMAAAMK	A	K	6	2	0	2	0	1	2	0	0	0	1	1	2	0	0	0	0	0	1	0	0	0	18	2	20389564	P61981	P61981	YWHAG	14-3-3 protein gamma;14-3-3 protein gamma, N-terminally processed	yes	yes	3	0.0081562	49559				By MS/MS		By matching				1		1	70126000
ARLECEINTYR	A	R	1	2	1	0	1	0	2	0	0	1	1	0	0	0	0	0	1	0	1	0	0	0	11	1	14236878	CON__Q14525;Q14525;CON__Q6NTB9;CON__O76009;CON__Q9UE12;CON__Q15323;O76009;Q15323;CON__Q9D646	CON__Q9D646	KRT33B;KRT33A;KRT31	Keratin, type I cuticular Ha3-II;Keratin, type I cuticular Ha3-I;Keratin, type I cuticular Ha1	no	no	2	0.00080788	160.36				By MS/MS						1			57859000
ARLTEGCSFR	A	R	1	2	0	0	1	0	1	1	0	0	1	0	0	1	0	1	1	0	0	0	0	0	10	1	11955768	P42677;Q71UM5	P42677	RPS27;RPS27L	40S ribosomal protein S27;40S ribosomal protein S27-like	yes	no	3	0.011899	56548				By MS/MS	By MS/MS	By MS/MS				1	1	1	69090000
ARPHSDFCLGCAAAPPAPFR	A	R	5	2	0	1	2	0	0	1	1	0	1	0	0	2	4	1	0	0	0	0	0	0	20	1	21970309	Q9NP84	Q9NP84	TNFRSF12A	Tumor necrosis factor receptor superfamily member 12A	yes	yes	3;4	1.63e-06	89261	By matching	By MS/MS	By MS/MS	By MS/MS	By MS/MS	By MS/MS	2	3	2	2	2	3	285690000
ARQAAPCVLFFDELDSIAK	A	K	4	1	0	2	1	1	1	0	0	1	2	1	0	2	1	1	0	0	0	1	0	0	19	1	2150083	P55072	P55072	VCP	Transitional endoplasmic reticulum ATPase	yes	yes	3	0.0032091	45608			By matching			By matching			1			1	37366000
ARQEELYSELQAR	A	R	2	2	0	0	0	2	3	0	0	0	2	0	0	0	0	1	0	0	1	0	0	0	13	1	15917954	Q15149	Q15149	PLEC	Plectin	yes	yes	3	0.015755	49929				By matching						1			58335000
ARVEVERDNLAEDIMR	A	R	2	3	1	2	0	0	3	0	0	1	1	0	1	0	0	0	0	0	0	2	0	0	16	2	19149582	P08670	P08670	VIM	Vimentin	yes	yes	3;4	6.15e-16	171.98	By matching	By MS/MS	By MS/MS	By MS/MS	By MS/MS	By matching	1	1	1	2	1	2	1592700000
ARVPQTFTVDCSQAGR	A	R	2	2	0	1	1	2	0	1	0	0	0	0	0	1	1	1	2	0	0	2	0	0	16	1	17918686	Q14315	Q14315	FLNC	Filamin-C	yes	yes	3	0.997	68944		By matching		By MS/MS				1		1			31338000
ARYEEVSVSGFEEFHR	A	R	1	2	0	0	0	0	4	1	1	0	0	0	0	2	0	2	0	0	1	2	0	0	16	1	19409017	Q9BRA2	Q9BRA2	TXNDC17	Thioredoxin domain-containing protein 17	yes	yes	3	0.4	88385			By MS/MS	By MS/MS	By MS/MS				1	1	1		115190000
ASAAFSSVGSVITK	A	K	3	0	0	0	0	0	0	1	0	1	0	1	0	1	0	4	1	0	0	2	0	0	14	0	13237034	P55327	P55327	TPD52	Tumor protein D52	yes	yes	2	0.017179	55401	By matching			By matching	By matching		1			1	1		41405000
ASAAPKPEPVPVQK	A	K	3	0	0	0	0	1	1	0	0	0	0	2	0	0	4	1	0	0	0	2	0	0	14	1	14177929	Q96HC4	Q96HC4	PDLIM5	PDZ and LIM domain protein 5	yes	yes	3	0.01258	31656		By matching	By MS/MS	By MS/MS	By MS/MS	By MS/MS		1	1	1	2	2	78709000
ASAATTAILIAR	A	R	5	1	0	0	0	0	0	0	0	2	1	0	0	0	0	1	2	0	0	0	0	0	12	0	11576768	P07093	P07093	SERPINE2	Glia-derived nexin	yes	yes	2	0.00064079	91584	By matching	By MS/MS		By MS/MS	By MS/MS	By MS/MS	1	1		1	1	1	137880000
ASAELALGENSEVLK	A	K	3	0	1	0	0	0	3	1	0	0	3	1	0	0	0	2	0	0	0	1	0	0	15	0	15297937	P00505	P00505	GOT2	Aspartate aminotransferase, mitochondrial	yes	yes	2	0.037	117.09		By MS/MS	By matching					1	1				50726000
ASAELIEEEVAK	A	K	3	0	0	0	0	0	4	0	0	1	1	1	0	0	0	1	0	0	0	1	0	0	12	0	12876558	P12081	P12081	HARS	Histidine--tRNA ligase, cytoplasmic	yes	yes	2	0.00020344	111.06			By MS/MS	By MS/MS	By MS/MS	By MS/MS			1	1	1	2	106690000
ASAGPQPLLVQSCK	A	K	2	0	0	0	1	2	0	1	0	0	2	1	0	0	2	2	0	0	0	1	0	0	14	0	14547551	Q9Y490	Q9Y490	TLN1	Talin-1	yes	yes	2	0.00031955	84289	By matching		By MS/MS	By MS/MS	By MS/MS	By MS/MS	1		1	1	1	1	99774000
ASALEQFVNSVR	A	R	2	1	1	0	0	1	1	0	0	0	1	0	0	1	0	2	0	0	0	2	0	0	12	0	13196834	Q9UNS2	Q9UNS2	COPS3	COP9 signalosome complex subunit 3	yes	yes	2	2.24e-144	264.37		By matching	By MS/MS			By matching		1	1			1	235520000
ASASGAMAK	A	K	4	0	0	0	0	0	0	1	0	0	0	1	1	0	0	2	0	0	0	0	0	0	9	0	79237999	Q9P0L0	Q9P0L0	VAPA	Vesicle-associated membrane protein-associated protein A	yes	yes	1	0.0049046	101.54													3581800
ASASGSGAQVGGPISSGSSASSVTVTR	A	R	4	1	0	0	0	1	0	5	0	1	0	0	0	0	1	9	2	0	0	3	0	0	27	0	23641517	P02545	P02545	LMNA	Prelamin-A/C;Lamin-A/C	yes	yes	2;3	4.72e-16	127.22		By MS/MS	By MS/MS	By MS/MS		By MS/MS		2	2	1		1	121040000
ASASYHISNLLEK	A	K	2	0	1	0	0	0	1	0	1	1	2	1	0	0	0	3	0	0	1	0	0	0	13	0	14317358	Q86VP6	Q86VP6	CAND1	Cullin-associated NEDD8-dissociated protein 1	yes	yes	2	7.12e-98	190.46				By MS/MS						2			67548000
ASAYVFASPGCK	A	K	3	0	0	0	1	0	0	1	0	0	0	1	0	1	1	2	0	0	1	1	0	0	12	0	1256586	O95861	O95861	BPNT1	3(2),5-bisphosphate nucleotidase 1	yes	yes	2	0.0028701	65347				By matching	By MS/MS	By matching				1	1	1	35932000
ASCLYGQLPK	A	K	1	0	0	0	1	1	0	1	0	0	2	1	0	0	1	1	0	0	1	0	0	0	10	0	11355696	P09211	P09211	GSTP1	Glutathione S-transferase P	yes	yes	2	0.0058109	77923	By MS/MS	By MS/MS	By MS/MS	By matching		By MS/MS	2	1	1	1		1	338080000
ASCYNSALGCCSDGK	A	K	2	0	1	1	3	0	0	2	0	0	1	1	0	0	0	3	0	0	1	0	0	0	15	0	1648628	O00468	O00468	AGRN	Agrin;Agrin N-terminal 110 kDa subunit;Agrin C-terminal 110 kDa subunit;Agrin C-terminal 90 kDa fragment;Agrin C-terminal 22 kDa fragment	yes	yes	2	0.538	102.66		By MS/MS	By MS/MS	By MS/MS		By MS/MS		1	1	1		1	143370000
ASEDIAK	A	K	2	0	0	1	0	0	1	0	0	1	0	1	0	0	0	1	0	0	0	0	0	0	7	0	73236538	P46060	P46060	RANGAP1	Ran GTPase-activating protein 1	yes	yes	1	0.0244	108.24													6662800
ASEELQK	A	K	1	0	0	0	0	1	2	0	0	0	1	1	0	0	0	1	0	0	0	0	0	0	7	0	8034025	Q9HB71	Q9HB71	CACYBP	Calcyclin-binding protein	yes	yes	1;2	0.0159	120.65		By matching	By MS/MS					1	2				280830000
ASEQAELPR	A	R	2	1	0	0	0	1	2	0	0	0	1	0	0	0	1	1	0	0	0	0	0	0	9	0	99949852	Q86UD1	Q86UD1	OAF	Out at first protein homolog	yes	yes	2	0.014489	72485		By MS/MS	By MS/MS		By matching	By MS/MS		1	2		1	1	48168000
ASEWVQQVSGLMDGK	A	K	1	0	0	1	0	2	1	2	0	0	1	1	1	0	0	2	0	1	0	2	0	0	15	0	1633777	P49588	P49588	AARS	Alanine--tRNA ligase, cytoplasmic	yes	yes	2	0.0023574	62705				By matching						1			33216000
ASFCLEDTECEGDIQK	A	K	1	0	0	2	2	1	3	1	0	1	1	1	0	1	0	1	1	0	0	0	0	0	16	0	19007819	Q9Y4K0	Q9Y4K0	LOXL2	Lysyl oxidase homolog 2	yes	yes	2	0.0952	95094	By matching	By MS/MS	By MS/MS	By MS/MS	By MS/MS		1	1	1	1	1		81188000
ASFENNCEIGCFAK	A	K	2	0	2	0	2	0	2	1	0	1	0	1	0	2	0	1	0	0	0	0	0	0	14	0	16456865	P56537	P56537	EIF6	Eukaryotic translation initiation factor 6	yes	yes	2	0.00035731	108.7	By MS/MS	By MS/MS	By MS/MS	By MS/MS	By MS/MS	By MS/MS	2	2	1	1	1	2	283500000
ASFNHFDRDHSGTLGPEEFK	A	K	1	1	1	2	0	0	2	2	2	0	1	1	0	3	1	2	1	0	0	0	0	0	20	1	22900403	P12814	P12814	ACTN1	Alpha-actinin-1	yes	yes	3	0.0015032	62203				By matching						1			38637000
ASFSVLGDILGSAMR	A	R	2	1	0	1	0	0	0	2	0	1	2	0	1	1	0	3	0	0	0	1	0	0	15	0	15227814	CON__ENSEMBL:ENSBTAP00000024146	CON__ENSEMBL:ENSBTAP00000024146			yes	yes	2	1.26e-25	193.62		By MS/MS	By MS/MS	By MS/MS	By MS/MS	By matching		2	2	3	3	2	2519300000
ASGADSKGDDLSTAILK	A	K	3	0	0	3	0	0	0	2	0	1	2	2	0	0	0	3	1	0	0	0	0	0	17	1	16478315	P55072	P55072	VCP	Transitional endoplasmic reticulum ATPase	yes	yes	2	7.96e-69	227.42		By matching	By matching			By MS/MS		1	1			1	231630000
ASGLGDHCEDINECLEDK	A	K	1	0	1	3	2	0	3	2	1	1	2	1	0	0	0	1	0	0	0	0	0	0	18	0	20608415	Q14766	Q14766	LTBP1	Latent-transforming growth factor beta-binding protein 1	yes	yes	3	0.0035539	40962		By MS/MS	By MS/MS		By matching	By matching		1	1		1	1	52717000
ASGNYATVISHNPETK	A	K	2	0	2	0	0	0	1	1	1	1	0	1	0	0	1	2	2	0	1	1	0	0	16	0	16878166	P62917	P62917	RPL8	60S ribosomal protein L8	yes	yes	2;3	0.0017581	66498				By matching	By MS/MS	By matching				1	2	1	103210000
ASGPGLNASGIPASLPVEFTIDAR	A	R	4	1	1	1	0	0	1	3	0	2	2	0	0	1	3	3	1	0	0	1	0	0	24	0	23392121	Q14315	Q14315	FLNC	Filamin-C	yes	yes	2	2.78e-59	224.86			By matching	By matching					1	1			40755000
ASGPGLNTTGVPASLPVEFTIDAK	A	K	3	0	1	1	0	0	1	3	0	1	2	1	0	1	3	2	3	0	0	2	0	0	24	0	23412165	P21333	P21333	FLNA	Filamin-A	yes	yes	2	0.0017148	39509		By matching	By matching	By MS/MS	By MS/MS	By matching		1	1	1	1	1	29823000
ASGPPVSELITK	A	K	1	0	0	0	0	0	1	1	0	1	1	1	0	0	2	2	1	0	0	1	0	0	12	0	11976605	P10412;P16402;P16403	P10412	HIST1H1E;HIST1H1D;HIST1H1C	Histone H1.4;Histone H1.3;Histone H1.2	no	no	2	0.0042654	83397	By matching		By MS/MS	By MS/MS	By MS/MS	By MS/MS	1		1	2	1	2	770840000
ASGTTTTAVK	A	K	2	0	0	0	0	0	0	1	0	0	0	1	0	0	0	1	4	0	0	1	0	0	10	0	93549238	Q13126	Q13126	MTAP	S-methyl-5-thioadenosine phosphorylase	yes	yes	2	0.0816	130.75													29174000
ASGVAVSDGVIK	A	K	2	0	0	1	0	0	0	2	0	1	0	1	0	0	0	2	0	0	0	3	0	0	12	0	1101603	P23528	P23528	CFL1	Cofilin-1	yes	yes	2	5.74e-05	123.96	By MS/MS	By matching	By MS/MS	By MS/MS	By MS/MS		1	1	1	1	1		1814700000
ASGVEGQVVAEGNDGGGGAGRPSLGSEK	A	K	3	1	1	1	0	1	3	9	0	0	1	1	0	0	1	3	0	0	0	3	0	0	28	1	25412055	Q76M96	Q76M96	CCDC80	Coiled-coil domain-containing protein 80	yes	yes	3	0.0024184	30542	By matching						1						16023000
ASGVQVADEVCR	A	R	2	1	0	1	1	1	1	1	0	0	0	0	0	0	0	1	0	0	0	3	0	0	12	0	12896034	P60981	P60981	DSTN	Destrin	yes	yes	2	0.0333	118.18		By MS/MS	By MS/MS	By MS/MS	By MS/MS	By MS/MS		1	1	1	1	1	217170000
ASGVQVADEVCRIFYDMK	A	K	2	1	0	2	1	1	1	1	0	1	0	1	1	1	0	1	0	0	1	3	0	0	18	1	20869816	P60981	P60981	DSTN	Destrin	yes	yes	3	0.0003493	69522													9523400
ASGVTVNDEVIK	A	K	1	0	1	1	0	0	1	1	0	1	0	1	0	0	0	1	1	0	0	3	0	0	12	0	12306456	Q9Y281	Q9Y281	CFL2	Cofilin-2	yes	yes	2	0.00039591	77662	By matching		By matching				1		1				49977000
ASHEEVEGLVEK	A	K	1	0	0	0	0	0	4	1	1	0	1	1	0	0	0	1	0	0	0	2	0	0	12	0	13256463	Q08380	Q08380	LGALS3BP	Galectin-3-binding protein	yes	yes	2;3	8.82e-10	162.38	By matching	By MS/MS	By MS/MS		By matching	By MS/MS	1	1	2		1	1	447390000
ASIHEAWTDGK	A	K	2	0	0	1	0	0	1	1	1	1	0	1	0	0	0	1	1	1	0	0	0	0	11	0	12135728	P12814;O43707	O43707	ACTN1;ACTN4	Alpha-actinin-1;Alpha-actinin-4	no	no	2;3	0.0040879	86898			By MS/MS						1				241230000
ASILNTWISLK	A	K	1	0	1	0	0	0	0	0	0	2	2	1	0	0	0	2	1	1	0	0	0	0	11	0	12447129	P22234	P22234	PAICS	Multifunctional protein ADE2;Phosphoribosylaminoimidazole-succinocarboxamide synthase;Phosphoribosylaminoimidazole carboxylase	yes	yes	2	0.019454	63283			By matching		By matching				1		1		61744000
ASINMLR	A	R	1	1	1	0	0	0	0	0	0	1	1	0	1	0	0	1	0	0	0	0	0	0	7	0	80343236	P18124	P18124	RPL7	60S ribosomal protein L7	yes	yes	2	0.0045463	84359						By MS/MS						1	0
ASIPFSVVGSNQLIEAK	A	K	2	0	1	0	0	1	1	1	0	2	1	1	0	1	1	3	0	0	0	2	0	0	17	0	17589516	Q15019	Q15019	SEPT2	Septin-2	yes	yes	2	0.0075801	43382		By MS/MS						1					57093000
ASITALEAK	A	K	3	0	0	0	0	0	1	0	0	1	1	1	0	0	0	1	1	0	0	0	0	0	9	0	9025073	P35579	P35579	MYH9	Myosin-9	yes	yes	2	0.013296	78516	By MS/MS			By MS/MS	By MS/MS	By MS/MS	1			1	1	1	65566000
ASITPGTILIILTGR	A	R	1	1	0	0	0	0	0	2	0	4	2	0	0	0	1	1	3	0	0	0	0	0	15	0	15249239	Q02878	Q02878	RPL6	60S ribosomal protein L6	yes	yes	2;3	0.0887	89283				By MS/MS		By matching				2		1	35259000
ASLEAAIADAEQRGELAIK	A	K	6	1	0	1	0	1	3	1	0	2	2	1	0	0	0	1	0	0	0	0	0	0	19	1	19550324	CON__P05787;P05787;CON__H-INV:HIT000292931	CON__P05787	KRT8	Keratin, type II cytoskeletal 8	yes	no	3	0.023072	32688		By matching	By matching		By MS/MS	By matching		1	1		1	1	36878000
ASLENSLREVEAR	A	R	2	2	1	0	0	0	3	0	0	0	2	0	0	0	0	2	0	0	0	1	0	0	13	1	14727583	P05783	P05783	KRT18	Keratin, type I cytoskeletal 18	yes	yes	3	0.027817	40577				By matching	By matching					1	1		57205000
ASLISAVSDK	A	K	2	0	0	1	0	0	0	0	0	1	1	1	0	0	0	3	0	0	0	1	0	0	10	0	98953933	Q99816	Q99816	TSG101	Tumor susceptibility gene 101 protein	yes	yes	2	0.01229	55549						By matching						1	8488200
ASLNGADIYSGCCTLK	A	K	2	0	1	1	2	0	0	2	0	1	2	1	0	0	0	2	1	0	1	0	0	0	16	0	17287811	P14866	P14866	HNRNPL	Heterogeneous nuclear ribonucleoprotein L	yes	yes	2	0.0458	112.51	By matching				By MS/MS	By MS/MS	1				1	1	75288000
ASLSLAPVNIFK	A	K	2	0	1	0	0	0	0	0	0	1	2	1	0	1	1	2	0	0	0	1	0	0	12	0	12587285	P78371	P78371	CCT2	T-complex protein 1 subunit beta	yes	yes	1;2	0.000102	123.86	By matching	By matching	By matching	By MS/MS	By MS/MS	By MS/MS	1	1	2	2	2	2	337960000
ASLYNAVTIEDVQK	A	K	2	0	1	1	0	1	1	0	0	1	1	1	0	0	0	1	1	0	1	2	0	0	14	0	15497988	Q9Y617	Q9Y617	PSAT1	Phosphoserine aminotransferase	yes	yes	2	8.33e-11	144.65	By MS/MS	By MS/MS	By MS/MS			By MS/MS	1	1	1			1	251220000
ASMGTLAFDEYGRPFLIIK	A	K	2	1	0	1	0	0	1	2	0	2	2	1	1	2	1	1	1	0	1	0	0	0	19	1	21281027	P48643	P48643	CCT5	T-complex protein 1 subunit epsilon	yes	yes	2;3	8.37e-59	254.77		By matching	By MS/MS	By MS/MS	By matching	By MS/MS		1	3	2	1	4	821400000
ASNGDAWVEAHGK	A	K	3	0	1	1	0	0	1	2	1	0	0	1	0	0	0	1	0	1	0	1	0	0	13	0	13406109	P38646	P38646	HSPA9	Stress-70 protein, mitochondrial	yes	yes	2;3	0.0007762	84658			By matching	By matching	By matching	By MS/MS			1	1	1	1	95393000
ASNLENSTYDLYTIPK	A	K	1	0	2	1	0	0	1	0	0	1	2	1	0	0	1	2	2	0	2	0	0	0	16	0	18278891	P53621	P53621	COPA	Coatomer subunit alpha;Xenin;Proxenin	yes	yes	2	0.124	94191			By MS/MS			By MS/MS			1			1	63079000
ASNVTNKTDPR	A	R	1	1	2	1	0	0	0	0	0	0	0	1	0	0	1	1	2	0	0	1	0	0	11	1	12016051	P07910	P07910	HNRNPC	Heterogeneous nuclear ribonucleoproteins C1/C2	yes	yes	2	0.0021714	80239	By matching			By MS/MS		By MS/MS	1			1		1	26315000
ASPDGLCQVSLQQGR	A	R	1	1	0	1	1	3	0	2	0	0	2	0	0	0	1	2	0	0	0	1	0	0	15	0	16147784	O15230	O15230	LAMA5	Laminin subunit alpha-5	yes	yes	2	0.0017491	77305		By matching	By matching					1	1				42607000
ASQNRDPAATSVAAARK	A	K	6	2	1	1	0	1	0	0	0	0	0	1	0	0	1	2	1	0	0	1	0	0	17	2	17128918	O00762	O00762	UBE2C	Ubiquitin-conjugating enzyme E2 C	yes	yes	3	0.00095201	51888			By matching	By matching					1	1			23727000
ASQSQGIQQLLQAEK	A	K	2	0	0	0	0	5	1	1	0	1	2	1	0	0	0	2	0	0	0	0	0	0	15	0	16278529	O75348;O95670	O75348	ATP6V1G1;ATP6V1G2	V-type proton ATPase subunit G 1;V-type proton ATPase subunit G 2	yes	no	2	0.0018253	54143		By matching						1					12419000
ASSAQSGGSSGGPAVPTVQR	A	R	3	1	0	0	0	2	0	4	0	0	0	0	0	0	2	5	1	0	0	2	0	0	20	0	17998762	Q7KZF4	Q7KZF4	SND1	Staphylococcal nuclease domain-containing protein 1	yes	yes	2	3.44e-24	134.21				By MS/MS	By MS/MS	By matching				1	1	1	65000000
ASSDIQVK	A	K	1	0	0	1	0	1	0	0	0	1	0	1	0	0	0	2	0	0	0	1	0	0	8	0	8464447	P16949	P16949	STMN1	Stathmin	yes	yes	1;2	0.0262	69998													46276000
ASSEGGTAAGAGLDSLHK	A	K	4	0	0	1	0	0	1	4	1	0	2	1	0	0	0	3	1	0	0	0	0	0	18	0	16277802	O15143	O15143	ARPC1B	Actin-related protein 2/3 complex subunit 1B	yes	yes	2;3	0.0033925	47201				By matching	By matching	By MS/MS				1	1	1	103550000
ASSELFSQK	A	K	1	0	0	0	0	1	1	0	0	0	1	1	0	1	0	3	0	0	0	0	0	0	9	0	99549238	Q01581	Q01581	HMGCS1	Hydroxymethylglutaryl-CoA synthase, cytoplasmic	yes	yes	2	0.011812	78334	By matching				By MS/MS		1				1		61076000
ASSIIDELFQDR	A	R	1	1	0	2	0	1	1	0	0	2	1	0	0	1	0	2	0	0	0	0	0	0	12	0	13926885	P10909	P10909	CLU	Clusterin;Clusterin beta chain;Clusterin alpha chain	yes	yes	2	1.47e-05	142.83	By MS/MS	By matching	By MS/MS	By MS/MS	By MS/MS	By MS/MS	1	1	1	2	1	2	702280000
ASSIIDELFQDRFFTR	A	R	1	2	0	2	0	1	1	0	0	2	1	0	0	3	0	2	1	0	0	0	0	0	16	1	19439741	P10909	P10909	CLU	Clusterin;Clusterin beta chain;Clusterin alpha chain	yes	yes	3	0.0095961	44294			By MS/MS						1				30933000
ASSLIEEAK	A	K	2	0	0	0	0	0	2	0	0	1	1	1	0	0	0	2	0	0	0	0	0	0	9	0	94649713	Q9Y490	Q9Y490	TLN1	Talin-1	yes	yes	2	0.032264	47082													17934000
ASSPVPLPPVTHLDLTPSPDVPLTIMK	A	K	1	0	0	2	0	0	0	0	1	1	4	1	1	0	7	3	3	0	0	3	0	0	27	0	2821.53	Q99538	Q99538	LGMN	Legumain	yes	yes	3	0.0012473	31.17			By MS/MS						1				4547300
ASSSAGTDPQLLLYR	A	R	2	1	0	1	0	1	0	1	0	0	3	0	0	0	1	3	1	0	1	0	0	0	15	0	15778049	Q6UVK1	Q6UVK1	CSPG4	Chondroitin sulfate proteoglycan 4	yes	yes	2	0.00015085	93258		By MS/MS	By MS/MS	By MS/MS	By MS/MS	By MS/MS		1	1	1	1	1	123260000
ASSSILIDESEPTTNIQIR	A	R	1	1	1	1	0	1	2	0	0	4	1	0	0	0	1	4	2	0	0	0	0	0	19	0	2073059	Q9UNZ2	Q9UNZ2	NSFL1C	NSFL1 cofactor p47	yes	yes	2	0.00013964	91914					By matching						1		8444100
ASTALSNEQQAR	A	R	3	1	1	0	0	2	1	0	0	0	1	0	0	0	0	2	1	0	0	0	0	0	12	0	12746215	P12270	P12270	TPR	Nucleoprotein TPR	yes	yes	2	0.00021927	99815		By matching	By matching		By MS/MS			1	1		1		19281000
ASTSPDRVFFR	A	R	1	2	0	1	0	0	0	0	0	0	0	0	0	2	1	2	1	0	0	1	0	0	11	1	12816466	CON__Q2KJF1	CON__Q2KJF1			yes	yes	3	0.00011823	89548	By matching	By MS/MS	By MS/MS		By MS/MS	By MS/MS	1	1	1		1	2	211740000
ASVPTIQDQASAMQLSQCAK	A	K	4	0	0	1	1	4	0	0	0	1	1	1	1	0	1	3	1	0	0	1	0	0	20	0	21330194	Q9Y490	Q9Y490	TLN1	Talin-1	yes	yes	2	0.0045902	40552				By matching		By matching				1		1	20975000
ASVSELACIYSALILHDDEVTVTEDK	A	K	3	0	0	3	1	0	3	0	1	2	3	1	0	0	0	3	2	0	1	3	0	0	26	0	28773954	P05386	P05386	RPLP1	60S acidic ribosomal protein P1	yes	yes	3	1.31e-84	201.82	By matching	By matching	By matching	By matching	By matching	By MS/MS	1	1	1	1	1	2	1378900000
ASVSELACIYSALILHDDEVTVTEDKINALIK	A	K	4	0	1	3	1	0	3	0	1	4	4	2	0	0	0	3	2	0	1	3	0	0	32	1	35298226	P05386	P05386	RPLP1	60S acidic ribosomal protein P1	yes	yes	3	4.12e-63	125.74													9935400
ASVTGYLLVYESVDGTVK	A	K	1	0	0	1	0	0	1	2	0	0	2	1	0	0	0	2	2	0	2	4	0	0	18	0	1899983	P24821	P24821	TNC	Tenascin	yes	yes	2	1.64e-22	137.84		By MS/MS	By MS/MS	By MS/MS		By matching		1	1	1		1	40323000
ASVTVGGEQISAIGR	A	R	2	1	0	0	0	1	1	3	0	2	0	0	0	0	0	2	1	0	0	2	0	0	15	0	14437682	Q8TEA8	Q8TEA8	DTD1	D-tyrosyl-tRNA(Tyr) deacylase 1	yes	yes	2	3.07e-09	125.97		By MS/MS	By MS/MS	By MS/MS	By MS/MS			1	1	1	1		135500000
ASYAQQPAESR	A	R	3	1	0	0	0	2	1	0	0	0	0	0	0	0	1	2	0	0	1	0	0	0	11	0	12065629	P98160	P98160	HSPG2	Basement membrane-specific heparan sulfate proteoglycan core protein;Endorepellin;LG3 peptide	yes	yes	2	0.00013844	103.7		By MS/MS		By MS/MS	By matching	By MS/MS		1		1	1	1	98773000
ATAAETSASEPEAESK	A	K	5	0	0	0	0	0	4	0	0	0	0	1	0	0	1	3	2	0	0	0	0	0	16	0	15777057	Q15020	Q15020	SART3	Squamous cell carcinoma antigen recognized by T-cells 3	yes	yes	2	0.0352	107.18						By matching						1	9507400
ATAAFILANEHNVALFK	A	K	5	0	2	0	0	0	1	0	1	1	2	1	0	2	0	0	1	0	0	1	0	0	17	0	18289836	O00410	O00410	IPO5	Importin-5	yes	yes	2;3	0.0461	79.82	By MS/MS	By matching	By MS/MS		By MS/MS	By MS/MS	1	2	1		1	1	220380000
ATADDELSFK	A	K	2	0	0	2	0	0	1	0	0	0	1	1	0	1	0	1	1	0	0	0	0	0	10	0	10955084	P62993	P62993	GRB2	Growth factor receptor-bound protein 2	yes	yes	2	0.024076	48794					By MS/MS	By MS/MS					1	1	35024000
ATAEQISSQTGNK	A	K	2	0	1	0	0	2	1	1	0	1	0	1	0	0	0	2	2	0	0	0	0	0	13	0	13336474	Q16698	Q16698	DECR1	2,4-dienoyl-CoA reductase, mitochondrial	yes	yes	2	0.0017756	84658													9864600
ATAEVLNIGK	A	K	2	0	1	0	0	0	1	1	0	1	1	1	0	0	0	0	1	0	0	1	0	0	10	0	1014571	P22234	P22234	PAICS	Multifunctional protein ADE2;Phosphoribosylaminoimidazole-succinocarboxamide synthase;Phosphoribosylaminoimidazole carboxylase	yes	yes	2	2.04e-24	123.98													0
ATAEVLNIGKK	A	K	2	0	1	0	0	0	1	1	0	1	1	2	0	0	0	0	1	0	0	1	0	0	11	1	11426659	P22234	P22234	PAICS	Multifunctional protein ADE2;Phosphoribosylaminoimidazole-succinocarboxamide synthase;Phosphoribosylaminoimidazole carboxylase	yes	yes	2	4.53e-05	131.44	By MS/MS	By matching	By matching		By MS/MS		1	1	1		1		211660000
ATAFNEQVDK	A	K	2	0	1	1	0	1	1	0	0	0	0	1	0	1	0	0	1	0	0	1	0	0	10	0	11215353	P27694	P27694	RPA1	Replication protein A 70 kDa DNA-binding subunit;Replication protein A 70 kDa DNA-binding subunit, N-terminally processed	yes	yes	2	0.0020302	84213				By matching	By matching	By matching				1	1	1	29712000
ATAGAYIASQTVK	A	K	4	0	0	0	0	1	0	1	0	1	0	1	0	0	0	1	2	0	1	1	0	0	13	0	12796772	P28074	P28074	PSMB5	Proteasome subunit beta type-5	yes	yes	2	0.000356	124.1		By MS/MS	By MS/MS	By MS/MS	By MS/MS	By MS/MS		1	2	1	1	1	375950000
ATAGAYIASQTVKK	A	K	4	0	0	0	0	1	0	1	0	1	0	2	0	0	0	1	2	0	1	1	0	0	14	1	14077722	P28074	P28074	PSMB5	Proteasome subunit beta type-5	yes	yes	2	0.0016968	81017													20871000
ATAPQTQHVSPMR	A	R	2	1	0	0	0	2	0	0	1	0	0	0	1	0	2	1	2	0	0	1	0	0	13	0	14227038	P29692	P29692	EEF1D	Elongation factor 1-delta	yes	yes	2;3	0.0010872	88441		By MS/MS	By MS/MS	By MS/MS	By MS/MS	By MS/MS		1	1	2	1	2	209850000
ATAVMPDGQFK	A	K	2	0	0	1	0	1	0	1	0	0	0	1	1	1	1	0	1	0	0	1	0	0	11	0	11635645	Q06830	Q06830	PRDX1	Peroxiredoxin-1	yes	yes	2	0.000116	166.16	By MS/MS	By MS/MS		By MS/MS	By matching	By MS/MS	1	1		3	1	1	2269900000
ATAVVDGAFK	A	K	3	0	0	1	0	0	0	1	0	0	0	1	0	1	0	0	1	0	0	2	0	0	10	0	9775182	P32119	P32119	PRDX2	Peroxiredoxin-2	yes	yes	2	0.0026755	78334		By MS/MS	By matching		By MS/MS	By MS/MS		1	1		1	1	139590000
ATCAPQHGAPGPGPADASK	A	K	5	0	0	1	1	1	0	3	1	0	0	1	0	0	4	1	1	0	0	0	0	0	19	0	17888213	P21333	P21333	FLNA	Filamin-A	yes	yes	3	1.65e-06	90718		By MS/MS	By MS/MS	By MS/MS	By MS/MS	By MS/MS		2	1	2	3	1	165010000
ATCIGNNSAAAVSMLK	A	K	4	0	2	0	1	0	0	1	0	1	1	1	1	0	0	2	1	0	0	1	0	0	16	0	16067807	P25789	P25789	PSMA4	Proteasome subunit alpha type-4	yes	yes	2	0.0044546	54199		By matching	By matching					1	1				116990000
ATCYEDQGISYR	A	R	1	1	0	1	1	1	1	1	0	1	0	0	0	0	0	1	1	0	2	0	0	0	12	0	14616194	P00750	P00750	PLAT	Tissue-type plasminogen activator;Tissue-type plasminogen activator chain A;Tissue-type plasminogen activator chain B	yes	yes	2	0.0054178	59426		By MS/MS	By MS/MS	By MS/MS		By matching		1	1	1		1	26519000
ATDELATK	A	K	2	0	0	1	0	0	1	0	0	0	1	1	0	0	0	0	2	0	0	0	0	0	8	0	84742871	Q96C19	Q96C19	EFHD2	EF-hand domain-containing protein D2	yes	yes	1;2	0.021579	82279	By matching						1						2971000
ATDLGGTSQAGTSQR	A	R	2	1	0	1	0	2	0	3	0	0	1	0	0	0	0	2	3	0	0	0	0	0	15	0	14486855	Q7Z2W4	Q7Z2W4	ZC3HAV1	Zinc finger CCCH-type antiviral protein 1	yes	yes	2	0.696	98353		By matching	By matching	By MS/MS		By MS/MS		1	1	1		1	17217000
ATDSWALAVDEQEAAVK	A	K	5	0	0	2	0	1	2	0	0	0	1	1	0	0	0	1	1	1	0	2	0	0	17	0	18028687	Q9NUU7	Q9NUU7	DDX19A	ATP-dependent RNA helicase DDX19A	yes	yes	2	0.00126	109.6				By matching	By matching	By matching				1	1	1	9822500
ATDYGPEEVCER	A	R	1	1	0	1	1	0	3	1	0	0	0	0	0	0	1	0	1	0	1	1	0	0	12	0	14245878	O75157	O75157	TSC22D2	TSC22 domain family protein 2	yes	yes	2	0.0010688	78655													12998000
ATEEFIIR	A	R	1	1	0	0	0	0	2	0	0	2	0	0	0	1	0	0	1	0	0	0	0	0	8	0	9775182	Q14764	Q14764	MVP	Major vault protein	yes	yes	1	0.03089	68422			By matching	By matching	By matching	By matching			1	1	1	1	19334000
ATEGMVVADK	A	K	2	0	0	1	0	0	1	1	0	0	0	1	1	0	0	0	1	0	0	2	0	0	10	0	10194957	Q99436	Q99436	PSMB7	Proteasome subunit beta type-7	yes	yes	2	0.0029202	76827		By MS/MS	By MS/MS	By MS/MS		By MS/MS		1	1	1		1	295690000
ATENDIANFFSPLNPIR	A	R	2	1	3	1	0	0	1	0	0	2	1	0	0	2	2	1	1	0	0	0	0	0	17	0	19179585	P31942	P31942	HNRNPH3	Heterogeneous nuclear ribonucleoprotein H3	yes	yes	2	0.00019477	92925			By matching	By matching		By MS/MS			1	1		1	47769000
ATENDIYNFFSPLNPMR	A	R	1	1	3	1	0	0	1	0	0	1	1	0	1	2	2	1	1	0	1	0	0	0	17	0	20279411	P55795	P55795	HNRNPH2	Heterogeneous nuclear ribonucleoprotein H2	yes	yes	2	0.0843	77305													5207200
ATENDIYNFFSPLNPVR	A	R	1	1	3	1	0	0	1	0	0	1	1	0	0	2	2	1	1	0	1	1	0	0	17	0	1995969	P31943;P52597	P31943	HNRNPH1;HNRNPF	Heterogeneous nuclear ribonucleoprotein H;Heterogeneous nuclear ribonucleoprotein H, N-terminally processed;Heterogeneous nuclear ribonucleoprotein F;Heterogeneous nuclear ribonucleoprotein F, N-terminally processed	no	no	2;3	0.00236	126.21			By MS/MS			By MS/MS			1			2	196290000
ATESGAQSAPLPMEGVDISPK	A	K	3	0	0	1	0	1	2	2	0	1	1	1	1	0	3	3	1	0	0	1	0	0	21	0	20840096	Q02790	Q02790	FKBP4	Peptidyl-prolyl cis-trans isomerase FKBP4;Peptidyl-prolyl cis-trans isomerase FKBP4, N-terminally processed	yes	yes	2	0.002606	57679		By matching		By MS/MS	By matching	By matching		1		1	1	1	31108000
ATFAGLYSLDVGEEGDQAIAEALAAPSR	A	R	7	1	0	2	0	1	3	3	0	1	3	0	0	1	1	2	1	0	1	1	0	0	28	0	2821377	P48637	P48637	GSS	Glutathione synthetase	yes	yes	3	0.035941	16601													4112000
ATFYGEQVDYYK	A	K	1	0	0	1	0	1	1	1	0	0	0	1	0	1	0	0	1	0	3	1	0	0	12	0	14826667	P46940	P46940	IQGAP1	Ras GTPase-activating-like protein IQGAP1	yes	yes	2	0.0049723	60342	By matching						1						39753000
ATIGADFLTK	A	K	2	0	0	1	0	0	0	1	0	1	1	1	0	1	0	0	2	0	0	0	0	0	10	0	10355601	P51149	P51149	RAB7A	Ras-related protein Rab-7a	yes	yes	2	0.01344	54416		By matching	By matching	By matching				1	1	1			61785000
ATISNDGATILK	A	K	2	0	1	1	0	0	0	1	0	2	1	1	0	0	0	1	2	0	0	0	0	0	12	0	12026507	Q99832	Q99832	CCT7	T-complex protein 1 subunit eta	yes	yes	2	0.00024373	98943					By MS/MS	By matching					1	1	210120000
ATITGYR	A	R	1	1	0	0	0	0	0	1	0	1	0	0	0	0	0	0	2	0	1	0	0	0	7	0	780413	P02751	P02751	FN1	Fibronectin;Anastellin;Ugl-Y1;Ugl-Y2;Ugl-Y3	yes	yes	2	0.029947	111.28													151810000
ATIVHQDQAYDDK	A	K	2	0	0	3	0	2	0	0	1	1	0	1	0	0	0	0	1	0	1	1	0	0	13	0	15027001	O75326	O75326	SEMA7A	Semaphorin-7A	yes	yes	2;3	9.51e-06	176.51		By MS/MS	By MS/MS	By MS/MS	By MS/MS	By MS/MS		3	2	2	2	2	427760000
ATLKDQLIYNLLK	A	K	1	0	1	1	0	1	0	0	0	1	4	2	0	0	0	0	1	0	1	0	0	0	13	1	15318974	P00338	P00338	LDHA	L-lactate dehydrogenase A chain	yes	yes	2	6.71e-70	155.99				By MS/MS	By MS/MS					1	2		58100000
ATLKDQLIYNLLKEEQTPQNK	A	K	1	0	2	1	0	3	2	0	0	1	4	3	0	0	1	0	2	0	1	0	0	0	21	2	24863381	P00338	P00338	LDHA	L-lactate dehydrogenase A chain	yes	yes	3	0.00011465	57989			By MS/MS						1				8913400
ATLVCLISDFYPGSVTVVWK	A	K	1	0	0	1	1	0	0	1	0	1	2	1	0	1	1	2	2	1	1	4	0	0	20	0	22541708	CON__Q1RMN8	CON__Q1RMN8			yes	yes	2;3	2.34E-10	138.42			By MS/MS	By MS/MS		By MS/MS			2	2		2	86559000
ATLVESSTSGFTPGGGGSSVSMIASR	A	R	2	1	0	0	0	0	1	5	0	1	1	0	1	1	1	7	3	0	0	2	0	0	26	0	24421697	P49321	P49321	NASP	Nuclear autoantigenic sperm protein	yes	yes	2	0.00064809	65231													12766000
ATLWYVPLSLK	A	K	1	0	0	0	0	0	0	0	0	0	3	1	0	0	1	1	1	1	1	1	0	0	11	0	12897384	O00154	O00154	ACOT7	Cytosolic acyl coenzyme A thioester hydrolase	yes	yes	2	0.012049	52.79				By MS/MS						1			35217000
ATNFLAHEK	A	K	2	0	1	0	0	0	1	0	1	0	1	1	0	1	0	0	1	0	0	0	0	0	9	0	10295243	P29692	P29692	EEF1D	Elongation factor 1-delta	yes	yes	2	0.0014807	120.99		By MS/MS		By matching	By MS/MS			1		1	1		356990000
ATNIEVLSNTFQFTNEAR	A	R	2	1	3	0	0	1	2	0	0	1	1	0	0	2	0	1	3	0	0	1	0	0	18	0	20540069	O75534	O75534	CSDE1	Cold shock domain-containing protein E1	yes	yes	2	0.0114	128.31				By matching		By matching				1		1	44523000
ATPEQYQILK	A	K	1	0	0	0	0	2	1	0	0	1	1	1	0	0	1	0	1	0	1	0	0	0	10	0	11896343	P14324	P14324	FDPS	Farnesyl pyrophosphate synthase	yes	yes	2	0.011164	56659	By matching	By matching	By MS/MS	By MS/MS	By matching	By matching	1	1	1	2	1	1	237400000
ATPFIECNGGR	A	R	1	1	1	0	1	0	1	2	0	1	0	0	0	1	1	0	1	0	0	0	0	0	11	0	12205608	P08572	P08572	COL4A2	Collagen alpha-2(IV) chain;Canstatin	yes	yes	2	0.032737	37191													24213000
ATPLSSTVTLSMSADVPLVVEYK	A	K	2	0	0	1	0	0	1	0	0	0	3	1	1	0	2	4	3	0	1	4	0	0	23	0	24072556	P12004	P12004	PCNA	Proliferating cell nuclear antigen	yes	yes	2	0.02682	36638						By matching						1	13216000
ATPPQIVNGDQYCGDYELFVEAVEQNTLQEFLK	A	K	2	0	2	2	1	4	4	2	0	1	3	1	0	2	2	0	2	0	2	3	0	0	33	0	38148036	Q9H299	Q9H299	SH3BGRL3	SH3 domain-binding glutamic acid-rich-like protein 3	yes	yes	3	1.47e-14	80.36		By MS/MS				By MS/MS		1				1	31538000
ATQALVLAPTR	A	R	3	1	0	0	0	1	0	0	0	0	2	0	0	0	1	0	2	0	0	1	0	0	11	0	11396663	P60842	P60842	EIF4A1	Eukaryotic initiation factor 4A-I	yes	yes	2	0.000345	121.83		By MS/MS	By MS/MS	By MS/MS		By MS/MS		1	1	1		2	424330000
ATQALVLAPTRELAQQIQK	A	K	4	1	0	0	0	4	1	0	0	1	3	1	0	0	1	0	2	0	0	1	0	0	19	1	20781848	P60842	P60842	EIF4A1	Eukaryotic initiation factor 4A-I	yes	yes	2;3	2.99e-65	271.56	By matching	By matching	By matching	By MS/MS	By MS/MS	By MS/MS	1	1	1	1	2	3	574070000
ATSNVFAMFDQSQIQEFK	A	K	2	0	1	1	0	3	1	0	0	1	0	1	1	3	0	2	1	0	0	1	0	0	18	0	20899779	P19105;O14950;P24844	P19105	MYL12A;MYL12B;MYL9	Myosin regulatory light chain 12A;Myosin regulatory light chain 12B;Myosin regulatory light polypeptide 9	yes	no	2	7.32e-155	286.26	By matching	By matching	By MS/MS	By MS/MS		By MS/MS	1	2	1	1		2	342030000
ATSRGCITIIGGGDTATCCAK	A	K	3	1	0	1	3	0	0	4	0	3	0	1	0	0	0	1	4	0	0	0	0	0	21	1	21689977	P00558	P00558	PGK1	Phosphoglycerate kinase 1	yes	yes	3	0.00019869	70.99		By matching	By matching	By matching	By matching	By matching		1	1	1	1	1	42951000
ATSSSSGSLSATGR	A	R	2	1	0	0	0	0	0	2	0	0	1	0	0	0	0	6	2	0	0	0	0	0	14	0	12676004	Q03252	Q03252	LMNB2	Lamin-B2	yes	yes	2	1.53e-05	89548						By MS/MS						1	1968500
ATTAALLLEAQAATGFLVDPVR	A	R	6	1	0	1	0	1	1	1	0	0	4	0	0	1	1	0	3	0	0	2	0	0	22	0	22272212	Q15149	Q15149	PLEC	Plectin	yes	yes	3	3.99e-10	99059			By matching	By matching		By matching			1	1		1	11563000
ATTAALLLEAQAATGFLVDPVRNQR	A	R	6	2	1	1	0	2	1	1	0	0	4	0	0	1	1	0	3	0	0	2	0	0	25	1	26254238	Q15149	Q15149	PLEC	Plectin	yes	yes	3	0.0205	75797			By matching						1				19967000
ATTATMATSGSAR	A	R	4	1	0	0	0	0	0	1	0	0	0	0	1	0	0	2	4	0	0	0	0	0	13	0	12245768	P38919	P38919	EIF4A3	Eukaryotic initiation factor 4A-III;Eukaryotic initiation factor 4A-III, N-terminally processed	yes	yes	2	0.0057667	49189													9820500
ATTATMATSGSARK	A	K	4	1	0	0	0	0	0	1	0	0	0	1	1	0	0	2	4	0	0	0	0	0	14	1	13526718	P38919	P38919	EIF4A3	Eukaryotic initiation factor 4A-III;Eukaryotic initiation factor 4A-III, N-terminally processed	yes	yes	2	0.00014077	96015			By MS/MS	By MS/MS	By MS/MS	By MS/MS			1	2	2	2	203900000
ATTLSNAVSSLASTGLSLTK	A	K	3	0	1	0	0	0	0	1	0	0	4	1	0	0	0	5	4	0	0	1	0	0	20	0	19210368	Q13492	Q13492	PICALM	Phosphatidylinositol-binding clathrin assembly protein	yes	yes	2	7.77e-37	192.46			By matching	By matching		By matching			1	1		1	54824000
ATVHIQVNDVNEYAPVFK	A	K	2	0	2	1	0	1	1	0	1	1	0	1	0	1	1	0	1	0	1	4	0	0	18	0	20430425	O94985	O94985	CLSTN1	Calsyntenin-1;Soluble Alc-alpha;CTF1-alpha	yes	yes	2;3	0.882	64.52	By matching				By MS/MS	By MS/MS	1				2	1	145340000
ATVLNYLPK	A	K	1	0	1	0	0	0	0	0	0	0	2	1	0	0	1	0	1	0	1	1	0	0	9	0	10175859	CON__ENSEMBL:ENSBTAP00000024146;P20742;P01023	CON__ENSEMBL:ENSBTAP00000024146	PZP;A2M	Pregnancy zone protein;Alpha-2-macroglobulin	no	no	2	0.022996	65038		By MS/MS	By matching			By matching		1	1			1	191310000
ATVMLYDDGNK	A	K	1	0	1	2	0	0	0	1	0	0	1	1	1	0	0	0	1	0	1	1	0	0	11	0	12255649	P50552	P50552	VASP	Vasodilator-stimulated phosphoprotein	yes	yes	2	0.0079814	56632	By matching			By MS/MS	By matching	By matching	1			1	1	1	35099000
ATVQQLEGR	A	R	1	1	0	0	0	2	1	1	0	0	1	0	0	0	0	0	1	0	0	1	0	0	9	0	10005302	Q01469	Q01469	FABP5	Fatty acid-binding protein, epidermal	yes	yes	2	0.0020158	94302	By MS/MS	By MS/MS	By matching			By matching	1	1	1			1	144030000
ATVQVVAGLK	A	K	2	0	0	0	0	1	0	1	0	0	1	1	0	0	0	0	1	0	0	3	0	0	10	0	98459678	CON__Q2KJ62	CON__Q2KJ62			no	no	2	0.0034819	75854	By MS/MS	By MS/MS	By MS/MS	By MS/MS	By MS/MS	By MS/MS	1	1	1	1	1	1	140780000
ATVQVVGGLK	A	K	1	0	0	0	0	1	0	2	0	0	1	1	0	0	0	0	1	0	0	3	0	0	10	0	97058113	CON__P01045-1	CON__P01045-1			yes	yes	2	0.0060868	72038		By MS/MS	By MS/MS	By MS/MS	By MS/MS	By MS/MS		1	1	1	1	1	336380000
ATVSAPFGK	A	K	2	0	0	0	0	0	0	1	0	0	0	1	0	1	1	1	1	0	0	1	0	0	9	0	87647052	Q15149	Q15149	PLEC	Plectin	yes	yes	2	0.025533	54157													22183000
ATVTATTK	A	K	2	0	0	0	0	0	0	0	0	0	0	1	0	0	0	0	4	0	0	1	0	0	8	0	79143888	Q9Y230	Q9Y230	RUVBL2	RuvB-like 2	yes	yes	1	0.0029154	179.21		By matching	By matching	By matching	By matching	By matching		1	1	1	1	1	63990000
ATVTPSPVK	A	K	1	0	0	0	0	0	0	0	0	0	0	1	0	0	2	1	2	0	0	2	0	0	9	0	89851238	Q9H1E3	Q9H1E3	NUCKS1	Nuclear ubiquitous casein and cyclin-dependent kinase substrate 1	yes	yes	2	0.0056169	95605				By MS/MS	By MS/MS					1	1		62843000
AVAAEAQDTATR	A	R	5	1	0	1	0	1	1	0	0	0	0	0	0	0	0	0	2	0	0	1	0	0	12	0	12025891	O15230	O15230	LAMA5	Laminin subunit alpha-5	yes	yes	2	0.0003013	96.89	By matching	By MS/MS	By MS/MS		By MS/MS	By MS/MS	1	1	1		1	1	30585000
AVAAGNSCRQEDVIATANLSR	A	R	5	2	2	1	1	1	1	1	0	1	1	0	0	0	0	2	1	0	0	2	0	0	21	1	22020811	Q9Y490;Q9Y4G6	Q9Y490	TLN1;TLN2	Talin-1;Talin-2	yes	no	3	0.0028863	44816			By MS/MS						1				18103000
AVAALLTIPEAEK	A	K	4	0	0	0	0	0	2	0	0	1	2	1	0	0	1	0	1	0	0	1	0	0	13	0	13247602	Q86VP6	Q86VP6	CAND1	Cullin-associated NEDD8-dissociated protein 1	yes	yes	2	0.00032412	96.89		By matching	By MS/MS	By MS/MS	By MS/MS	By MS/MS		1	1	1	1	1	102180000
AVADLALIPDVDIDSDGVFK	A	K	3	0	0	5	0	0	0	1	0	2	2	1	0	1	1	1	0	0	0	3	0	0	20	0	20720678	Q9NRX4	Q9NRX4	PHPT1	14 kDa phosphohistidine phosphatase	yes	yes	2	2.88e-13	123.02			By MS/MS						1				27272000
AVAEQIPLLVQGVR	A	R	2	1	0	0	0	2	1	1	0	1	2	0	0	0	1	0	0	0	0	3	0	0	14	0	14918773	Q9Y490	Q9Y490	TLN1	Talin-1	yes	yes	2	0.0032964	61.78		By matching						1					30068000
AVAGNISDPGLQK	A	K	2	0	1	1	0	1	0	2	0	1	1	1	0	0	1	1	0	0	0	1	0	0	13	0	12686725	P18206	P18206	VCL	Vinculin	yes	yes	2	0.0011278	72643	By matching	By MS/MS	By MS/MS	By matching	By MS/MS	By MS/MS	3	2	2	1	2	1	508900000
AVAILCNHQR	A	R	2	1	1	0	1	1	0	0	1	1	1	0	0	0	0	0	0	0	0	1	0	0	10	0	11806135	P11387	P11387	TOP1	DNA topoisomerase 1	yes	yes	2	0.03776	57281													10578000
AVALSSSVMCPDAR	A	R	3	1	0	1	1	0	0	0	0	0	1	0	1	0	1	3	0	0	0	2	0	0	14	0	14626908	P28799	P28799	GRN	Granulins;Acrogranin;Paragranulin;Granulin-1;Granulin-2;Granulin-3;Granulin-4;Granulin-5;Granulin-6;Granulin-7	yes	yes	2	0.018033	54471			By MS/MS	By MS/MS	By matching	By matching			1	1	1	1	32087000
AVANETGAFFFLINGPEIMSK	A	K	3	0	2	0	0	0	2	2	0	2	1	1	1	3	1	1	1	0	0	1	0	0	21	0	22551296	P55072	P55072	VCP	Transitional endoplasmic reticulum ATPase	yes	yes	2	0.0013121	85837			By MS/MS			By matching			2			2	49363000
AVANQTSATFLR	A	R	3	1	1	0	0	1	0	0	0	0	1	0	0	1	0	1	2	0	0	1	0	0	12	0	12776728	P62191	P62191	PSMC1	26S protease regulatory subunit 4	yes	yes	2	0.22	116.3		By MS/MS	By MS/MS	By MS/MS	By MS/MS			1	1	1	1		138820000
AVAQALEVIPR	A	R	3	1	0	0	0	1	1	0	0	1	1	0	0	0	1	0	0	0	0	2	0	0	11	0	11656819	P49368	P49368	CCT3	T-complex protein 1 subunit gamma	yes	yes	2	8.46e-05	128.36		By MS/MS	By MS/MS	By MS/MS	By MS/MS	By MS/MS		2	1	2	1	3	804920000
AVASAAAALVLK	A	K	6	0	0	0	0	0	0	0	0	0	2	1	0	0	0	1	0	0	0	2	0	0	12	0	10836652	Q9Y490	Q9Y490	TLN1	Talin-1	yes	yes	2	0.013581	49715				By MS/MS	By MS/MS	By MS/MS				1	1	2	160910000
AVASQLDCNFLK	A	K	2	0	1	1	1	1	0	0	0	0	2	1	0	1	0	1	0	0	0	1	0	0	12	0	13646758	P62333	P62333	PSMC6	26S protease regulatory subunit 10B	yes	yes	2	0.0073996	56563			By MS/MS	By MS/MS		By matching			1	1		1	64826000
AVAVGRPSNEELR	A	R	2	2	1	0	0	0	2	1	0	0	1	0	0	0	1	1	0	0	0	2	0	0	13	1	13967423	Q9NVA2	Q9NVA2	SEPT11	Septin-11	yes	yes	2	0.012079	60102	By matching	By matching					1	1					141140000
AVAVGRPSNEELRNLSLSGHVGFDSLPDQLVNK	A	K	2	2	3	2	0	1	2	3	1	0	5	1	0	1	2	4	0	0	0	4	0	0	33	2	35178277	Q9NVA2	Q9NVA2	SEPT11	Septin-11	yes	yes	4	1.2e-48	109.62													11495000
AVAVVVDPIQSVK	A	K	2	0	0	1	0	1	0	0	0	1	0	1	0	0	1	1	0	0	0	5	0	0	13	0	13237762	O00487	O00487	PSMD14	26S proteasome non-ATPase regulatory subunit 14	yes	yes	2	0.0010973	90629		By MS/MS	By MS/MS	By MS/MS	By MS/MS	By matching		1	1	1	1	1	127010000
AVCMLSNTTAIAEAWAR	A	R	5	1	1	0	1	0	1	0	0	1	1	0	1	0	0	1	2	1	0	1	0	0	17	0	18638971	P0DPH8;P0DPH7;Q6PEY2;Q9NY65;P68363;P68366;Q71U36	Q71U36	TUBA3E;TUBA8;TUBA1B;TUBA4A;TUBA1A	Tubulin alpha-3E chain;Tubulin alpha-8 chain;Tubulin alpha-1B chain;Tubulin alpha-4A chain;Tubulin alpha-1A chain	no	no	2;3	0	237.49	By matching	By MS/MS	By MS/MS	By MS/MS	By MS/MS	By MS/MS	3	5	4	3	3	7	888300000
AVCMLSNTTAVAEAWAR	A	R	5	1	1	0	1	0	1	0	0	0	1	0	1	0	0	1	2	1	0	2	0	0	17	0	18498815	Q9BQE3	Q9BQE3	TUBA1C	Tubulin alpha-1C chain	yes	yes	2;3	3.09e-24	186.02	By matching	By MS/MS	By MS/MS	By MS/MS	By MS/MS	By MS/MS	2	3	2	1	3	4	519140000
AVCSQEAMTGPCR	A	R	2	1	0	0	2	1	1	1	0	0	0	0	1	0	1	1	1	0	0	1	0	0	13	0	14656112	Q06481	Q06481	APLP2	Amyloid-like protein 2	yes	yes	2	0.0010472	77379		By MS/MS	By MS/MS	By MS/MS	By MS/MS			1	1	1	1		37521000
AVDIPGLEAATPYR	A	R	3	1	0	1	0	0	1	1	0	1	1	0	0	0	2	0	1	0	1	1	0	0	14	0	14717671	P24821	P24821	TNC	Tenascin	yes	yes	2	0.000294	122.69	By matching	By MS/MS	By MS/MS	By MS/MS	By MS/MS	By matching	4	3	1	2	2	2	535340000
AVDIPGLEAATPYRVSIYGVIR	A	R	3	2	0	1	0	0	1	2	0	3	1	0	0	0	2	1	1	0	2	3	0	0	22	1	2359.29	P24821	P24821	TNC	Tenascin	yes	yes	3	0.0020601	55763	By matching			By MS/MS	By MS/MS	By matching	1			1	1	1	64042000
AVDIPHMDIEALK	A	K	2	0	0	2	0	0	1	0	1	2	1	1	1	0	1	0	0	0	0	1	0	0	13	0	1450749	P62906	P62906	RPL10A	60S ribosomal protein L10a	yes	yes	2	0.02244	43512						By matching						1	33046000
AVDQSVLLMRPEAELSAATVYNLLPVK	A	K	4	1	1	1	0	1	2	0	0	0	5	1	1	0	2	2	1	0	1	4	0	0	27	1	29265838	CON__ENSEMBL:ENSBTAP00000024146	CON__ENSEMBL:ENSBTAP00000024146			yes	yes	3;4	5.55e-98	214.02	By matching	By MS/MS	By MS/MS	By MS/MS	By matching	By MS/MS	2	2	5	3	1	3	1207100000
AVDSLVPIGR	A	R	1	1	0	1	0	0	0	1	0	1	1	0	0	0	1	1	0	0	0	2	0	0	10	0	10255869	P25705	P25705	ATP5A1	ATP synthase subunit alpha, mitochondrial	yes	yes	2	0.0083801	63.48			By matching	By MS/MS					1	1			43955000
AVDTWSWGER	A	R	1	1	0	1	0	0	1	1	0	0	0	0	0	0	0	1	1	2	0	1	0	0	10	0	12055465	Q08380	Q08380	LGALS3BP	Galectin-3-binding protein	yes	yes	2	0.533	138.4	By MS/MS	By matching	By MS/MS	By MS/MS	By MS/MS	By MS/MS	1	1	1	1	1	1	348210000
AVDTWSWGERASHEEVEGLVEK	A	K	2	1	0	1	0	0	5	2	1	0	1	1	0	0	0	2	1	2	0	3	0	0	22	1	25131823	Q08380	Q08380	LGALS3BP	Galectin-3-binding protein	yes	yes	3	1.65e-18	123.43		By MS/MS	By MS/MS	By MS/MS	By matching	By matching		1	1	1	1	1	169860000
AVEGCVSASQAATEDGQLLR	A	R	4	1	0	1	1	2	2	2	0	0	2	0	0	0	0	2	1	0	0	2	0	0	20	0	20609797	Q9Y490	Q9Y490	TLN1	Talin-1	yes	yes	2	3.13e-07	109.22		By matching		By matching				1		1			16570000
AVEHLDDLPGALSELSDLHAHK	A	K	3	0	0	3	0	0	2	1	3	0	5	1	0	0	1	2	0	0	0	1	0	0	22	0	23661866	CON__P01966	CON__P01966			yes	yes	3;4;5	4.07e-10	96.79	By matching	By MS/MS	By matching	By MS/MS	By matching	By MS/MS	2	2	1	3	1	3	312580000
AVENSSTAIGIR	A	R	2	1	1	0	0	0	1	1	0	2	0	0	0	0	0	2	1	0	0	1	0	0	12	0	12166412	P25788	P25788	PSMA3	Proteasome subunit alpha type-3	yes	yes	2	1.58e-09	131.44	By matching		By MS/MS			By matching	1		1			1	383140000
AVENYLIQMAR	A	R	2	1	1	0	0	1	1	0	0	1	1	0	1	0	0	0	0	0	1	1	0	0	11	0	13066704	O14737	O14737	PDCD5	Programmed cell death protein 5	yes	yes	2	0.0011127	88.37					By matching						1		125850000
AVETAFNGR	A	R	2	1	1	0	0	0	1	1	0	0	0	0	0	1	0	0	1	0	0	1	0	0	9	0	96347739	Q9Y6C2	Q9Y6C2	EMILIN1	EMILIN-1	yes	yes	2	0.0025462	89142			By MS/MS						1				9168900
AVEVQGPSLESGDHGK	A	K	1	0	0	1	0	1	2	3	1	0	1	1	0	0	1	2	0	0	0	2	0	0	16	0	16087744	Q09666	Q09666	AHNAK	Neuroblast differentiation-associated protein AHNAK	yes	yes	2;3	0.032372	32008					By matching						1		41362000
AVFDETYPDPVR	A	R	1	1	0	2	0	0	1	0	0	0	0	0	0	1	2	0	1	0	1	2	0	0	12	0	1407667	P49588	P49588	AARS	Alanine--tRNA ligase, cytoplasmic	yes	yes	2	0.010156	63283		By matching		By matching		By matching		1		1		1	32743000
AVFFAGNEYWIYSASTLER	A	R	3	1	1	0	0	0	2	1	0	1	1	0	0	2	0	2	1	1	2	1	0	0	19	0	22230637	P08253	P08253	MMP2	72 kDa type IV collagenase;PEX	yes	yes	2	2.34e-07	112.15		By MS/MS						1					32648000
AVFPSIVGRPR	A	R	1	2	0	0	0	0	0	1	0	1	0	0	0	1	2	1	0	0	0	2	0	0	11	1	11976982	P60709;Q6S8J3;A5A3E0;P0CG38;P63261;P68133;P68032;P63267;P62736	P63261	ACTB;POTEE;POTEF;POTEI;ACTG1;ACTA1;ACTC1;ACTG2;ACTA2	Actin, cytoplasmic 1;Actin, cytoplasmic 1, N-terminally processed;POTE ankyrin domain family member E;POTE ankyrin domain family member F;POTE ankyrin domain family member I;Actin, cytoplasmic 2;Actin, cytoplasmic 2, N-terminally processed;Actin, alpha skeletal muscle;Actin, alpha cardiac muscle 1;Actin, gamma-enteric smooth muscle;Actin, aortic smooth muscle	no	no	2;3	4.48e-18	182.29	By MS/MS	By MS/MS	By MS/MS	By MS/MS	By MS/MS	By MS/MS	4	3	6	7	6	12	29331000000
AVFQANQENLPILK	A	K	2	0	2	0	0	2	1	0	0	1	2	1	0	1	1	0	0	0	0	1	0	0	14	0	15838671	P05023	P05023	ATP1A1	Sodium/potassium-transporting ATPase subunit alpha-1	yes	yes	2	0.00033352	93096	By matching	By matching	By MS/MS			By MS/MS	1	1	1			1	35415000
AVFVDLEPTVIDEIRNGPYR	A	R	1	2	1	2	0	0	2	1	0	2	1	0	0	1	2	0	1	0	1	3	0	0	20	1	23021957	P68366	P68366	TUBA4A	Tubulin alpha-4A chain	yes	yes	3	0.0067313	47397													41780000
AVFVDLEPTVIDEVR	A	R	1	1	0	2	0	0	2	0	0	1	1	0	0	1	1	0	1	0	0	4	0	0	15	0	17008985	P68363;Q71U36;Q9BQE3	Q71U36	TUBA1B;TUBA1A;TUBA1C	Tubulin alpha-1B chain;Tubulin alpha-1A chain;Tubulin alpha-1C chain	no	no	2;3	5.96e-37	215.46	By MS/MS	By matching	By matching	By MS/MS	By matching	By matching	1	2	2	1	1	2	1042600000
AVFVDLEPTVIDEVRTGTYR	A	R	1	2	0	2	0	0	2	1	0	1	1	0	0	1	1	0	3	0	1	4	0	0	20	1	22791798	P68363;Q71U36;Q9BQE3	Q71U36	TUBA1B;TUBA1A;TUBA1C	Tubulin alpha-1B chain;Tubulin alpha-1A chain;Tubulin alpha-1C chain	no	no	2;3	1.06e-24	137.45	By matching	By matching	By MS/MS	By MS/MS	By MS/MS	By MS/MS	1	2	1	1	2	1	1379200000
AVFVDLEPTVVDEVR	A	R	1	1	0	2	0	0	2	0	0	0	1	0	0	1	1	0	1	0	0	5	0	0	15	0	16868829	P0DPH8;P0DPH7;Q6PEY2	P0DPH8	TUBA3E	Tubulin alpha-3E chain	yes	no	2	0.00039931	126.19													79354000
AVGDGIVLCK	A	K	1	0	0	1	1	0	0	2	0	1	1	1	0	0	0	0	0	0	0	2	0	0	10	0	10305481	P13797	P13797	PLS3	Plastin-3	yes	yes	2	0.0064535	71501	By matching	By matching	By matching	By matching		By matching	1	1	1	2		1	77721000
AVGFSSGTENPHGVK	A	K	1	0	1	0	0	0	1	3	1	0	0	1	0	1	1	2	1	0	0	2	0	0	15	0	14857212	Q32P28	Q32P28	LEPRE1	Prolyl 3-hydroxylase 1	yes	yes	3	0.020078	23831						By MS/MS						1	26403000
AVGTQTLSGAGLLK	A	K	2	0	0	0	0	1	0	3	0	0	3	1	0	0	0	1	2	0	0	1	0	0	14	0	13147507	Q13596	Q13596	SNX1	Sorting nexin-1	yes	yes	2	0.00073163	70.1					By matching	By matching					1	1	42836000
AVILQGSNDVELVAEGNSR	A	R	2	1	2	1	0	1	2	2	0	1	2	0	0	0	0	2	0	0	0	3	0	0	19	0	19700069	P08123	P08123	COL1A2	Collagen alpha-2(I) chain	yes	yes	2	5.63e-05	91914		By MS/MS						1					4032100
AVINSAGYK	A	K	2	0	1	0	0	0	0	1	0	1	0	1	0	0	0	1	0	0	1	1	0	0	9	0	92149198	Q96TA1	Q96TA1	FAM129B	Niban-like protein 1	yes	yes	2	0.0058882	87323		By MS/MS	By MS/MS					1	1				54991000
AVIVLVENFYK	A	K	1	0	1	0	0	0	1	0	0	1	1	1	0	1	0	0	0	0	1	3	0	0	11	0	12937333	Q96FQ6	Q96FQ6	S100A16	Protein S100-A16	yes	yes	2	0.0040879	66435				By matching	By MS/MS	By MS/MS				1	1	1	37868000
AVLAESYER	A	R	2	1	0	0	0	0	2	0	0	0	1	0	0	0	0	1	0	0	1	1	0	0	9	0	10365189	P21399	P21399	ACO1	Cytoplasmic aconitate hydratase	yes	yes	2	0.017335	63.48	By matching		By matching		By MS/MS		1		1		1		44540000
AVLFCLSEDK	A	K	1	0	0	1	1	0	1	0	0	0	2	1	0	1	0	1	0	0	0	1	0	0	10	0	11805798	P23528	P23528	CFL1	Cofilin-1	yes	yes	2	0.878	121.05	By matching	By MS/MS	By MS/MS	By MS/MS	By matching	By MS/MS	1	1	1	1	1	1	395140000
AVLFCLSEDKK	A	K	1	0	0	1	1	0	1	0	0	0	2	2	0	1	0	1	0	0	0	1	0	0	11	1	13086748	P23528	P23528	CFL1	Cofilin-1	yes	yes	2;3	0.00059491	133.57		By MS/MS	By MS/MS	By MS/MS	By MS/MS	By MS/MS		2	1	2	2	4	508070000
AVLHVALR	A	R	2	1	0	0	0	0	0	0	1	0	2	0	0	0	0	0	0	0	0	2	0	0	8	0	87754977	P06744;CON__Q3ZBD7	P06744	GPI	Glucose-6-phosphate isomerase	yes	no	2	0.0053808	167.64						By MS/MS						1	15139000
AVLIAGQPGTGK	A	K	2	0	0	0	0	1	0	3	0	1	1	1	0	0	1	0	1	0	0	1	0	0	12	0	11106397	Q9Y230	Q9Y230	RUVBL2	RuvB-like 2	yes	yes	2	0.00088224	109.29			By MS/MS	By MS/MS	By MS/MS	By MS/MS			1	1	1	1	242130000
AVLLAGPPGTGK	A	K	2	0	0	0	0	0	0	3	0	0	2	1	0	0	2	0	1	0	0	1	0	0	12	0	10796339	Q9Y265	Q9Y265	RUVBL1	RuvB-like 1	yes	yes	2	0.0017723	72643		By matching		By MS/MS	By MS/MS	By matching		1		1	1	1	124830000
AVLLGPPGAGK	A	K	2	0	0	0	0	0	0	3	0	0	2	1	0	0	2	0	0	0	0	1	0	0	11	0	97858622	P54819	P54819	AK2	Adenylate kinase 2, mitochondrial;Adenylate kinase 2, mitochondrial, N-terminally processed	yes	yes	2	0.013409	63.48	By MS/MS			By MS/MS		By MS/MS	1			1		1	99192000
AVLNPLCQVDYR	A	R	1	1	1	1	1	1	0	0	0	0	2	0	0	0	1	0	0	0	1	2	0	0	12	0	14467289	Q15436;Q15437	Q15437	SEC23A;SEC23B	Protein transport protein Sec23A;Protein transport protein Sec23B	no	no	2	0.004667	123.63	By matching	By matching		By matching			1	1		1			78894000
AVLSAEQLRDEEVHAGLGELLR	A	R	3	2	0	1	0	1	4	2	1	0	5	0	0	0	0	1	0	0	0	2	0	0	22	1	2404271	P50454	P50454	SERPINH1	Serpin H1	yes	yes	3	0.0028379	49089													58130000
AVLVDLEPGTMDSVR	A	R	1	1	0	2	0	0	1	1	0	0	2	0	1	0	1	1	1	0	0	3	0	0	15	0	16008131	P68371;P04350;Q3ZCM7	P68371	TUBB4B;TUBB4A;TUBB8	Tubulin beta-4B chain;Tubulin beta-4A chain;Tubulin beta-8 chain	no	no	2	0.0016	147.91	By matching	By matching		By MS/MS	By MS/MS	By MS/MS	1	1		1	2	2	237760000
AVNTQALSGAGILR	A	R	3	1	1	0	0	1	0	2	0	1	2	0	0	0	0	1	1	0	0	1	0	0	14	0	13697678	O60749	O60749	SNX2	Sorting nexin-2	yes	yes	2	0.00098993	106.29													31950000
AVNVYSTSVTSDNLSR	A	R	1	1	2	1	0	0	0	0	0	0	1	0	0	0	0	4	2	0	1	3	0	0	16	0	17118377	Q15691	Q15691	MAPRE1	Microtubule-associated protein RP/EB family member 1	yes	yes	2	0.0358	104.87				By MS/MS	By matching	By MS/MS				1	1	1	43816000
AVPETRPNHTIYINNLNEK	A	K	1	1	4	0	0	0	2	0	1	2	1	1	0	0	2	0	2	0	1	1	0	0	19	1	22221444	P09012	P09012	SNRPA	U1 small nuclear ribonucleoprotein A	yes	yes	3	0.00057436	68567	By matching			By MS/MS	By MS/MS	By matching	1			1	1	1	217080000
AVPIRVNPR	A	R	1	2	1	0	0	0	0	0	0	1	0	0	0	0	2	0	0	0	0	2	0	0	9	1	10206192	P33991	P33991	MCM4	DNA replication licensing factor MCM4	yes	yes	3	0.031338	49418				By MS/MS	By MS/MS	By MS/MS				1	1	1	37848000
AVPLALALISVSNPR	A	R	3	1	1	0	0	0	0	0	0	1	3	0	0	0	2	2	0	0	0	2	0	0	15	0	15199086	Q13200	Q13200	PSMD2	26S proteasome non-ATPase regulatory subunit 2	yes	yes	2	0.018219	46592													0
AVQDLCGWR	A	R	1	1	0	1	1	1	0	1	0	0	1	0	0	0	0	0	0	1	0	1	0	0	9	0	11035182	Q9P258	Q9P258	RCC2	Protein RCC2	yes	yes	2	0.039385	43769	By matching					By matching	1					1	24806000
AVQFFVQALR	A	R	2	1	0	0	0	2	0	0	0	0	1	0	0	2	0	0	0	0	0	2	0	0	10	0	11776608	Q99615	Q99615	DNAJC7	DnaJ homolog subfamily C member 7	yes	yes	2	0.0092706	58815													15018000
AVQGFFTSNNATR	A	R	2	1	2	0	0	1	0	1	0	0	0	0	0	2	0	1	2	0	0	1	0	0	13	0	14116844	O43242	O43242	PSMD3	26S proteasome non-ATPase regulatory subunit 3	yes	yes	2	0.0039969	78655		By matching	By matching					1	1				30964000
AVQTLQMELQQIMK	A	K	1	0	0	0	0	4	1	0	0	1	2	1	2	0	0	0	1	0	0	1	0	0	14	0	16598688	Q06210	Q06210	GFPT1	Glutamine--fructose-6-phosphate aminotransferase [isomerizing] 1	yes	yes	2	0.0034171	63283													0
AVSDLLAVGAPSGYSPK	A	K	3	0	0	1	0	0	0	2	0	0	2	1	0	0	2	3	0	0	1	2	0	0	17	0	16308566	P12525	P12525	MYCLP1	Putative myc-like protein MYCLP1	yes	yes	2	0.0048211	49.5		By MS/MS	By MS/MS	By MS/MS		By MS/MS		1	1	1		1	198130000
AVSDWIDEQEK	A	K	1	0	0	2	0	1	2	0	0	1	0	1	0	0	0	1	0	1	0	1	0	0	11	0	13186041	Q12906	Q12906	ILF3	Interleukin enhancer-binding factor 3	yes	yes	2	0.0010981	78655		By matching	By matching	By matching				1	1	1			49362000
AVSEEQQPALK	A	K	2	0	0	0	0	2	2	0	0	0	1	1	0	0	1	1	0	0	0	1	0	0	11	0	11986194	Q8NE71	Q8NE71	ABCF1	ATP-binding cassette sub-family F member 1	yes	yes	2	0.0056282	60019		By matching	By matching	By MS/MS		By MS/MS		1	1	1		1	22386000
AVSESQLK	A	K	1	0	0	0	0	1	1	0	0	0	1	1	0	0	0	2	0	0	0	1	0	0	8	0	86046035	Q99816	Q99816	TSG101	Tumor susceptibility gene 101 protein	yes	yes	1	0.029116	69998													1887000
AVSSAIAQLLGEVAQGNENYAGIAAR	A	R	7	1	2	0	0	2	2	3	0	2	2	0	0	0	0	2	0	0	1	2	0	0	26	0	25723245	Q9Y490	Q9Y490	TLN1	Talin-1	yes	yes	3	2.58e-23	97974			By MS/MS	By matching					1	1			123790000
AVSTCAHLFWSGR	A	R	2	1	0	0	1	0	0	1	1	0	1	0	0	1	0	2	1	1	0	1	0	0	13	0	14907089	Q96QK1	Q96QK1	VPS35	Vacuolar protein sorting-associated protein 35	yes	yes	3	0.035276	29689			By matching						1				29346000
AVSTGVK	A	K	1	0	0	0	0	0	0	1	0	0	0	1	0	0	0	1	1	0	0	2	0	0	7	0	66038064	Q15819	Q15819	UBE2V2	Ubiquitin-conjugating enzyme E2 variant 2	yes	yes	1	0.028977	105.39						By matching						1	29577000
AVTAMGILNTIDTLLSVVEDHK	A	K	2	0	1	2	0	0	1	1	1	2	3	1	1	0	0	1	3	0	0	3	0	0	22	0	23392406	O95373	O95373	IPO7	Importin-7	yes	yes	3	0.008677	28505													10107000
AVTDSINQLITMCTQQAPGQK	A	K	2	0	1	1	1	4	0	1	0	2	1	1	1	0	1	1	3	0	0	1	0	0	21	0	2303125	Q9Y490	Q9Y490	TLN1	Talin-1	yes	yes	3	0.0013322	49528		By matching	By matching			By matching		1	1			1	21050000
AVTEQGAELSNEER	A	R	2	1	1	0	0	1	4	1	0	0	1	0	0	0	0	1	1	0	0	1	0	0	14	0	15317114	P27348	P27348	YWHAQ	14-3-3 protein theta	yes	yes	2	0.0343	114.86		By MS/MS	By MS/MS	By MS/MS	By MS/MS	By MS/MS		1	1	1	1	1	75191000
AVTEQGAELSNEERNLLSVAYK	A	K	3	1	2	0	0	1	4	1	0	0	3	1	0	0	0	2	1	0	1	2	0	0	22	1	24202183	P27348	P27348	YWHAQ	14-3-3 protein theta	yes	yes	3	8.39e-10	98816		By matching		By MS/MS	By MS/MS	By MS/MS		1		2	1	2	188330000
AVTEQGHELSNEER	A	R	1	1	1	0	0	1	4	1	1	0	1	0	0	0	0	1	1	0	0	1	0	0	14	0	15977332	P31946	P31946	YWHAB	14-3-3 protein beta/alpha;14-3-3 protein beta/alpha, N-terminally processed	yes	yes	3	0.0005799	68809		By MS/MS	By MS/MS		By MS/MS	By matching		1	1		1	1	27442000
AVTGSTEACHPFVYGGCGGNANR	A	R	3	1	2	0	2	0	1	5	1	0	0	0	0	1	1	1	2	0	1	2	0	0	23	0	23810277	Q02388	Q02388	COL7A1	Collagen alpha-1(VII) chain	yes	yes	3	0.0010396	53909	By matching	By MS/MS	By MS/MS	By matching	By matching	By matching	1	1	1	1	1	1	51068000
AVTGYRDPYSGSTISLFQAMQK	A	K	2	1	0	1	0	2	0	2	0	1	1	1	1	1	1	3	2	0	2	1	0	0	22	1	24191842	Q15149	Q15149	PLEC	Plectin	yes	yes	3	0.00513	78088			By matching		By matching	By matching			1		1	1	19818000
AVTGYRDPYTEQTISLFQAMK	A	K	2	1	0	1	0	2	1	1	0	1	1	1	1	1	1	1	3	0	2	1	0	0	21	1	24181889	Q15149	Q15149	PLEC	Plectin	yes	yes	3	0.0015471	60621					By matching						1		22761000
AVVGVVAGGGR	A	R	2	1	0	0	0	0	0	4	0	0	0	0	0	0	0	0	0	0	0	4	0	0	11	0	94054541	P62917	P62917	RPL8	60S ribosomal protein L8	yes	yes	2	0.0010185	83265		By MS/MS	By MS/MS	By MS/MS	By matching	By MS/MS		1	1	1	1	1	101450000
AVVHGILMGVPVPFPIPEPDGCK	A	K	1	0	0	1	1	0	1	3	1	2	1	1	1	1	5	0	0	0	0	4	0	0	23	0	24282647	P61916	P61916	NPC2	Epididymal secretory protein E1	yes	yes	3	0.00041138	56.9		By MS/MS	By MS/MS	By MS/MS	By MS/MS	By matching		2	2	2	1	2	69841000
AVVIVDDR	A	R	1	1	0	2	0	0	0	0	0	1	0	0	0	0	0	0	0	0	0	3	0	0	8	0	88549198	P23246;Q15233	P23246	SFPQ;NONO	Splicing factor, proline- and glutamine-rich;Non-POU domain-containing octamer-binding protein	no	no	2	0.023409	77058			By MS/MS		By MS/MS				1		1		0
AVVIVDDRGR	A	R	1	2	0	2	0	0	0	1	0	1	0	0	0	0	0	0	0	0	0	3	0	0	10	1	10986146	P23246;Q15233	P23246	SFPQ;NONO	Splicing factor, proline- and glutamine-rich;Non-POU domain-containing octamer-binding protein	no	no	2;3	0.672	160.75		By MS/MS	By MS/MS		By matching			1	2		1		352550000
AVVIVDDRGRPSGK	A	K	1	2	0	2	0	0	0	2	0	1	0	1	0	0	1	1	0	0	0	3	0	0	14	2	14678158	Q15233	Q15233	NONO	Non-POU domain-containing octamer-binding protein	yes	yes	4	0.031554	29689				By MS/MS						1			41624000
AVVMISCNR	A	R	1	1	1	0	1	0	0	0	0	1	0	0	1	0	0	1	0	0	0	2	0	0	9	0	10485158	P20645	P20645	M6PR	Cation-dependent mannose-6-phosphate receptor	yes	yes	2	0.018981	61999													18792000
AVVQVFEGTSGIDAK	A	K	2	0	0	1	0	1	1	2	0	1	0	1	0	1	0	1	1	0	0	3	0	0	15	0	15197882	P21281	P21281	ATP6V1B2	V-type proton ATPase subunit B, brain isoform	yes	yes	2	0.016832	40154					By matching	By matching					1	1	23809000
AVVYSNTIQSIMAIVK	A	K	2	0	1	0	0	1	0	0	0	3	0	1	1	0	0	2	1	0	1	3	0	0	16	0	17359542	P04899	P04899	GNAI2	Guanine nucleotide-binding protein G(i) subunit alpha-2	yes	yes	2	1.21e-05	122.42						By matching						1	45419000
AVYLQYTDENFR	A	R	1	1	1	1	0	1	1	0	0	0	1	0	0	1	0	0	1	0	2	1	0	0	12	0	15177151	CON__ENSEMBL:ENSBTAP00000031900	CON__ENSEMBL:ENSBTAP00000031900			yes	yes	2	0.0010798	93111		By matching		By matching	By MS/MS	By MS/MS		2		1	1	1	60875000
AWDIAIATMK	A	K	3	0	0	1	0	0	0	0	0	2	0	1	1	0	0	0	1	1	0	0	0	0	10	0	11185794	Q02790	Q02790	FKBP4	Peptidyl-prolyl cis-trans isomerase FKBP4;Peptidyl-prolyl cis-trans isomerase FKBP4, N-terminally processed	yes	yes	2	0.01885	48091			By matching	By MS/MS	By MS/MS	By MS/MS			1	2	2	2	58042000
AWGPGLEGGVVGK	A	K	1	0	0	0	0	0	1	5	0	0	1	1	0	0	1	0	0	1	0	2	0	0	13	0	12256455	P21333	P21333	FLNA	Filamin-A	yes	yes	2	0.0049211	84.17		By matching	By MS/MS	By MS/MS	By MS/MS	By MS/MS		1	1	1	1	2	336800000
AWGPGLETGQVGK	A	K	1	0	0	0	0	1	1	4	0	0	1	1	0	0	1	0	1	1	0	1	0	0	13	0	12986619	Q14315	Q14315	FLNC	Filamin-C	yes	yes	2	0.591	116.12	By MS/MS	By MS/MS	By MS/MS	By MS/MS	By matching	By MS/MS	1	1	1	1	1	1	512340000
AWGPGLHGGIVGR	A	R	1	1	0	0	0	0	0	5	1	1	1	0	0	0	1	0	0	1	0	1	0	0	13	0	12756836	O75369	O75369	FLNB	Filamin-B	yes	yes	3	0.00057524	56225			By MS/MS	By MS/MS					1	1			84494000
AWNAYPYCR	A	R	2	1	1	0	1	0	0	0	0	0	0	0	0	0	1	0	0	1	2	0	0	0	9	0	11995182	P48739;Q00169	P48739	PITPNB;PITPNA	Phosphatidylinositol transfer protein beta isoform;Phosphatidylinositol transfer protein alpha isoform	yes	no	2	0.004844	107.66					By MS/MS						1		41593000
AYAALAALEK	A	K	5	0	0	0	0	0	1	0	0	0	2	1	0	0	0	0	0	0	1	0	0	0	10	0	10195651	Q12906	Q12906	ILF3	Interleukin enhancer-binding factor 3	yes	yes	2	0.0070792	63419													56780000
AYAQQLTEWAR	A	R	3	1	0	0	0	2	1	0	0	0	1	0	0	0	0	0	1	1	1	0	0	0	11	0	13356571	Q9UNF0	Q9UNF0	PACSIN2	Protein kinase C and casein kinase substrate in neurons protein 2	yes	yes	2	0.0089311	72643													11532000
AYAYLFK	A	K	2	0	0	0	0	0	0	0	0	0	1	1	0	1	0	0	0	0	2	0	0	0	7	0	87445889	P61019	P61019	RAB2A	Ras-related protein Rab-2A	yes	yes	1	0.023342	109.88			By matching		By MS/MS				1		1		52611000
AYCEGCYVATLEK	A	K	2	0	0	0	2	0	2	1	0	0	1	1	0	0	0	0	1	0	2	1	0	0	13	0	15626745	Q15654	Q15654	TRIP6	Thyroid receptor-interacting protein 6	yes	yes	2	0.00031341	93258	By matching	By matching	By MS/MS			By matching	1	1	1			1	53571000
AYDYLVQNTSFANK	A	K	2	0	2	1	0	1	0	0	0	0	1	1	0	1	0	1	1	0	2	1	0	0	14	0	16327784	P29144	P29144	TPP2	Tripeptidyl-peptidase 2	yes	yes	2	0.0042186	58.37													13242000
AYEFAERCNEPAVWSQLAK	A	K	4	1	1	0	1	1	3	0	0	0	1	1	0	1	1	1	0	1	1	1	0	0	19	1	22680634	Q00610	Q00610	CLTC	Clathrin heavy chain 1	yes	yes	3	0.00031044	69148													20084000
AYFAVFDGHGGVDAAR	A	R	4	1	0	2	0	0	0	3	1	0	0	0	0	2	0	0	0	0	1	2	0	0	16	0	16517743	P49593	P49593	PPM1F	Protein phosphatase 1F	yes	yes	3	0.02166	29733	By matching		By matching				1		1				22678000
AYFHLLNQIAPK	A	K	2	0	1	0	0	1	0	0	1	1	2	1	0	1	1	0	0	0	1	0	0	0	12	0	14137769	P13797	P13797	PLS3	Plastin-3	no	no	2	0.00030632	96711				By MS/MS		By MS/MS				1		1	52679000
AYGELPEHAK	A	K	2	0	0	0	0	0	2	1	1	0	1	1	0	0	1	0	0	0	1	0	0	0	10	0	11135455	P47813;O14602	P47813	EIF1AX;EIF1AY	Eukaryotic translation initiation factor 1A, X-chromosomal;Eukaryotic translation initiation factor 1A, Y-chromosomal	yes	no	2	0.031448	41029													23906000
AYGPGIEPTGNMVK	A	K	1	0	1	0	0	0	1	3	0	1	0	1	1	0	2	0	1	0	1	1	0	0	14	0	14327021	P21333	P21333	FLNA	Filamin-A	yes	yes	2	0.0035341	84882	By MS/MS	By MS/MS	By MS/MS	By matching	By MS/MS	By MS/MS	2	1	1	1	1	2	339190000
AYGTGFVGCLR	A	R	1	1	0	0	1	0	0	3	0	0	1	0	0	1	0	0	1	0	1	1	0	0	11	0	11995757	O00468	O00468	AGRN	Agrin;Agrin N-terminal 110 kDa subunit;Agrin C-terminal 110 kDa subunit;Agrin C-terminal 90 kDa fragment;Agrin C-terminal 22 kDa fragment	yes	yes	2	0.00098726	82452	By MS/MS	By matching	By matching	By MS/MS	By matching	By matching	2	2	1	1	1	1	302820000
AYHEQLSVAEITNACFEPANQMVK	A	K	4	0	2	0	1	2	3	0	1	1	1	1	1	1	1	1	1	0	1	2	0	0	24	0	2749284	P0DPH8;P0DPH7;Q6PEY2;P68363;P68366;Q71U36	Q71U36	TUBA3E;TUBA1B;TUBA4A;TUBA1A	Tubulin alpha-3E chain;Tubulin alpha-1B chain;Tubulin alpha-4A chain;Tubulin alpha-1A chain	no	no	2;3	2.66e-61	155.76	By matching	By MS/MS	By MS/MS	By MS/MS	By MS/MS	By matching	2	2	2	1	1	1	365540000
AYHEQLTVAEITNACFEPANQMVK	A	K	4	0	2	0	1	2	3	0	1	1	1	1	1	1	1	0	2	0	1	2	0	0	24	0	27632996	Q9BQE3	Q9BQE3	TUBA1C	Tubulin alpha-1C chain	yes	yes	3	3.34e-18	107.56		By matching	By matching	By matching		By MS/MS		1	1	1		1	88126000
AYHSFLVEPISCHAWNK	A	K	2	0	1	0	1	0	1	0	2	1	1	1	0	1	1	2	0	1	1	1	0	0	17	0	20579782	O15143	O15143	ARPC1B	Actin-related protein 2/3 complex subunit 1B	yes	yes	2;3	6.24E-23	132.76		By matching	By matching	By MS/MS	By MS/MS	By MS/MS		1	1	1	1	1	267360000
AYILNLVK	A	K	1	0	1	0	0	0	0	0	0	1	2	1	0	0	0	0	0	0	1	1	0	0	8	0	9325695	P50991	P50991	CCT4	T-complex protein 1 subunit delta	yes	yes	2	0.022818	94163		By MS/MS	By MS/MS					1	1				63025000
AYKPEQPLVR	A	R	1	1	0	0	0	1	1	0	0	0	1	1	0	0	2	0	0	0	1	1	0	0	10	1	11996663	Q9Y4K0	Q9Y4K0	LOXL2	Lysyl oxidase homolog 2	yes	yes	3	0.0097983	45022				By MS/MS	By MS/MS	By MS/MS				1	1	1	40065000
AYLPVNESFGFTADLR	A	R	2	1	1	1	0	0	1	1	0	0	2	0	0	2	1	1	1	0	1	1	0	0	16	0	1798889	P13639	P13639	EEF2	Elongation factor 2	yes	yes	2;3	0.0131	114.72	By matching	By MS/MS	By MS/MS	By matching	By MS/MS	By MS/MS	1	3	2	1	3	3	1047300000
AYSDPSTGEPATYGELQQR	A	R	2	1	0	1	0	2	2	2	0	0	1	0	0	0	2	2	2	0	2	0	0	0	19	0	20689338	Q15149	Q15149	PLEC	Plectin	yes	yes	2	3.3e-06	84506	By matching		By matching	By matching	By MS/MS		1		1	1	1		27963000
AYSDQAIVNLLK	A	K	2	0	1	1	0	1	0	0	0	1	2	1	0	0	0	1	0	0	1	1	0	0	12	0	13337242	Q92616	Q92616	GCN1L1	Translational activator GCN1	yes	yes	2	0.0026792	66692		By matching				By matching		1				1	37899000
AYSEAHEISK	A	K	2	0	0	0	0	0	2	0	1	1	0	1	0	0	0	2	0	0	1	0	0	0	10	0	11335353	P61981	P61981	YWHAG	14-3-3 protein gamma;14-3-3 protein gamma, N-terminally processed	yes	yes	2	0.02958	41876				By matching	By MS/MS					1	1		4137500
AYSMLTITER	A	R	1	1	0	0	0	0	1	0	0	1	1	0	1	0	0	1	2	0	1	0	0	0	10	0	11835907	CON__Q1RMK2	CON__Q1RMK2			yes	yes	2	0.844	110.87	By matching	By MS/MS	By MS/MS	By MS/MS	By MS/MS	By MS/MS	1	1	1	1	1	1	144540000
AYSMLTITERDWLSQNVYTCQVEHNK	A	K	1	1	2	1	1	2	2	0	1	1	2	1	1	0	0	2	3	1	2	2	0	0	26	1	3185491	CON__Q1RMK2	CON__Q1RMK2			yes	yes	3;4	1.61e-75	169.56		By MS/MS	By MS/MS		By MS/MS	By MS/MS		3	3		1	2	310180000
AYTGFSSNSER	A	R	1	1	1	0	0	0	1	1	0	0	0	0	0	1	0	3	1	0	1	0	0	0	11	0	12175313	O15355	O15355	PPM1G	Protein phosphatase 1G	yes	yes	2	0.017356	46158					By matching	By matching					1	1	29278000
AYTNFDAERDALNIETAIK	A	K	4	1	2	2	0	0	2	0	0	2	1	1	0	1	0	0	2	0	1	0	0	0	19	1	21540593	P07355;A6NMY6	P07355	ANXA2;ANXA2P2	Annexin A2;Putative annexin A2-like protein	yes	no	3	0.000121	97284		By matching	By MS/MS	By MS/MS		By MS/MS		1	1	1		1	256480000
AYVAVDGIPQGVLER	A	R	2	1	0	1	0	1	1	2	0	1	1	0	0	0	1	0	0	0	1	3	0	0	15	0	15858464	P16278	P16278	GLB1	Beta-galactosidase	yes	yes	2	0.00435	72006			By MS/MS						1				0
AYVDDTPAEQMK	A	K	2	0	0	2	0	1	1	0	0	0	0	1	1	0	1	0	1	0	1	1	0	0	12	0	13666075	P07814	P07814	EPRS	Bifunctional glutamate/proline--tRNA ligase;Glutamate--tRNA ligase;Proline--tRNA ligase	yes	yes	2	0.017976	48091													6918300
AYVSTLMGVPGR	A	R	1	1	0	0	0	0	0	2	0	0	1	0	1	0	1	1	1	0	1	2	0	0	12	0	12496489	O00303	O00303	EIF3F	Eukaryotic translation initiation factor 3 subunit F	yes	yes	2	1.13e-29	118.26				By MS/MS		By MS/MS				1		1	42926000
AYVVLGQFLVLK	A	K	1	0	0	0	0	1	0	1	0	0	3	1	0	1	0	0	0	0	1	3	0	0	12	0	13488119	O75531	O75531	BANF1	Barrier-to-autointegration factor;Barrier-to-autointegration factor, N-terminally processed	yes	yes	2	0.001843	72.23			By MS/MS	By MS/MS	By matching				1	1	1		66898000
AYYEDSPQQVFSAEFEVK	A	K	2	0	0	1	0	2	3	0	0	0	0	1	0	2	1	2	0	0	2	2	0	0	18	0	21359688	CON__Q2UVX4	CON__Q2UVX4			yes	yes	2;3	0.00212	93011		By MS/MS	By MS/MS	By MS/MS	By matching	By MS/MS		3	3	2	2	3	127520000
AYYENSPQQVFSTEFEVK	A	K	1	0	1	0	0	2	3	0	0	0	0	1	0	2	1	2	1	0	2	2	0	0	18	0	21649953	P01024	P01024	C3	Complement C3;Complement C3 beta chain;C3-beta-c;Complement C3 alpha chain;C3a anaphylatoxin;Acylation stimulating protein;Complement C3b alpha chain;Complement C3c alpha chain fragment 1;Complement C3dg fragment;Complement C3g fragment;Complement C3d fragment;Complement C3f fragment;Complement C3c alpha chain fragment 2	yes	yes	2	0.0003906	65179	By matching	By matching	By MS/MS	By matching	By matching	By MS/MS	1	2	1	1	1	1	46545000
AYYHLLEQVAPK	A	K	2	0	0	0	0	1	1	0	1	0	2	1	0	0	1	0	0	0	2	1	0	0	12	0	14307558	P13796	P13796	LCP1	Plastin-2	yes	yes	2	0.0229	119.68			By matching	By MS/MS	By MS/MS	By MS/MS			1	1	1	2	107510000
CAAEENCLASTAYR	C	R	4	1	1	0	2	0	2	0	0	0	1	0	0	0	0	1	1	0	1	0	0	0	14	0	16146766	P28300	P28300	LOX	Protein-lysine 6-oxidase	yes	yes	2	0.435	113.63			By MS/MS	By MS/MS	By MS/MS	By MS/MS			1	1	1	1	91160000
CACSNHEPYFGYSGAFK	C	K	2	0	1	0	2	0	1	2	1	0	0	1	0	2	1	2	0	0	2	0	0	0	17	0	19938087	CON__Q0IIK2;CON__Q29443	CON__Q0IIK2			yes	no	2;3	7.66e-24	223.58		By MS/MS	By MS/MS	By MS/MS	By MS/MS	By MS/MS		3	2	4	2	3	3557800000
CADVTLEGQVYPGK	C	K	1	0	0	1	1	1	1	2	0	0	1	1	0	0	1	0	1	0	1	2	0	0	14	0	1535729	Q14696	Q14696	MESDC2	LDLR chaperone MESD	yes	yes	2	0.0040542	58978						By matching						1	14718000
CADYVVTGAWSAK	C	K	3	0	0	1	1	0	0	1	0	0	0	1	0	0	0	1	1	1	1	2	0	0	13	0	14266551	Q9Y617	Q9Y617	PSAT1	Phosphoserine aminotransferase	yes	yes	2	0.00010275	113.63	By matching	By MS/MS	By matching	By MS/MS	By MS/MS		1	1	1	1	1		141200000
CAEENCFIQK	C	K	1	0	1	0	2	1	2	0	0	1	0	1	0	1	0	0	0	0	0	0	0	0	10	0	12975431	P01024	P01024	C3	Complement C3;Complement C3 beta chain;C3-beta-c;Complement C3 alpha chain;C3a anaphylatoxin;Acylation stimulating protein;Complement C3b alpha chain;Complement C3c alpha chain fragment 1;Complement C3dg fragment;Complement C3g fragment;Complement C3d fragment;Complement C3f fragment;Complement C3c alpha chain fragment 2	yes	yes	2	0.0010048	107.66	By matching			By MS/MS	By matching	By MS/MS	1			1	1	1	76483000
CAEENCFMHHTEK	C	K	1	0	1	0	2	0	3	0	2	0	0	1	1	1	0	0	1	0	0	0	0	0	13	0	1691649	CON__Q2UVX4	CON__Q2UVX4			yes	yes	3	0.027331	42209				By MS/MS	By matching	By MS/MS				1	1	1	30829000
CAGCTNPISGLGGTK	C	K	1	0	1	0	2	0	0	4	0	1	1	1	0	0	1	1	2	0	0	0	0	0	15	0	1491681	Q14192	Q14192	FHL2	Four and a half LIM domains protein 2	yes	yes	2	0.0001402	75819			By matching	By matching		By matching			1	1		1	45379000
CAGNEDIITLR	C	R	1	1	1	1	1	0	1	1	0	2	1	0	0	0	0	0	1	0	0	0	0	0	11	0	12606132	P12004	P12004	PCNA	Proliferating cell nuclear antigen	yes	yes	2	0.012402	65347													0
CALGVFRK	C	K	1	1	0	0	1	0	0	1	0	0	1	1	0	1	0	0	0	0	0	1	0	0	8	1	94951676	Q13200	Q13200	PSMD2	26S proteasome non-ATPase regulatory subunit 2	yes	yes	3	0.033829	28218				By matching						1			17785000
CALSSVDIYR	C	R	1	1	0	1	1	0	0	0	0	1	1	0	0	0	0	2	0	0	1	1	0	0	10	0	11825703	Q9Y316	Q9Y316	MEMO1	Protein MEMO1	yes	yes	2	0.031448	41029													8016600
CAMTALSSK	C	K	2	0	0	0	1	0	0	0	0	0	1	1	1	0	0	2	1	0	0	0	0	0	9	0	96744669	Q99832	Q99832	CCT7	T-complex protein 1 subunit eta	yes	yes	2	0.0052051	89355				By MS/MS	By MS/MS					1	2		98708000
CAPFFYGGCGGNR	C	R	1	1	1	0	2	0	0	4	0	0	0	0	0	2	1	0	0	0	1	0	0	0	13	0	14615918	P05067	P05067	APP	Amyloid beta A4 protein;N-APP;Soluble APP-alpha;Soluble APP-beta;C99;Beta-amyloid protein 42;Beta-amyloid protein 40;C83;P3(42);P3(40);C80;Gamma-secretase C-terminal fragment 59;Gamma-secretase C-terminal fragment 57;Gamma-secretase C-terminal fragment 50;C31	yes	yes	2	0.0083941	56563	By matching	By MS/MS		By MS/MS	By matching		2	2		1	1		75872000
CAPGVVGPAEADIDFDIIK	C	K	3	0	0	3	1	0	1	2	0	3	0	1	0	1	2	0	0	0	0	2	0	0	19	0	19859768	Q14315	Q14315	FLNC	Filamin-C	yes	yes	2	5.63e-05	91914				By matching	By matching	By matching				1	1	1	15723000
CAPGYYGNPSQGQPCQR	C	R	1	1	1	0	2	3	0	3	0	0	0	0	0	0	3	1	0	0	2	0	0	0	17	0	19388101	P98160	P98160	HSPG2	Basement membrane-specific heparan sulfate proteoglycan core protein;Endorepellin;LG3 peptide	yes	yes	2	0.0019762	79693		By MS/MS	By MS/MS	By matching	By matching	By matching		1	1	1	1	1	25675000
CASFRENVLR	C	R	1	2	1	0	1	0	1	0	0	0	1	0	0	1	0	1	0	0	0	1	0	0	10	1	1250619	CON__Q0IIK2;CON__Q29443	CON__Q0IIK2			yes	no	2;3	0.013043	119.68	By matching		By MS/MS	By MS/MS	By matching	By matching	1		1	2	1	2	636840000
CASQAGMTAYGTR	C	R	3	1	0	0	1	1	0	2	0	0	0	0	1	0	0	1	2	0	1	0	0	0	13	0	13725864	Q15417	Q15417	CNN3	Calponin-3	yes	yes	2	6.56e-11	160.18		By MS/MS	By matching	By MS/MS	By MS/MS	By MS/MS		1	1	1	2	1	216050000
CASQAGMTAYGTRR	C	R	3	2	0	0	1	1	0	2	0	0	0	0	1	0	0	1	2	0	1	0	0	0	14	1	15286875	Q15417	Q15417	CNN3	Calponin-3	yes	yes	2;3	1.85e-11	174.73		By MS/MS	By MS/MS	By MS/MS	By MS/MS	By MS/MS		1	1	1	1	1	392700000
CASQSGMTAYGTR	C	R	2	1	0	0	1	1	0	2	0	0	0	0	1	0	0	2	2	0	1	0	0	0	13	0	13885813	Q99439	Q99439	CNN2	Calponin-2	yes	yes	2	0.0001055	113.47		By matching		By MS/MS	By matching	By MS/MS		1		1	1	2	72660000
CASQSGMTAYGTRR	C	R	2	2	0	0	1	1	0	2	0	0	0	0	1	0	0	2	2	0	1	0	0	0	14	1	15446824	Q99439	Q99439	CNN2	Calponin-2	yes	yes	3	0.0032047	112.51				By MS/MS	By MS/MS	By MS/MS				1	2	1	121400000
CASQVGMTAPGTR	C	R	2	1	0	0	1	1	0	2	0	0	0	0	1	0	1	1	2	0	0	1	0	0	13	0	13346071	Q99439	Q99439	CNN2	Calponin-2	yes	yes	2	0.00045008	104.52		By matching				By MS/MS		1				1	47984000
CASQVGMTAPGTRR	C	R	2	2	0	0	1	1	0	2	0	0	0	0	1	0	1	1	2	0	0	1	0	0	14	1	14907082	Q99439	Q99439	CNN2	Calponin-2	yes	yes	3	0.00016913	72937				By MS/MS	By MS/MS	By MS/MS				1	1	1	182310000
CATCSQPILDR	C	R	1	1	0	1	2	1	0	0	0	1	1	0	0	0	1	1	1	0	0	0	0	0	11	0	13195962	Q15654	Q15654	TRIP6	Thyroid receptor-interacting protein 6	yes	yes	2	0.00013844	103.7	By matching			By MS/MS	By MS/MS	By MS/MS	1			1	1	2	90017000
CATITPDEK	C	K	1	0	0	1	1	0	1	0	0	1	0	1	0	0	1	0	2	0	0	0	0	0	9	0	1033475	O75874	O75874	IDH1	Isocitrate dehydrogenase [NADP] cytoplasmic	yes	yes	2	0.013199	75738					By MS/MS						1		14871000
CAVVDVPFGGAK	C	K	2	0	0	1	1	0	0	2	0	0	0	1	0	1	1	0	0	0	0	3	0	0	12	0	12186067	P00367;P49448	P00367	GLUD1;GLUD2	Glutamate dehydrogenase 1, mitochondrial;Glutamate dehydrogenase 2, mitochondrial	yes	no	2	0.005518	80239	By matching	By matching		By matching	By matching	By MS/MS	2	2		1	1	2	79444000
CCAADDKEACFAVEGPK	C	K	4	0	0	2	3	0	2	1	0	0	0	2	0	1	1	0	0	0	0	1	0	0	17	1	1926791	CON__P02769	CON__P02769			yes	yes	2;3	0.00013386	105.65			By MS/MS	By MS/MS	By MS/MS				1	2	2		52240000
CCDSVSEDCIK	C	K	0	0	0	2	3	0	1	0	0	1	0	1	0	0	0	2	0	0	0	1	0	0	11	0	13715105	CON__ENSEMBL:ENSBTAP00000018229;CON__Q3MHN5	CON__ENSEMBL:ENSBTAP00000018229			no	no	2	0.0118	153.05		By MS/MS	By MS/MS	By MS/MS	By MS/MS	By MS/MS		1	1	1	1	1	412630000
CCITAAPYR	C	R	2	1	0	0	2	0	0	0	0	1	0	0	0	0	1	0	1	0	1	0	0	0	9	0	1110495	CON__Q14533;Q14533;CON__O43790;O43790;CON__Q6NT21;CON__P78385;P78385	CON__Q14533	KRT81;KRT86;KRT83	Keratin, type II cuticular Hb1;Keratin, type II cuticular Hb6;Keratin, type II cuticular Hb3	yes	no	2	0.010662	80229				By MS/MS						1			44989000
CCLTYCFNKPEDK	C	K	0	0	1	1	3	0	1	0	0	0	1	2	0	1	1	0	1	0	1	0	0	0	13	1	17337211	P62979;A0A2R8Y422	P62979	RPS27A	Ubiquitin-40S ribosomal protein S27a;Ubiquitin;40S ribosomal protein S27a	yes	no	3	0.0062976	59871	By matching	By MS/MS				By matching	1	1				1	67266000
CCSGAIIVLTK	C	K	1	0	0	0	2	0	0	1	0	2	1	1	0	0	0	1	1	0	0	1	0	0	11	0	12206257	P14618	P14618	PKM	Pyruvate kinase PKM	yes	yes	2	8.55e-05	146.11	By matching	By MS/MS	By MS/MS	By MS/MS	By matching	By MS/MS	2	3	1	1	1	2	753280000
CCSVNSPPLYCNSEIDAEINTLQS	C	S	1	0	3	1	3	1	2	0	0	2	2	0	0	0	2	4	1	0	1	1	0	0	24	0	27701884	CON__Q3MHN5	CON__Q3MHN5			yes	yes	3	2.7e-06	63869	By MS/MS	By MS/MS	By MS/MS	By matching		By MS/MS	1	1	1	1		2	89685000
CCTESLVNR	C	R	0	1	1	0	2	0	1	0	0	0	1	0	0	0	0	1	1	0	0	1	0	0	9	0	11374907	CON__P02769	CON__P02769			no	no	2	4.2e-99	253.91	By MS/MS	By MS/MS	By MS/MS	By MS/MS	By MS/MS	By MS/MS	1	2	2	2	4	2	19736000000
CCTESLVNRRPCFSALTPDETYVPK	C	K	1	2	1	1	3	0	2	0	0	0	2	1	0	1	3	2	3	0	1	2	0	0	25	2	29993939	CON__P02769	CON__P02769			yes	yes	3;4	8.76e-65	195.43	By MS/MS	By MS/MS	By MS/MS	By MS/MS	By MS/MS	By MS/MS	5	13	9	6	6	12	42607000000
CCTKPESERMPCTEDYLSLILNR	C	R	0	2	1	1	3	0	3	0	0	1	3	1	1	0	2	2	2	0	1	0	0	0	23	2	28713024	CON__P02769	CON__P02769			yes	yes	3;4	4.22e-59	189.78	By MS/MS	By MS/MS	By MS/MS	By MS/MS	By MS/MS	By MS/MS	4	15	11	6	5	9	16437000000
CDENILWLDYK	C	K	0	0	1	2	1	0	1	0	0	1	2	1	0	0	0	0	0	1	1	0	0	0	11	0	14676704	P14618	P14618	PKM	Pyruvate kinase PKM	yes	yes	2	2.49e-93	236.35	By MS/MS	By MS/MS	By MS/MS	By MS/MS	By MS/MS	By MS/MS	1	2	1	1	1	1	1241100000
CDEPILSNR	C	R	0	1	1	1	1	0	1	0	0	1	1	0	0	0	1	1	0	0	0	0	0	0	9	0	11025077	P30086	P30086	PEBP1	Phosphatidylethanolamine-binding protein 1;Hippocampal cholinergic neurostimulating peptide	yes	yes	2	0.0032284	103.56	By matching	By MS/MS	By MS/MS	By MS/MS	By MS/MS	By MS/MS	2	1	1	1	1	2	379340000
CDFTEDQTAEFK	C	K	1	0	0	2	1	1	2	0	0	0	0	1	0	2	0	0	2	0	0	0	0	0	12	0	14896031	P60660	P60660	MYL6	Myosin light polypeptide 6	yes	yes	2	4.44e-06	146.11	By MS/MS		By MS/MS			By MS/MS	2		1			1	128730000
CDIGGALGQSCEPR	C	R	1	1	0	1	2	1	1	3	0	1	1	0	0	0	1	1	0	0	0	0	0	0	14	0	15186555	O15230	O15230	LAMA5	Laminin subunit alpha-5	yes	yes	2	0.00039198	79693													5048600
CDNCRRPGGEPSPEGTTGQSYNQYSQR	C	R	0	3	2	1	2	3	2	4	0	0	0	0	0	0	3	3	2	0	2	0	0	0	27	2	31003112	P02751	P02751	FN1	Fibronectin;Anastellin;Ugl-Y1;Ugl-Y2;Ugl-Y3	yes	yes	4	1.67e-40	128.17		By MS/MS	By MS/MS	By MS/MS	By MS/MS	By MS/MS		1	1	1	1	1	259960000
CDNSDGSGLVYGK	C	K	0	0	1	2	1	0	0	3	0	0	1	1	0	0	0	2	0	0	1	1	0	0	13	0	13705772	O95965	O95965	ITGBL1	Integrin beta-like protein 1	yes	yes	2	0.0011059	74162				By matching	By MS/MS	By matching				1	1	1	11252000
CDNSSMSLQMGYTQGANQSGQVFGLGR	C	R	1	1	2	1	1	4	0	5	0	0	2	0	2	1	0	4	1	0	1	1	0	0	27	0	28922589	Q99439	Q99439	CNN2	Calponin-2	yes	yes	3	0.000393	76198				By matching						1			15001000
CDPAGYYCGFK	C	K	1	0	0	1	2	0	0	2	0	0	0	1	0	1	1	0	0	0	2	0	0	0	11	0	13365216	P60900	P60900	PSMA6	Proteasome subunit alpha type-6	yes	yes	2	0.0010616	79906	By matching	By matching	By MS/MS	By MS/MS	By MS/MS	By MS/MS	1	1	1	1	1	1	141270000
CDPHEATCYDDGK	C	K	1	0	0	3	2	0	1	1	1	0	0	1	0	0	1	0	1	0	1	0	0	0	13	0	15665715	P02751	P02751	FN1	Fibronectin;Anastellin;Ugl-Y1;Ugl-Y2;Ugl-Y3	yes	yes	2;3	0.00057985	61353		By matching	By MS/MS			By MS/MS		1	2			1	138180000
CDPVFDFGTGPR	C	R	0	1	0	2	1	0	0	2	0	0	0	0	0	2	2	0	1	0	0	1	0	0	12	0	13665976	Q9BY44	Q9BY44	EIF2A	Eukaryotic translation initiation factor 2A;Eukaryotic translation initiation factor 2A, N-terminally processed	yes	yes	2	0.011303	51927		By matching				By MS/MS		1				1	36723000
CDRCEPGFWNFR	C	R	0	2	1	1	2	0	1	1	0	0	0	0	0	2	1	0	0	1	0	0	0	0	12	1	16426769	O00468	O00468	AGRN	Agrin;Agrin N-terminal 110 kDa subunit;Agrin C-terminal 110 kDa subunit;Agrin C-terminal 90 kDa fragment;Agrin C-terminal 22 kDa fragment	yes	yes	3	0.0063941	58172		By matching	By MS/MS	By MS/MS	By MS/MS	By matching		1	1	1	1	1	82821000
CDRNLAMGVNLTSMSK	C	K	1	1	2	1	1	0	0	1	0	0	2	1	2	0	0	2	1	0	0	1	0	0	16	1	17958379	P12004	P12004	PCNA	Proliferating cell nuclear antigen	yes	yes	3	0.0241	34498			By matching						1				31590000
CDRVDQLTAQLADLAAR	C	R	4	2	0	3	1	2	0	0	0	0	3	0	0	0	0	0	1	0	0	1	0	0	17	1	19149582	P18206	P18206	VCL	Vinculin	yes	yes	3	6.24e-08	124.43	By MS/MS						1						49756000
CDRVDQLTAQLADLAARGEGESPQAR	C	R	5	3	0	3	1	3	2	2	0	0	3	0	0	0	1	1	1	0	0	1	0	0	26	2	28263679	P18206	P18206	VCL	Vinculin	yes	yes	4	2.34e-24	101.47						By matching						1	78096000
CDRWSGFSGGAIECETAENTEECIAK	C	K	3	1	1	1	3	0	5	3	0	2	0	1	0	1	0	2	2	1	0	0	0	0	26	1	29762324	CON__Q0IIK2;CON__Q29443	CON__Q0IIK2			yes	no	3	1.1e-39	126.59	By matching	By MS/MS		By MS/MS	By MS/MS	By MS/MS	1	1		1	1	2	683020000
CDSSPDSAEDVR	C	R	1	1	0	3	1	0	1	0	0	0	0	0	0	0	1	3	0	0	0	1	0	0	12	0	13365201	CON__P12763;P02765	CON__P12763	AHSG	Alpha-2-HS-glycoprotein;Alpha-2-HS-glycoprotein chain A;Alpha-2-HS-glycoprotein chain B	yes	no	2	0.0010821	77379		By MS/MS	By MS/MS	By MS/MS	By MS/MS	By MS/MS		2	1	1	2	1	65908000
CDSSPDSAEDVRK	C	K	1	1	0	3	1	0	1	0	0	0	0	1	0	0	1	3	0	0	0	1	0	0	13	1	14646151	CON__P12763;P02765	CON__P12763	AHSG	Alpha-2-HS-glycoprotein;Alpha-2-HS-glycoprotein chain A;Alpha-2-HS-glycoprotein chain B	yes	no	2;3	0	349.14	By matching	By MS/MS	By MS/MS	By MS/MS	By MS/MS	By MS/MS	1	4	4	5	6	3	8824300000
CDYENVPTTVFTPLEYGACGLSEEK	C	K	1	0	1	1	2	0	4	2	0	0	2	1	0	1	2	1	3	0	2	2	0	0	25	0	28782677	Q16881	Q16881	TXNRD1	Thioredoxin reductase 1, cytoplasmic	yes	yes	3	0.012357	24644				By matching	By matching	By matching				1	1	1	30421000
CEAACGGFLTK	C	K	2	0	0	0	2	0	1	2	0	0	1	1	0	1	0	0	1	0	0	0	0	0	11	0	12125267	P13497	P13497	BMP1	Bone morphogenetic protein 1	yes	yes	2	0.033679	39022													4371400
CEAEVPDVSFLLLR	C	R	1	1	0	1	1	0	2	0	0	0	3	0	0	1	1	1	0	0	0	2	0	0	14	0	16468338	CON__Q2KJF1	CON__Q2KJF1			yes	yes	2;3	0.0025745	81865	By matching	By matching	By MS/MS	By MS/MS	By matching	By matching	1	1	2	2	2	2	288420000
CECAPDCSGLPAR	C	R	2	1	0	1	3	0	1	1	0	0	1	0	0	0	2	1	0	0	0	0	0	0	13	0	14915905	O95633	O95633	FSTL3	Follistatin-related protein 3	yes	yes	2	0.0011357	86624		By MS/MS		By MS/MS		By MS/MS		1		1		1	42144000
CECPVGFFYNDK	C	K	0	0	1	1	2	0	1	1	0	0	0	1	0	2	1	0	0	0	1	1	0	0	12	0	15346221	P35555	P35555	FBN1	Fibrillin-1	yes	yes	2	0.0091868	54416													7942500
CEDLETQTQSEK	C	K	0	0	0	1	1	2	3	0	0	0	1	1	0	0	0	1	2	0	0	0	0	0	12	0	14666195	O00592	O00592	PODXL	Podocalyxin	yes	yes	2	0.00092636	86624			By MS/MS	By MS/MS					1	1			8190000
CEEETDFVCR	C	R	0	1	0	1	2	0	3	0	0	0	0	0	0	1	0	0	1	0	0	1	0	0	10	0	13435122	CON__P06868	CON__P06868			yes	yes	2	0.00088854	88948				By MS/MS						1			0
CEFAVGYQR	C	R	1	1	0	0	1	1	1	1	0	0	0	0	0	1	0	0	0	0	1	1	0	0	9	0	11285022	Q9P2J5	Q9P2J5	LARS	Leucine--tRNA ligase, cytoplasmic	yes	yes	2	0.032137	54549	By matching	By MS/MS	By MS/MS			By matching	1	1	1			1	57964000
CEFQCDITPWESK	C	K	0	0	0	1	2	1	2	0	0	1	0	1	0	1	1	1	1	1	0	0	0	0	13	0	16987018	O95965	O95965	ITGBL1	Integrin beta-like protein 1	yes	yes	2	0.0056832	60434	By matching	By MS/MS	By matching	By MS/MS	By MS/MS	By matching	1	1	1	1	2	1	31158000
CEFQDAYVLLSEK	C	K	1	0	0	1	1	1	2	0	0	0	2	1	0	1	0	1	0	0	1	1	0	0	13	0	16007443	P10809	P10809	HSPD1	60 kDa heat shock protein, mitochondrial	yes	yes	2;3	1.94e-07	142.08	By matching	By MS/MS				By MS/MS	2	2				2	418750000
CEGINISGNFYR	C	R	0	1	2	0	1	0	1	2	0	2	0	0	0	1	0	1	0	0	1	0	0	0	12	0	14286456	P40429	P40429	RPL13A	60S ribosomal protein L13a	yes	yes	2	2.41e-07	150.85		By MS/MS	By MS/MS	By MS/MS		By MS/MS		1	1	1		1	272040000
CEHPPPGPVCGSDGVTYGSACELR	C	R	1	1	0	1	3	0	2	4	1	0	1	0	0	0	4	2	1	0	1	2	0	0	24	0	26011046	O00468	O00468	AGRN	Agrin;Agrin N-terminal 110 kDa subunit;Agrin C-terminal 110 kDa subunit;Agrin C-terminal 90 kDa fragment;Agrin C-terminal 22 kDa fragment	yes	yes	3	0.00105	38583	By matching		By MS/MS	By MS/MS			1		1	1			96277000
CELLSDDSLAVSSPR	C	R	1	1	0	2	1	0	1	0	0	0	3	0	0	0	1	4	0	0	0	1	0	0	15	0	16477774	P13798	P13798	APEH	Acylamino-acid-releasing enzyme	yes	yes	2	6.28e-06	103.75			By matching						1				20745000
CELLYEGPPDDEAAMGIK	C	K	2	0	0	2	1	0	3	2	0	1	2	1	1	0	2	0	0	0	1	0	0	0	18	0	20068965	P13639	P13639	EEF2	Elongation factor 2	yes	yes	2	0.000265	88552													18977000
CEMEQQNQEYK	C	K	0	0	1	0	1	3	3	0	0	0	0	1	1	0	0	0	0	0	1	0	0	0	11	0	14855864	CON__P02533;P02533;CON__Q04695;CON__Q9QWL7;Q04695;CON__Q61782	CON__P02533	KRT14;KRT17	Keratin, type I cytoskeletal 14;Keratin, type I cytoskeletal 17	yes	no	2	0.0012104	90629						By matching						1	9016000
CENTDPGYNCLPCPPR	C	R	0	1	2	1	3	0	1	1	0	0	1	0	0	0	4	0	1	0	1	0	0	0	16	0	19487866	CON__Q28194;P07996	P07996	THBS1	Thrombospondin-1	no	no	2	0.0023272	80763													11952000
CEPGFWNFR	C	R	0	1	1	0	1	0	1	1	0	0	0	0	0	2	1	0	0	1	0	0	0	0	9	0	12115182	O00468	O00468	AGRN	Agrin;Agrin N-terminal 110 kDa subunit;Agrin C-terminal 110 kDa subunit;Agrin C-terminal 90 kDa fragment;Agrin C-terminal 22 kDa fragment	yes	yes	2	0.023545	57559	By MS/MS	By MS/MS		By MS/MS	By MS/MS		1	1		1	1		78739000
CEQCQPGYYGDAQR	C	R	1	1	0	1	2	3	1	2	0	0	0	0	0	0	1	0	0	0	2	0	0	0	14	0	17306777	P98160	P98160	HSPG2	Basement membrane-specific heparan sulfate proteoglycan core protein;Endorepellin;LG3 peptide	yes	yes	2	0.0036604	60434													3645800
CESAFLSK	C	K	1	0	0	0	1	0	1	0	0	0	1	1	0	1	0	2	0	0	0	0	0	0	8	0	94043242	P83731	P83731	RPL24	60S ribosomal protein L24	yes	yes	2	0.034458	52716													0
CESAPGCGVWQRPVIDNPNYK	C	K	1	1	2	1	2	1	1	2	0	1	0	1	0	0	3	1	0	1	1	2	0	0	21	1	24461158	P27824	P27824	CANX	Calnexin	yes	yes	3	0.0012808	63998		By matching		By matching				1		1			56104000
CETSSEYSSLR	C	R	0	1	0	0	1	0	2	0	0	0	1	0	0	0	0	4	1	0	1	0	0	0	11	0	13175507	Q02297	Q02297	NRG1	Pro-neuregulin-1, membrane-bound isoform;Neuregulin-1	yes	yes	2	0.001237	76465		By MS/MS	By MS/MS		By MS/MS	By matching		1	1		1	1	39579000
CEWLIQAPDPYQR	C	R	1	1	0	1	1	2	1	0	0	1	1	0	0	0	2	0	0	1	1	0	0	0	13	0	16747824	O14786	O14786	NRP1	Neuropilin-1	yes	yes	2	2.92e-31	121.83		By MS/MS	By MS/MS	By MS/MS	By MS/MS			1	1	1	1		31257000
CEYCDSGYR	C	R	0	1	0	1	2	0	1	1	0	0	0	0	0	0	0	1	0	0	2	0	0	0	9	0	12084227	Q14766	Q14766	LTBP1	Latent-transforming growth factor beta-binding protein 1	yes	yes	2	0.014989	71223		By MS/MS	By MS/MS		By MS/MS			1	1		1		46278000
CEYYCSPGYTLK	C	K	0	0	0	0	2	0	1	1	0	0	1	1	0	0	1	1	1	0	3	0	0	0	12	0	15396374	P78539	P78539	SRPX	Sushi repeat-containing protein SRPX	yes	yes	2	0.0166	88496	By MS/MS	By MS/MS	By MS/MS	By MS/MS	By MS/MS	By MS/MS	1	1	1	1	1	1	122620000
CFDHAAGTSYVVGETWEK	C	K	2	0	0	1	1	0	2	2	1	0	0	1	0	1	0	1	2	1	1	2	0	0	18	0	20558996	P02751	P02751	FN1	Fibronectin;Anastellin;Ugl-Y1;Ugl-Y2;Ugl-Y3	yes	yes	2;3	8.4e-26	207.39	By matching	By MS/MS	By MS/MS		By MS/MS	By MS/MS	2	1	2		2	3	709430000
CFGFVTYSNVEEADAAMAASPHAVDGNTVELK	C	K	6	0	2	2	1	0	3	2	1	0	1	1	1	2	1	2	2	0	1	4	0	0	32	0	33995388	Q13151	Q13151	HNRNPA0	Heterogeneous nuclear ribonucleoprotein A0	yes	yes	3	5.17e-08	63085													5267700
CFIVGADNVGSK	C	K	1	0	1	1	1	0	0	2	0	1	0	1	0	1	0	1	0	0	0	2	0	0	12	0	12656074	P05388;Q8NHW5	P05388	RPLP0;RPLP0P6	60S acidic ribosomal protein P0;60S acidic ribosomal protein P0-like	yes	no	2	0.0010622	103.01	By matching	By MS/MS	By MS/MS	By MS/MS		By MS/MS	1	2	1	1		1	755200000
CFLAFVQAK	C	K	2	0	0	0	1	1	0	0	0	0	1	1	0	2	0	0	0	0	0	1	0	0	9	0	10825583	CON__Q2KIS7	CON__Q2KIS7			yes	yes	2	0.012212	77674	By matching	By MS/MS			By MS/MS		1	1			1		29454000
CFLEADPYIDIDQNVLHR	C	R	1	1	1	3	1	1	1	0	1	2	2	0	0	1	1	0	0	0	1	1	0	0	18	0	22170525	Q6YHK3	Q6YHK3	CD109	CD109 antigen	yes	yes	3	0.272	57.52		By matching	By MS/MS					1	1				19516000
CFLGCELPPEGSR	C	R	0	1	0	0	2	0	2	2	0	0	2	0	0	1	2	1	0	0	0	0	0	0	13	0	15206752	Q9UNN8	Q9UNN8	PROCR	Endothelial protein C receptor	yes	yes	2	0.034647	45161		By matching	By MS/MS		By matching			2	1		2		12253000
CFLLSRDFEAQAAAQAR	C	R	5	2	0	1	1	2	1	0	0	0	2	0	0	2	0	1	0	0	0	0	0	0	17	1	19529527	Q9Y240	Q9Y240	CLEC11A	C-type lectin domain family 11 member A	yes	yes	2;3	3.23e-24	127.75	By matching	By MS/MS	By MS/MS	By MS/MS	By MS/MS	By MS/MS	1	2	2	3	2	3	370870000
CFQETIGSQCGK	C	K	0	0	0	0	2	2	1	2	0	1	0	1	0	1	0	1	1	0	0	0	0	0	12	0	14136017	Q14766	Q14766	LTBP1	Latent-transforming growth factor beta-binding protein 1	yes	yes	2	2.29e-21	147.2	By matching	By MS/MS	By MS/MS	By MS/MS	By MS/MS	By MS/MS	1	1	1	1	1	2	194850000
CFSIDNPGYEPEVVAVHPGGDTVAIGGVDGNVR	C	R	2	1	2	3	1	0	2	6	1	2	0	0	0	1	3	1	1	0	1	6	0	0	33	0	33966045	O75083	O75083	WDR1	WD repeat-containing protein 1	yes	yes	3	3.97e-48	109.45	By matching	By MS/MS	By MS/MS			By MS/MS	1	1	1			1	105490000
CFSVLGFCK	C	K	0	0	0	0	2	0	0	1	0	0	1	1	0	2	0	1	0	0	0	1	0	0	9	0	11165096	P13010	P13010	XRCC5	X-ray repair cross-complementing protein 5	yes	yes	2	0.016269	75213		By matching		By MS/MS				1		1			142710000
CGACPPGYSGNGIQCTDVDECK	C	K	1	0	1	2	4	1	1	4	0	1	0	1	0	0	2	1	1	0	1	1	0	0	22	0	24439501	P07996	P07996	THBS1	Thrombospondin-1	yes	yes	2;3	0.0013366	48229													9259300
CGAIAEQTPILLLFLLR	C	R	2	1	0	0	1	1	1	1	0	2	5	0	0	1	1	0	1	0	0	0	0	0	17	0	19270965	P42704	P42704	LRPPRC	Leucine-rich PPR motif-containing protein, mitochondrial	yes	yes	2	7.83e-26	170.62						By matching						1	10980000
CGDLEEELK	C	K	0	0	0	1	1	0	3	1	0	0	2	1	0	0	0	0	0	0	0	0	0	0	9	0	10914805	P67936;P07951	P67936	TPM4;TPM2	Tropomyosin alpha-4 chain;Tropomyosin beta chain	no	no	2	0.0098617	117.04	By MS/MS	By MS/MS	By MS/MS	By MS/MS	By MS/MS	By MS/MS	1	1	1	1	1	1	652450000
CGDLLAASQVVNR	C	R	2	1	1	1	1	1	0	1	0	0	2	0	0	0	0	1	0	0	0	2	0	0	13	0	14017034	Q8N1F7	Q8N1F7	NUP93	Nuclear pore complex protein Nup93	yes	yes	2	0.029428	48004													20251000
CGDNVQYAPR	C	R	1	1	1	1	1	1	0	1	0	0	0	0	0	0	1	0	0	0	1	1	0	0	10	0	11785139	P29323	P29323	EPHB2	Ephrin type-B receptor 2	yes	yes	2	0.002029	92439			By matching	By MS/MS	By MS/MS				1	1	1		32748000
CGDSVYAAEK	C	K	2	0	0	1	1	0	1	1	0	0	0	1	0	0	0	1	0	0	1	1	0	0	10	0	10984652	Q16527	Q16527	CSRP2	Cysteine and glycine-rich protein 2	yes	yes	2	0.019224	47603				By matching	By MS/MS	By matching				1	1	1	14382000
CGEAALNDPK	C	K	2	0	1	1	1	0	1	1	0	0	1	1	0	0	1	0	0	0	0	0	0	0	10	0	10734812	Q13616	Q13616	CUL1	Cullin-1	yes	yes	2	0.0091917	58981				By matching	By MS/MS					1	1		10314000
CGEEIAVQFVDMVK	C	K	1	0	0	1	1	1	2	1	0	1	0	1	1	1	0	0	0	0	0	3	0	0	14	0	16237637	O43175	O43175	PHGDH	D-3-phosphoglycerate dehydrogenase	yes	yes	2	0.00056	120.06													6121300
CGEMAQAASAAVTR	C	R	5	1	0	0	1	1	1	1	0	0	0	0	1	0	0	1	1	0	0	1	0	0	14	0	14216391	P26640	P26640	VARS	Valine--tRNA ligase	yes	yes	2	0.00037036	94616	By matching			By matching			1			1			36264000
CGESGHLARECTIEATA	C	A	3	1	0	0	2	0	3	2	1	1	1	0	0	0	0	1	2	0	0	0	0	0	17	1	18608094	P62633	P62633	CNBP	Cellular nucleic acid-binding protein	yes	yes	3	0.016582	37092					By MS/MS						1		10101000
CGETAFIAPQCEMIPIEWVCR	C	R	2	1	0	0	3	1	3	1	0	3	0	0	1	1	2	0	1	1	0	1	0	0	21	0	25661477	P22234	P22234	PAICS	Multifunctional protein ADE2;Phosphoribosylaminoimidazole-succinocarboxamide synthase;Phosphoribosylaminoimidazole carboxylase	yes	yes	2	0.0086243	51875				By matching						1			6562200
CGETAFIAPQCEMIPIEWVCRR	C	R	2	2	0	0	3	1	3	1	0	3	0	0	1	1	2	0	1	1	0	1	0	0	22	1	27222488	P22234	P22234	PAICS	Multifunctional protein ADE2;Phosphoribosylaminoimidazole-succinocarboxamide synthase;Phosphoribosylaminoimidazole carboxylase	yes	yes	3	9.8e-22	86727				By matching		By matching				1		1	28823000
CGETGHVAINCSK	C	K	1	0	1	0	2	0	1	2	1	1	0	1	0	0	0	1	1	0	0	1	0	0	13	0	14316235	P62633	P62633	CNBP	Cellular nucleic acid-binding protein	yes	yes	2;3	7.36e-09	122.51			By MS/MS	By MS/MS	By MS/MS	By MS/MS			1	1	1	1	386070000
CGFLPGNEK	C	K	0	0	1	0	1	0	1	2	0	0	1	1	0	1	1	0	0	0	0	0	0	0	9	0	10204699	Q9UL46	Q9UL46	PSME2	Proteasome activator complex subunit 2	yes	yes	2	0.027028	51854	By matching	By matching	By MS/MS		By matching	By MS/MS	1	1	1		1	1	109590000
CGLVPVLAENYK	C	K	1	0	1	0	1	0	1	1	0	0	2	1	0	0	1	0	0	0	1	2	0	0	12	0	13617013	CON__Q0IIK2;CON__Q29443;P02788	CON__Q0IIK2	LTF	Lactotransferrin;Lactoferricin-H;Kaliocin-1;Lactoferroxin-A;Lactoferroxin-B;Lactoferroxin-C	yes	no	2	0.000212	148.96			By MS/MS	By MS/MS	By MS/MS	By MS/MS			2	1	1	2	2779400000
CGLVPVLAENYKTEGESCK	C	K	1	0	1	0	2	0	3	2	0	0	2	2	0	0	1	1	1	0	1	2	0	0	19	1	21530133	CON__Q0IIK2;CON__Q29443	CON__Q0IIK2			yes	no	3	0.00012702	61102		By matching	By MS/MS	By MS/MS	By MS/MS	By MS/MS		1	1	2	1	2	129690000
CGNPDVANYNFFPR	C	R	1	1	3	1	1	0	0	1	0	0	0	0	0	2	2	0	0	0	1	1	0	0	14	0	16697307	P08253	P08253	MMP2	72 kDa type IV collagenase;PEX	yes	yes	2	1.24e-08	127.4	By MS/MS	By MS/MS	By MS/MS	By MS/MS	By MS/MS		4	4	1	1	2		345800000
CGNQAAIMELDDTLK	C	K	2	0	1	2	1	1	1	1	0	1	2	1	1	0	0	0	1	0	0	0	0	0	15	0	16777702	P67775;P62714	P67775	PPP2CA;PPP2CB	Serine/threonine-protein phosphatase 2A catalytic subunit alpha isoform;Serine/threonine-protein phosphatase 2A catalytic subunit beta isoform	yes	no	2	3.88e-211	176.42	By matching		By MS/MS	By MS/MS	By matching		1		1	1	1		59600000
CGTGIVGVFVK	C	K	0	0	0	0	1	0	0	3	0	1	0	1	0	1	0	0	1	0	0	3	0	0	11	0	1135606	O00151	O00151	PDLIM1	PDZ and LIM domain protein 1	yes	yes	2	0.0010616	79906				By MS/MS	By MS/MS	By MS/MS				1	1	1	89248000
CGVCEVCQQPECGK	C	K	0	0	0	0	4	2	2	2	0	0	0	1	0	0	1	0	0	0	0	2	0	0	14	0	1709663	P26358	P26358	DNMT1	DNA (cytosine-5)-methyltransferase 1	yes	yes	2	0.0004799	98943													12730000
CGVPDVGHFR	C	R	0	1	0	1	1	0	0	2	1	0	0	0	0	1	1	0	0	0	0	2	0	0	10	0	11425291	P08254	P08254	MMP3	Stromelysin-1	yes	yes	3	0.025041	28958													11834000
CGWLDLVLLK	C	K	0	0	0	1	1	0	0	1	0	0	4	1	0	0	0	0	0	1	0	1	0	0	10	0	12156686	P30520	P30520	ADSS	Adenylosuccinate synthetase isozyme 2	yes	yes	2	0.0082434	60973			By matching	By matching		By matching			1	1		1	30905000
CGYAGSNFPEHIFPALVGRPIIR	C	R	2	2	1	0	1	0	1	3	1	3	1	0	0	2	3	1	0	0	1	1	0	0	23	1	25703216	P61160	P61160	ACTR2	Actin-related protein 2	yes	yes	3	0.0025808	49973													18367000
CIALAQLLVEQNFPAIAIHR	C	R	4	1	1	0	1	2	1	0	1	3	3	0	0	1	1	0	0	0	0	1	0	0	20	0	22762463	Q13838	Q13838	DDX39B	Spliceosome RNA helicase DDX39B	yes	yes	3	4.1e-08	112.3			By MS/MS	By MS/MS		By MS/MS			2	1		2	429520000
CIAMCMDRYMDAWNTVSR	C	R	2	2	1	2	2	0	0	0	0	1	0	0	3	0	0	1	1	1	1	1	0	0	18	1	22789414	Q9Y5L4	Q9Y5L4	TIMM13	Mitochondrial import inner membrane translocase subunit Tim13	yes	yes	3	0.011073	38613													6059000
CIAVGESDGSIWNPDGIDPK	C	K	1	0	1	3	1	0	1	3	0	3	0	1	0	0	2	2	0	1	0	1	0	0	20	0	21289735	P00367;P49448	P00367	GLUD1;GLUD2	Glutamate dehydrogenase 1, mitochondrial;Glutamate dehydrogenase 2, mitochondrial	yes	no	2	9.51e-06	101.39			By matching						1				22570000
CICNEGYSGEDCSEVSPPK	C	K	0	0	1	1	3	0	3	2	0	1	0	1	0	0	2	3	0	0	1	1	0	0	19	0	21868555	P24821	P24821	TNC	Tenascin	yes	yes	2	0.0028692	50675	By matching	By MS/MS	By MS/MS		By matching		1	1	1		1		26169000
CICNSGYEVDSTGK	C	K	0	0	1	1	2	0	1	2	0	1	0	1	0	0	0	2	1	0	1	1	0	0	14	0	15886498	P35555	P35555	FBN1	Fibrillin-1	yes	yes	2	0.00051098	73781				By MS/MS	By MS/MS	By matching				1	1	1	24723000
CICPPGYSLQNEK	C	K	0	0	1	0	2	1	1	1	0	1	1	1	0	0	2	1	0	0	1	0	0	0	13	0	15647014	P35555	P35555	FBN1	Fibrillin-1	yes	yes	2	0.032628	37722													6839600
CICSQLSLTTK	C	K	0	0	0	0	2	1	0	0	0	1	2	1	0	0	0	2	2	0	0	0	0	0	11	0	1309637	Q12765	Q12765	SCRN1	Secernin-1	yes	yes	2	0.001237	86624		By MS/MS	By MS/MS			By MS/MS		1	1			2	129180000
CIDGTCLCK	C	K	0	0	0	1	3	0	0	1	0	1	1	1	0	0	0	0	1	0	0	0	0	0	9	0	11254617	CON__Q32PI4	CON__Q32PI4			yes	yes	2	0.028923	50127		By MS/MS	By MS/MS	By MS/MS	By MS/MS	By MS/MS		1	1	1	1	1	49468000
CIDSGLWVPNSK	C	K	0	0	1	1	1	0	0	1	0	1	1	1	0	0	1	2	0	1	0	1	0	0	12	0	13746602	Q16543	Q16543	CDC37	Hsp90 co-chaperone Cdc37;Hsp90 co-chaperone Cdc37, N-terminally processed	yes	yes	2	0.00046759	128.81	By matching	By matching					1	1					172690000
CIESLIAVFQK	C	K	1	0	0	0	1	1	1	0	0	2	1	1	0	1	0	1	0	0	0	1	0	0	11	0	13066955	P31949	P31949	S100A11	Protein S100-A11;Protein S100-A11, N-terminally processed	yes	yes	2	0.000396	121.09		By matching	By MS/MS	By matching	By MS/MS	By MS/MS		1	1	1	1	2	197540000
CIGIQESEIIYTDEK	C	K	0	0	0	1	1	1	3	1	0	4	0	1	0	0	0	1	1	0	1	0	0	0	15	0	17968502	CON__Q3SZR3	CON__Q3SZR3			yes	yes	2	3.72e-17	174.42	By MS/MS	By MS/MS	By MS/MS	By MS/MS	By MS/MS	By MS/MS	1	1	1	1	1	1	449710000
CIGIQESEIIYTDEKK	C	K	0	0	0	1	1	1	3	1	0	4	0	2	0	0	0	1	1	0	1	0	0	0	16	1	19249452	CON__Q3SZR3	CON__Q3SZR3			yes	yes	2;3	2.12e-16	172.13	By MS/MS	By MS/MS	By MS/MS	By MS/MS	By MS/MS	By MS/MS	3	4	2	3	2	3	773140000
CIIPWYIMTSGR	C	R	0	1	0	0	1	0	0	1	0	3	0	0	1	0	1	1	1	1	1	0	0	0	12	0	14957316	Q16222	Q16222	UAP1	UDP-N-acetylhexosamine pyrophosphorylase;UDP-N-acetylgalactosamine pyrophosphorylase;UDP-N-acetylglucosamine pyrophosphorylase	yes	yes	2	0.0001831	101.11		By MS/MS	By matching		By MS/MS	By MS/MS		1	1		1	1	118170000
CILQDGRIFIGTFK	C	K	0	1	0	1	1	1	0	2	0	3	1	1	0	2	0	0	1	0	0	0	0	0	14	1	16668865	P63162;P14678	P63162	SNRPN;SNRPB	Small nuclear ribonucleoprotein-associated protein N;Small nuclear ribonucleoprotein-associated proteins B and B	yes	no	3	0.0078005	51875					By matching						1		23518000
CIPALDSLTPANEDQK	C	K	2	0	1	2	1	1	1	0	0	1	2	1	0	0	2	1	1	0	0	0	0	0	16	0	17708458	P10809	P10809	HSPD1	60 kDa heat shock protein, mitochondrial	yes	yes	2	0.102	110.86		By MS/MS		By MS/MS		By MS/MS		1		1		1	93402000
CIQCGQYLDDPDLK	C	K	0	0	0	3	2	2	0	1	0	1	2	1	0	0	1	0	0	0	1	0	0	0	14	0	17237546	P26358	P26358	DNMT1	DNA (cytosine-5)-methyltransferase 1	yes	yes	2	0.003933	59426													11906000
CISIYSSER	C	R	0	1	0	0	1	0	1	0	0	2	0	0	0	0	0	3	0	0	1	0	0	0	9	0	11135125	O75326	O75326	SEMA7A	Semaphorin-7A	yes	yes	2	0.0048996	119.27	By MS/MS			By MS/MS	By MS/MS	By MS/MS	2			1	1	1	730410000
CIVNNVSAETVQTVR	C	R	1	1	2	0	1	1	1	0	0	1	0	0	0	0	0	1	2	0	0	4	0	0	15	0	16888516	Q8N0X7	Q8N0X7	SPG20	Spartin	yes	yes	2	0.65	80763													2631100
CIVQTTSWSQCSK	C	K	0	0	0	0	2	2	0	0	0	1	0	1	0	0	0	3	2	1	0	1	0	0	13	0	15837072	O00622	O00622	CYR61	Protein CYR61	yes	yes	2	0.00032179	96847													12044000
CIWGPSYWCQNTETAAQCNAVEHCK	C	K	3	0	2	0	4	2	2	1	1	1	0	1	0	0	1	1	2	2	1	1	0	0	25	0	30692626	P07602	P07602	PSAP	Prosaposin;Saposin-A;Saposin-B-Val;Saposin-B;Saposin-C;Saposin-D	yes	yes	3	2.61e-46	139.26		By MS/MS	By MS/MS	By MS/MS	By MS/MS	By MS/MS		1	1	1	1	1	82479000
CIYNLLQSSSPAVK	C	K	1	0	1	0	1	1	0	0	0	1	2	1	0	0	1	3	0	0	1	1	0	0	14	0	15788076	P53618	P53618	COPB1	Coatomer subunit beta	yes	yes	2	4.15e-14	139.86						By MS/MS						1	38528000
CIYNTAGFYCDR	C	R	1	1	1	1	2	0	0	1	0	1	0	0	0	1	0	0	1	0	2	0	0	0	12	0	15386282	P11047	P11047	LAMC1	Laminin subunit gamma-1	yes	yes	2	0.0030503	64297													12856000
CLAALASLR	C	R	3	1	0	0	1	0	0	0	0	0	3	0	0	0	0	1	0	0	0	0	0	0	9	0	97353789	Q12906	Q12906	ILF3	Interleukin enhancer-binding factor 3	yes	yes	2	0.010858	79906		By matching	By MS/MS			By MS/MS		1	1			1	105840000
CLATGPGIASTVK	C	K	2	0	0	0	1	0	0	2	0	1	1	1	0	0	1	1	2	0	0	1	0	0	13	0	1273.67	O75369	O75369	FLNB	Filamin-B	yes	yes	2	0.0010897	81865		By MS/MS	By MS/MS	By MS/MS	By matching	By MS/MS		1	1	1	1	1	215480000
CLAWSSEQAK	C	K	2	0	0	0	1	1	1	0	0	0	1	1	0	0	0	2	0	1	0	0	0	0	10	0	1178539	CON__P00735	CON__P00735			yes	yes	2	0.0068108	72485			By matching	By MS/MS	By MS/MS	By matching			1	1	1	1	261880000
CLDENLEDASQCK	C	K	1	0	1	2	2	1	2	0	0	0	2	1	0	0	0	1	0	0	0	0	0	0	13	0	15806447	Q5JTJ3	Q5JTJ3	COA6	Cytochrome c oxidase assembly factor 6 homolog	yes	yes	2	0.017768	47261													4145100
CLEEFELLGK	C	K	0	0	0	0	1	0	3	1	0	0	3	1	0	1	0	0	0	0	0	0	0	0	10	0	1236606	Q99613;B5ME19	Q99613	EIF3C;EIF3CL	Eukaryotic translation initiation factor 3 subunit C;Eukaryotic translation initiation factor 3 subunit C-like protein	yes	no	2	0.029067	42109		By matching	By matching		By MS/MS			1	1		1		48150000
CLELFSELAEDK	C	K	1	0	0	1	1	0	3	0	0	0	3	1	0	1	0	1	0	0	0	0	0	0	12	0	14526806	P08238	P08238	HSP90AB1	Heat shock protein HSP 90-beta	yes	yes	2	1.2e-05	158.79	By MS/MS	By MS/MS	By MS/MS	By MS/MS	By MS/MS	By MS/MS	1	2	2	1	2	2	1146700000
CLELFTELAEDK	C	K	1	0	0	1	1	0	3	0	0	0	3	1	0	1	0	0	1	0	0	0	0	0	12	0	14666963	P07900	P07900	HSP90AA1	Heat shock protein HSP 90-alpha	yes	yes	2	4.44e-14	141.95	By MS/MS	By MS/MS	By MS/MS	By MS/MS	By matching	By MS/MS	1	3	1	1	1	3	395150000
CLFASGSPFGPVK	C	K	1	0	0	0	1	0	0	2	0	0	1	1	0	2	2	2	0	0	0	1	0	0	13	0	13656751	P23368	P23368	ME2	NAD-dependent malic enzyme, mitochondrial	yes	yes	2	0.021364	44318						By matching						1	18564000
CLFTLLGHLDYIR	C	R	0	1	0	1	1	0	0	1	1	1	4	0	0	1	0	0	1	0	1	0	0	0	13	0	16198494	P53621	P53621	COPA	Coatomer subunit alpha;Xenin;Proxenin	yes	yes	2	0.0097628	73067													0
CLGIPNTAHFANVTQIEDAVSLWAK	C	K	4	0	2	1	1	1	1	1	1	2	2	1	0	1	1	1	2	1	0	2	0	0	25	0	27543799	Q12874	Q12874	SF3A3	Splicing factor 3A subunit 3	yes	yes	3	0.00059658	46065				By matching						1			24822000
CLIATGGTPR	C	R	1	1	0	0	1	0	0	2	0	1	1	0	0	0	1	0	2	0	0	0	0	0	10	0	10445386	O95831	O95831	AIFM1	Apoptosis-inducing factor 1, mitochondrial	yes	yes	2	0.0084988	60.91			By matching		By matching				1		1		69882000
CLMEGAGDVAFVK	C	K	2	0	0	1	1	0	1	2	0	0	1	1	1	1	0	0	0	0	0	2	0	0	13	0	13956527	CON__Q0IIK2;CON__Q29443	CON__Q0IIK2			yes	no	2	0.269	120.09	By matching	By MS/MS	By MS/MS	By MS/MS	By MS/MS	By MS/MS	1	3	3	3	3	3	2942800000
CLNPSFNPPEK	C	K	0	0	2	0	1	0	1	0	0	0	1	1	0	1	3	1	0	0	0	0	0	0	11	0	13016074	Q12841	Q12841	FSTL1	Follistatin-related protein 1	yes	yes	2	0.00017721	101.11	By MS/MS	By matching	By MS/MS		By MS/MS	By MS/MS	2	1	1		1	1	96957000
CLPVTEPENGK	C	K	0	0	1	0	1	0	2	1	0	0	1	1	0	0	2	0	1	0	0	1	0	0	11	0	12425914	CON__Q28085	CON__Q28085			yes	yes	2	0.037294	38086				By MS/MS	By matching	By matching				1	1	1	13630000
CLSLSAGQTTLSR	C	R	1	1	0	0	1	1	0	1	0	0	3	0	0	0	0	3	2	0	0	0	0	0	13	0	13927031	Q9BTE3	Q9BTE3	MCMBP	Mini-chromosome maintenance complex-binding protein	yes	yes	2	0.0059498	59908		By matching		By matching		By matching		1		1		1	33668000
CLSSATDPQTK	C	K	1	0	0	1	1	1	0	0	0	0	1	1	0	0	1	2	2	0	0	0	0	0	11	0	12065551	O94979	O94979	SEC31A	Protein transport protein Sec31A	yes	yes	2	8.69e-05	125.56		By matching	By MS/MS		By matching			1	1		1		44597000
CLSYYQLDGSNTIQCIK	C	K	0	0	1	1	2	2	0	1	0	2	2	1	0	0	0	2	1	0	2	0	0	0	17	0	2061.95	CON__Q28085	CON__Q28085			yes	yes	2	1.06e-25	168.59		By matching	By MS/MS	By MS/MS	By MS/MS	By MS/MS		1	1	1	1	2	44659000
CLTQQAVALQR	C	R	2	1	0	0	1	3	0	0	0	0	2	0	0	0	0	0	1	0	0	1	0	0	11	0	12866765	O75153	O75153	CLUH	Clustered mitochondria protein homolog	yes	yes	2	0.0041082	69825					By matching	By matching					1	1	11618000
CLTQSGIAGGYKPFNLETCR	C	R	1	1	1	0	2	1	1	3	0	1	2	1	0	1	1	1	2	0	1	0	0	0	20	1	22710776	P30626	P30626	SRI	Sorcin	yes	yes	3	0.00514	69737		By MS/MS	By MS/MS	By MS/MS	By MS/MS	By MS/MS		2	1	1	1	1	157030000
CLVGEFVSDALLVPDK	C	K	1	0	0	2	1	0	1	1	0	0	3	1	0	1	1	1	0	0	0	3	0	0	16	0	17609019	P05067	P05067	APP	Amyloid beta A4 protein;N-APP;Soluble APP-alpha;Soluble APP-beta;C99;Beta-amyloid protein 42;Beta-amyloid protein 40;C83;P3(42);P3(40);C80;Gamma-secretase C-terminal fragment 59;Gamma-secretase C-terminal fragment 57;Gamma-secretase C-terminal fragment 50;C31	yes	yes	2	3.77e-11	131.32	By MS/MS	By MS/MS	By MS/MS			By matching	1	2	3			1	415620000
CLVGEFVSDVLLVPEK	C	K	0	0	0	1	1	0	2	1	0	0	3	1	0	1	1	1	0	0	0	4	0	0	16	0	18029488	Q06481	Q06481	APLP2	Amyloid-like protein 2	yes	yes	2	0.0975	117.03			By MS/MS	By MS/MS		By MS/MS			1	1		1	65546000
CLVLTGFGGYDK	C	K	0	0	0	1	1	0	0	3	0	0	2	1	0	1	0	0	1	0	1	1	0	0	12	0	13286435	Q99536	Q99536	VAT1	Synaptic vesicle membrane protein VAT-1 homolog	yes	yes	2	0.00032583	96015	By matching	By matching					1	1					58721000
CLVTVSIGGHGLGACLGPR	C	R	1	1	0	0	2	0	0	5	1	1	3	0	0	0	1	1	1	0	0	2	0	0	19	0	19229819	Q14315	Q14315	FLNC	Filamin-C	yes	yes	2;3	0.0015905	60255						By MS/MS						1	85504000
CLYASVLTAQPR	C	R	2	1	0	0	1	1	0	0	0	0	2	0	0	0	1	1	1	0	1	1	0	0	12	0	13777075	P13639	P13639	EEF2	Elongation factor 2	yes	yes	2	7.32e-09	163.16	By MS/MS	By MS/MS	By MS/MS	By MS/MS	By MS/MS	By MS/MS	1	2	2	2	1	2	2317200000
CMMAQYNRHDSPEDVK	C	K	1	1	1	2	1	1	1	0	1	0	0	1	2	0	1	1	0	0	1	1	0	0	16	1	19798288	P31948	P31948	STIP1	Stress-induced-phosphoprotein 1	yes	yes	3	0.037213	31389		By matching						1					12362000
CMPTFQFFK	C	K	0	0	0	0	1	1	0	0	0	0	0	1	1	3	1	0	1	0	0	0	0	0	9	0	12045409	P10599	P10599	TXN	Thioredoxin	yes	yes	2	0.025533	54157	By matching	By matching					1	1					40542000
CMPTFQFFKK	C	K	0	0	0	0	1	1	0	0	0	0	0	2	1	3	1	0	1	0	0	0	0	0	10	1	13326359	P10599	P10599	TXN	Thioredoxin	yes	yes	3	0.01906	26045		By matching	By matching	By MS/MS	By MS/MS	By matching		1	1	1	1	1	75000000
CMQLTDFILK	C	K	0	0	0	1	1	1	0	0	0	1	2	1	1	1	0	0	1	0	0	0	0	0	10	0	12676305	P50914	P50914	RPL14	60S ribosomal protein L14	yes	yes	2	0.005956	72.23		By matching	By matching			By matching		1	1			1	39481000
CMQVGGNANATAFFR	C	R	3	1	2	0	1	1	0	2	0	0	0	0	1	2	0	0	1	0	0	1	0	0	15	0	16427344	Q8N6H7	Q8N6H7	ARFGAP2	ADP-ribosylation factor GTPase-activating protein 2	yes	yes	2	0.0089038	60255													9868200
CMTNTPVVVR	C	R	0	1	1	0	1	0	0	0	0	0	0	0	1	0	1	0	2	0	0	3	0	0	10	0	11755791	P32322	P32322	PYCR1	Pyrroline-5-carboxylate reductase 1, mitochondrial	yes	yes	2	0.0020115	82426													17216000
CNEIINWLDK	C	K	0	0	2	1	1	0	1	0	0	2	1	1	0	0	0	0	0	1	0	0	0	0	10	0	13036231	P11142	P11142	HSPA8	Heat shock cognate 71 kDa protein	yes	yes	2	0.858	116.52	By MS/MS	By matching	By MS/MS	By MS/MS		By MS/MS	1	1	1	1		1	862630000
CNEPAVWSQLAK	C	K	2	0	1	0	1	1	1	0	0	0	1	1	0	0	1	1	0	1	0	1	0	0	12	0	14016711	Q00610	Q00610	CLTC	Clathrin heavy chain 1	yes	yes	2	0.00094643	95573	By matching		By MS/MS	By MS/MS		By MS/MS	1		1	1		1	111550000
CNGVLEGIR	C	R	0	1	1	0	1	0	1	2	0	1	1	0	0	0	0	0	0	0	0	1	0	0	9	0	10165073	P35579;P35749;P12883;P13535;Q9UKX3;Q9Y623;P13533;P12882;P11055;Q9UKX2;A7E2Y1;P35580	P35579	MYH9;MYH11;MYH7;MYH8;MYH13;MYH4;MYH6;MYH1;MYH3;MYH2;MYH7B;MYH10	Myosin-9;Myosin-11;Myosin-7;Myosin-8;Myosin-13;Myosin-4;Myosin-6;Myosin-1;Myosin-3;Myosin-2;Myosin-7B;Myosin-10	no	no	2	0.021987	55112													0
CNLACTPPR	C	R	1	1	1	0	2	0	0	0	0	0	1	0	0	0	2	0	1	0	0	0	0	0	9	0	10874903	P46379	P46379	BAG6	Large proline-rich protein BAG6	yes	yes	2	0.0098617	81548		By matching						1					11316000
CNLLAEK	C	K	1	0	1	0	1	0	1	0	0	0	2	1	0	0	0	0	0	0	0	0	0	0	7	0	84642694	CON__P12763;P02765	CON__P12763	AHSG	Alpha-2-HS-glycoprotein;Alpha-2-HS-glycoprotein chain A;Alpha-2-HS-glycoprotein chain B	yes	no	2	0.0074269	132.09	By matching	By MS/MS	By MS/MS	By MS/MS	By matching	By MS/MS	2	1	1	2	1	1	3259000000
CNNVLYIR	C	R	0	1	2	0	1	0	0	0	0	1	1	0	0	0	0	0	0	0	1	1	0	0	8	0	1050528	P62306	P62306	SNRPF	Small nuclear ribonucleoprotein F	yes	yes	2	0.011495	123.99		By MS/MS	By matching			By matching		1	1			1	454480000
CNNVLYIRGVEEEEEDGEMRE	C	E	0	2	2	1	1	0	7	2	0	1	1	0	1	0	0	0	0	0	1	2	0	0	21	2	25691061	P62306	P62306	SNRPF	Small nuclear ribonucleoprotein F	yes	yes	3	0.0091338	68567		By matching	By MS/MS					1	1				29259000
CNPDSNSANCLEEK	C	K	1	0	3	1	2	0	2	0	0	0	1	1	0	0	1	2	0	0	0	0	0	0	14	0	16366457	P10124	P10124	SRGN	Serglycin	yes	yes	2	0.0055559	56359		By MS/MS	By MS/MS	By MS/MS				1	1	1			264640000
CNTCGEPITDR	C	R	0	1	1	1	2	0	1	1	0	1	0	0	0	0	1	0	2	0	0	0	0	0	11	0	13215391	Q15942	Q15942	ZYX	Zyxin	yes	yes	2	0.00029075	179.8		By MS/MS	By MS/MS	By MS/MS	By MS/MS	By MS/MS		1	1	2	1	1	281210000
CNTNTAIELK	C	K	1	0	2	0	1	0	1	0	0	1	1	1	0	0	0	0	2	0	0	0	0	0	10	0	11625652	O14929	O14929	HAT1	Histone acetyltransferase type B catalytic subunit	yes	yes	2	0.0038068	75378				By MS/MS		By matching				2		1	101100000
CNTPAMGLQK	C	K	1	0	1	0	1	1	0	1	0	0	1	1	1	0	1	0	1	0	0	0	0	0	10	0	11185212	Q9Y4K0	Q9Y4K0	LOXL2	Lysyl oxidase homolog 2	yes	yes	2	0.0019689	93374			By matching	By MS/MS	By MS/MS	By MS/MS			1	1	2	1	78105000
CNYLGHYSDPMYR	C	R	0	1	1	1	1	0	0	1	1	0	1	0	1	0	1	1	0	0	3	0	0	0	13	0	16746919	CON__Q28194;P07996	P07996	THBS1	Thrombospondin-1	no	no	2;3	3.84e-08	126.19	By matching	By MS/MS	By MS/MS	By matching		By matching	1	3	2	1		2	884090000
CPAGVSLVLDGCGCCR	C	R	1	1	0	1	4	0	0	3	0	0	2	0	0	0	1	1	0	0	0	2	0	0	16	0	17797525	P29279	P29279	CTGF	Connective tissue growth factor	yes	yes	2	0.0032491	58676		By MS/MS						1					10903000
CPALYWLSGLTCTEQNFISK	C	K	1	0	1	0	2	1	1	1	0	1	3	1	0	1	1	2	2	1	1	0	0	0	20	0	2387129	P10768	P10768	ESD	S-formylglutathione hydrolase	yes	yes	3	0.251	75239						By matching						1	12199000
CPEALFQPSFLGMESCGIHETTFNSIMK	C	K	1	0	1	0	2	1	3	2	1	2	2	1	2	3	2	3	2	0	0	0	0	0	28	0	32304545	P60709;P63261	P63261	ACTB;ACTG1	Actin, cytoplasmic 1;Actin, cytoplasmic 1, N-terminally processed;Actin, cytoplasmic 2;Actin, cytoplasmic 2, N-terminally processed	no	no	3	1.65e-76	155.56		By MS/MS	By MS/MS		By MS/MS	By MS/MS		2	1		1	2	948170000
CPFGALSIVNLPSNLEK	C	K	1	0	2	0	1	0	1	1	0	1	3	1	0	1	2	2	0	0	0	1	0	0	17	0	18579659	P61221	P61221	ABCE1	ATP-binding cassette sub-family E member 1	yes	yes	2	0.0684	117.98				By matching		By matching				1		1	19752000
CPFPSRPDNGFVNHPANPVLYYK	C	K	1	1	3	1	1	0	0	1	1	0	1	1	0	2	5	1	0	0	2	2	0	0	23	1	26882907	CON__P17690	CON__P17690			yes	yes	3;4	0.00010817	72015		By MS/MS	By MS/MS	By MS/MS	By matching	By MS/MS		1	1	1	1	2	139550000
CPFTGNVSIR	C	R	0	1	1	0	1	0	0	1	0	1	0	0	0	1	1	1	1	0	0	1	0	0	10	0	11495601	P62280	P62280	RPS11	40S ribosomal protein S11	yes	yes	2	0.0094523	58433					By MS/MS	By MS/MS					1	1	47370000
CPLLKPWALTFSYGR	C	R	1	1	0	0	1	0	0	1	0	0	3	1	0	1	2	1	1	1	1	0	0	0	15	1	18079443	P04075	P04075	ALDOA	Fructose-bisphosphate aldolase A	yes	yes	2;3	0.0023347	80596	By matching	By matching	By MS/MS	By MS/MS	By MS/MS	By MS/MS	1	1	2	1	1	1	117880000
CPNLTYLNLSGNK	C	K	0	0	3	0	1	0	0	1	0	0	3	1	0	0	1	1	1	0	1	0	0	0	13	0	14927344	Q9BTT0	Q9BTT0	ANP32E	Acidic leucine-rich nuclear phosphoprotein 32 family member E	yes	yes	2	0.0021775	80763		By matching	By matching		By matching	By matching		1	1		1	1	69700000
CPNPTCENMNFSWR	C	R	0	1	3	0	2	0	1	0	0	0	0	0	1	1	2	1	1	1	0	0	0	0	14	0	18117178	P35637	P35637	FUS	RNA-binding protein FUS	yes	yes	2	6.99e-06	146.16	By matching	By MS/MS	By MS/MS	By MS/MS		By MS/MS	1	1	1	1		1	128760000
CPNPTCENMNFSWRNECNQCK	C	K	0	1	5	0	4	1	2	0	0	0	0	1	1	1	2	1	1	1	0	0	0	0	21	1	27450611	P35637	P35637	FUS	RNA-binding protein FUS	yes	yes	3	2.63e-07	85974	By matching	By matching		By MS/MS	By MS/MS	By MS/MS	1	1		1	1	1	157480000
CPQIVIAFYEER	C	R	1	1	0	0	1	1	2	0	0	2	0	0	0	1	1	0	0	0	1	1	0	0	12	0	15237442	Q13185;P45973	Q13185	CBX3;CBX5	Chromobox protein homolog 3;Chromobox protein homolog 5	no	no	2	5.44e-09	134.68		By MS/MS	By MS/MS	By MS/MS	By MS/MS	By MS/MS		2	1	1	1	1	93901000
CPQVVISFYEER	C	R	0	1	0	0	1	1	2	0	0	1	0	0	0	1	1	1	0	0	1	2	0	0	12	0	15257235	P83916	P83916	CBX1	Chromobox protein homolog 1	yes	yes	2	0.0010688	78655		By matching			By matching	By matching		1			1	1	20952000
CPRPQDFENGEYWPR	C	R	0	2	1	1	1	1	2	1	0	0	0	0	0	1	3	0	0	1	1	0	0	0	15	1	19498479	CON__Q3KUS7	CON__Q3KUS7			yes	yes	3	0.0087951	59607		By MS/MS	By MS/MS		By matching	By MS/MS		1	1		1	2	50338000
CPSPPMINLISVGGQHQGVFGLPR	C	R	0	1	1	0	1	2	0	4	1	2	2	0	1	1	4	2	0	0	0	2	0	0	24	0	25603043	P50897	P50897	PPT1	Palmitoyl-protein thioesterase 1	yes	yes	3	2e-05	61963		By matching	By MS/MS	By MS/MS		By MS/MS		1	1	1		2	59393000
CPTLEQYAMR	C	R	1	1	0	0	1	1	1	0	0	0	1	0	1	0	1	0	1	0	1	0	0	0	10	0	12675689	P48643	P48643	CCT5	T-complex protein 1 subunit epsilon	yes	yes	2	0.224	138.54	By matching	By MS/MS	By MS/MS	By MS/MS	By MS/MS	By MS/MS	3	3	1	2	2	2	270860000
CPTQFPLILWHPYAR	C	R	1	1	0	0	1	1	0	0	1	1	2	0	0	1	3	0	1	1	1	0	0	0	15	0	18979661	Q96TA1	Q96TA1	FAM129B	Niban-like protein 1	yes	yes	3	0.010227	38366				By matching	By MS/MS					1	1		6433700
CQAYYELR	C	R	1	1	0	0	1	1	1	0	0	0	1	0	0	0	0	0	0	0	2	0	0	0	8	0	11014913	CON__Q28085	CON__Q28085			yes	yes	2	0.034256	83265			By MS/MS	By MS/MS	By MS/MS	By matching			1	1	1	1	83488000
CQCPSGMTLDATGR	C	R	1	1	0	1	2	1	0	2	0	0	1	0	1	0	1	1	2	0	0	0	0	0	14	0	15526432	P35555	P35555	FBN1	Fibrillin-1	yes	yes	2	0.027141	45359													2865500
CQEILEVDCSASNPTQTLLR	C	R	1	1	1	1	2	2	2	0	0	1	3	0	0	0	1	2	2	0	0	1	0	0	20	0	23330991	CON__P17697	CON__P17697			yes	yes	2	3.42e-24	136.51		By MS/MS	By MS/MS					1	1				7893500
CQEVISWLDANTLAEK	C	K	2	0	1	1	1	1	2	0	0	1	2	1	0	0	0	1	1	1	0	1	0	0	16	0	18759037	P0DMV9;P0DMV8	P0DMV9	HSPA1B;HSPA1A	Heat shock 70 kDa protein 1B;Heat shock 70 kDa protein 1A	yes	no	2	0.182	99011		By matching	By matching					1	1				21830000
CQGSSDLPCSGR	C	R	0	1	0	1	2	1	0	2	0	0	1	0	0	0	1	3	0	0	0	0	0	0	12	0	13225343	O95965	O95965	ITGBL1	Integrin beta-like protein 1	yes	yes	2	0.00012838	112.13		By MS/MS	By MS/MS	By MS/MS				1	1	1			59367000
CQGVVCAMK	C	K	1	0	0	0	2	1	0	1	0	0	0	1	1	0	0	0	0	0	0	2	0	0	9	0	10514613	O75534	O75534	CSDE1	Cold shock domain-containing protein E1	yes	yes	2	0.016176	65252		By matching	By matching	By matching				1	1	1			52452000
CQHAAEIITDLLR	C	R	2	1	0	1	1	1	1	0	1	2	2	0	0	0	0	0	1	0	0	0	0	0	13	0	15387875	Q96AE4	Q96AE4	FUBP1	Far upstream element-binding protein 1	yes	yes	3	0.00056472	60628				By matching	By matching	By matching				1	1	1	134240000
CQLEINFNTLQTK	C	K	0	0	2	0	1	2	1	0	0	1	2	1	0	1	0	0	2	0	0	0	0	0	13	0	16077977	P12814;P35609;Q08043;O43707	O43707	ACTN1;ACTN2;ACTN3;ACTN4	Alpha-actinin-1;Alpha-actinin-2;Alpha-actinin-3;Alpha-actinin-4	no	no	2	1.14e-28	212.82	By matching	By MS/MS	By MS/MS	By MS/MS	By MS/MS	By matching	1	2	1	1	1	1	564580000
CQNALQQVVAR	C	R	2	1	1	0	1	3	0	0	0	0	1	0	0	0	0	0	0	0	0	2	0	0	11	0	12856561	Q06210	Q06210	GFPT1	Glutamine--fructose-6-phosphate aminotransferase [isomerizing] 1	yes	yes	2	0.00061634	83005			By matching						1				16853000
CQTSMDELLK	C	K	0	0	0	1	1	1	1	0	0	0	2	1	1	0	0	1	1	0	0	0	0	0	10	0	12235526	O95747;Q9UEW8	O95747	OXSR1;STK39	Serine/threonine-protein kinase OSR1;STE20/SPS1-related proline-alanine-rich protein kinase	yes	no	2	0.016924	50607													18983000
CQVFEETQIGGER	C	R	0	1	0	0	1	2	3	2	0	1	0	0	0	1	0	0	1	0	0	1	0	0	13	0	15516988	Q99832	Q99832	CCT7	T-complex protein 1 subunit eta	yes	yes	2	0.00056385	106.4	By matching	By MS/MS					1	1					31008000
CQVFEETQIGGERYNFFTGCPK	C	K	0	1	1	0	2	2	3	3	0	1	0	1	0	3	1	0	2	0	1	1	0	0	22	1	26661894	Q99832	Q99832	CCT7	T-complex protein 1 subunit eta	yes	yes	3	3.71e-11	89028		By matching						1					33672000
CQVNSSVEER	C	R	0	1	1	0	1	1	2	0	0	0	0	0	0	0	0	2	0	0	0	2	0	0	10	0	12065299	Q9NQW6	Q9NQW6	ANLN	Actin-binding protein anillin	yes	yes	2	0.01021	57598		By matching	By matching	By matching	By matching	By MS/MS		1	1	1	1	1	26940000
CREILSVDCSTNNPSQAK	C	K	1	1	2	1	2	1	1	0	0	1	1	1	0	0	1	3	1	0	0	1	0	0	18	1	20779521	P10909	P10909	CLU	Clusterin;Clusterin beta chain;Clusterin alpha chain	yes	yes	3	2.03e-09	119.8	By matching	By MS/MS	By MS/MS		By MS/MS		1	1	1		1		282780000
CRLFVGNLPADITEDEFK	C	K	1	1	1	2	1	0	2	1	0	1	2	1	0	2	1	0	1	0	0	1	0	0	18	1	21230357	P23246	P23246	SFPQ	Splicing factor, proline- and glutamine-rich	yes	yes	3	0.0011614	62765													33809000
CRPDQLTGLSLLPLSEK	C	K	0	1	0	1	1	1	1	1	0	0	5	1	0	0	2	2	1	0	0	0	0	0	17	1	19260244	Q15149	Q15149	PLEC	Plectin	yes	yes	3	0.012435	39237					By MS/MS	By MS/MS					1	1	15653000
CSACNVWR	C	R	1	1	1	0	2	0	0	0	0	0	0	0	0	0	0	1	0	1	0	1	0	0	8	0	10514328	O75534	O75534	CSDE1	Cold shock domain-containing protein E1	yes	yes	2	0.040065	79116	By matching			By MS/MS	By matching	By matching	1			1	1	1	38054000
CSASCCEDSQASMK	C	K	2	0	0	1	3	1	1	0	0	0	0	1	1	0	0	4	0	0	0	0	0	0	14	0	16195684	Q96C01	Q96C01	FAM136A	Protein FAM136A	yes	yes	2	0.00027513	105.46				By matching						1			10124000
CSCDPGYELAPDK	C	K	1	0	0	2	2	0	1	1	0	0	1	1	0	0	2	1	0	0	1	0	0	0	13	0	15106068	P13497	P13497	BMP1	Bone morphogenetic protein 1	yes	yes	2	0.005217	61353				By MS/MS	By MS/MS	By matching				2	1	1	28031000
CSDGWGFDATTLDEHGNMLFLK	C	K	1	0	1	3	1	0	1	3	1	0	3	1	1	2	0	1	2	1	0	0	0	0	22	0	25130991	CON__Q3SZV7	CON__Q3SZV7			yes	yes	2;3	6.76e-49	198.74	By matching	By MS/MS	By MS/MS	By MS/MS		By MS/MS	1	2	2	4		4	1220500000
CSGDGVGAPRLPLPYGFSAMQGWR	C	R	2	2	0	1	1	1	0	5	0	0	2	0	1	1	3	2	0	1	1	1	0	0	24	1	25782209	O15355	O15355	PPM1G	Protein phosphatase 1G	yes	yes	3	0.019236	26417						By matching						1	12456000
CSGPGLGAGVR	C	R	1	1	0	0	1	0	0	4	0	0	1	0	0	0	1	1	0	0	0	1	0	0	11	0	10295026	Q14315	Q14315	FLNC	Filamin-C	yes	yes	2	0.0014199	89355				By MS/MS	By MS/MS					1	1		317450000
CSGPGLSPGMVR	C	R	0	1	0	0	1	0	0	3	0	0	1	0	1	0	2	2	0	0	0	1	0	0	12	0	12165693	P21333	P21333	FLNA	Filamin-A	yes	yes	2	0.00098649	85377	By matching			By matching	By MS/MS	By matching	1			1	1	1	211760000
CSILAAANPAYGR	C	R	4	1	1	0	1	0	0	1	0	1	1	0	0	0	1	1	0	0	1	0	0	0	13	0	13626714	P33993	P33993	MCM7	DNA replication licensing factor MCM7	yes	yes	2	0.00068599	104.17				By matching	By matching					1	1		37670000
CSLPAEEDSVLEK	C	K	1	0	0	1	1	0	3	0	0	0	2	1	0	0	1	2	0	0	0	1	0	0	13	0	14756814	P27816	P27816	MAP4	Microtubule-associated protein 4	yes	yes	2	0.0044721	64297				By MS/MS	By MS/MS	By matching				1	1	1	92863000
CSLSLVGR	C	R	0	1	0	0	1	0	0	1	0	0	2	0	0	0	0	2	0	0	0	1	0	0	8	0	89046439	Q14192	Q14192	FHL2	Four and a half LIM domains protein 2	yes	yes	2	0.039545	76774						By MS/MS						1	107710000
CSPTEAAVR	C	R	2	1	0	0	1	0	1	0	0	0	0	0	0	0	1	1	1	0	0	1	0	0	9	0	98946003	P10915	P10915	HAPLN1	Hyaluronan and proteoglycan link protein 1	yes	yes	2	0.0070822	96253		By MS/MS	By MS/MS	By MS/MS				1	2	1			83657000
CSQAVYAAEK	C	K	3	0	0	0	1	1	1	0	0	0	0	1	0	0	0	1	0	0	1	1	0	0	10	0	11255125	P21291	P21291	CSRP1	Cysteine and glycine-rich protein 1	yes	yes	2	0.0011243	107.79		By MS/MS	By matching	By MS/MS	By MS/MS			1	1	1	1		105330000
CSQFCTTGMDGGMSIWDVK	C	K	0	0	0	2	2	1	0	3	0	1	0	1	2	1	0	2	2	1	0	1	0	0	19	0	21788843	O15143	O15143	ARPC1B	Actin-related protein 2/3 complex subunit 1B	yes	yes	2	0.0032519	68809		By matching	By matching			By matching		1	1			1	12642000
CSQSENPSECQDKGEEELEK	C	K	0	0	1	1	2	2	6	1	0	0	1	2	0	0	1	3	0	0	0	0	0	0	20	1	23819587	CON__Q3SZ57	CON__Q3SZ57			yes	yes	3	0.000157	72421		By MS/MS	By MS/MS	By MS/MS	By MS/MS	By MS/MS		1	1	1	1	1	69863000
CSTSIANQAVR	C	R	2	1	1	0	1	1	0	0	0	1	0	0	0	0	0	2	1	0	0	1	0	0	11	0	12055823	Q96JY6	Q96JY6	PDLIM2	PDZ and LIM domain protein 2	yes	yes	2	0.0040869	66.27				By matching	By matching					1	1		35680000
CSVCGGAIMPEPGQEETVR	C	R	1	1	0	0	2	1	3	3	0	1	0	0	1	0	2	1	1	0	0	2	0	0	19	0	20759074	Q15654	Q15654	TRIP6	Thyroid receptor-interacting protein 6	yes	yes	2	0.014611	35737													7048300
CSVCPDYDLCSVCEGK	C	K	0	0	0	2	4	0	1	1	0	0	1	1	0	0	1	2	0	0	1	2	0	0	16	0	19477471	Q13501	Q13501	SQSTM1	Sequestosome-1	yes	yes	2	0.098	85813													11822000
CSVCSEPIMPEPGRDETVR	C	R	0	2	0	1	2	0	3	1	0	1	0	0	1	0	3	2	1	0	0	2	0	0	19	1	22179817	Q15942	Q15942	ZYX	Zyxin	yes	yes	3	0.000126	101.15	By matching	By MS/MS		By MS/MS	By MS/MS	By MS/MS	1	1		1	1	2	99567000
CSVCSEPIMPEPGRDETVRVVALDK	C	K	1	2	0	2	2	0	3	1	0	1	1	1	1	0	3	2	1	0	0	4	0	0	25	2	28433616	Q15942	Q15942	ZYX	Zyxin	yes	yes	3;4	0.017412	42325													45677000
CSVIRDSLLQDGEFSMDLR	C	R	0	2	0	3	1	1	1	1	0	1	3	0	1	1	0	3	0	0	0	1	0	0	19	1	22400566	P07737	P07737	PFN1	Profilin-1	yes	yes	2;3	8.65e-38	177.54	By matching	By matching	By MS/MS	By MS/MS	By MS/MS	By MS/MS	1	2	2	2	1	3	853150000
CSVLAAANPVYGR	C	R	3	1	1	0	1	0	0	1	0	0	1	0	0	0	1	1	0	0	1	2	0	0	13	0	13766871	P25205	P25205	MCM3	DNA replication licensing factor MCM3	yes	yes	2	0.01894	46158		By matching		By matching				1		1			18547000
CSVLAAANPVYGRYDQYK	C	K	3	1	1	1	1	1	0	1	0	0	1	1	0	0	1	1	0	0	3	2	0	0	18	1	20739942	P25205	P25205	MCM3	DNA replication licensing factor MCM3	yes	yes	3	0.00011329	72819		By matching			By matching			1			1		44728000
CSVLPLSQNQEFMPFVK	C	K	0	0	1	0	1	2	1	0	0	0	2	1	1	2	2	2	0	0	0	2	0	0	17	0	20229907	P41250	P41250	GARS	Glycine--tRNA ligase	yes	yes	2	1.35e-32	135.6		By matching	By matching		By MS/MS			1	1		1		88077000
CSVNATPQQMPQTEK	C	K	1	0	1	0	1	3	1	0	0	0	0	1	1	0	2	1	2	0	0	1	0	0	15	0	17177764	Q5JRX3	Q5JRX3	PITRM1	Presequence protease, mitochondrial	yes	yes	2	0.0019063	80763													11267000
CSWLVVQCLQR	C	R	0	1	0	0	2	2	0	0	0	0	2	0	0	0	0	1	0	1	0	2	0	0	11	0	14477064	P14324	P14324	FDPS	Farnesyl pyrophosphate synthase	yes	yes	2	1.66e-07	109.21		By MS/MS	By MS/MS	By MS/MS		By MS/MS		2	1	1		1	86772000
CSYTEDAQCIDGTIEIPK	C	K	1	0	0	2	2	1	2	1	0	3	0	1	0	0	1	1	2	0	1	0	0	0	18	0	20989187	CON__P17690	CON__P17690			yes	yes	2	1.94e-25	154.23		By MS/MS	By MS/MS	By MS/MS	By MS/MS	By MS/MS		2	1	1	1	1	97696000
CTCGQGYQLSAAK	C	K	2	0	0	0	2	2	0	2	0	0	1	1	0	0	0	1	1	0	1	0	0	0	13	0	14426282	Q14766	Q14766	LTBP1	Latent-transforming growth factor beta-binding protein 1	yes	yes	2	0.000496	123.51						By MS/MS						1	12064000000
CTCISISNQPVNPR	C	R	0	1	2	0	2	1	0	0	0	2	0	0	0	0	2	2	1	0	0	1	0	0	14	0	16447712	P02778	P02778	CXCL10	C-X-C motif chemokine 10;CXCL10(1-73)	yes	yes	2	0.000107	106.29		By MS/MS	By MS/MS		By MS/MS	By matching		1	1		1	1	79307000
CTCVGNGRGEWTCIAYSQLR	C	R	1	2	1	0	3	1	1	3	0	1	1	0	0	0	0	1	2	1	1	1	0	0	20	1	23870569	P02751	P02751	FN1	Fibronectin;Anastellin;Ugl-Y1;Ugl-Y2;Ugl-Y3	yes	yes	3	0.00129	81967	By matching	By MS/MS	By MS/MS		By MS/MS		1	1	1		1		93568000
CTDDFNGAQCK	C	K	1	0	1	2	2	1	0	1	0	0	0	1	0	1	0	0	1	0	0	0	0	0	11	0	13144969	P17980	P17980	PSMC3	26S protease regulatory subunit 6A	yes	yes	2	0.029976	40045													2677300
CTDESWEYLQAVSNQLVK	C	K	1	0	1	1	1	2	2	0	0	0	2	1	0	0	0	2	1	1	1	2	0	0	18	0	21690048	CON__Q2KIH2	CON__Q2KIH2			yes	yes	2	1.34e-26	184.34		By MS/MS	By MS/MS		By MS/MS	By MS/MS		1	1		1	1	129220000
CTELNQAWSSLGK	C	K	1	0	1	0	1	1	1	1	0	0	2	1	0	0	0	2	1	1	0	0	0	0	13	0	1492698	Q13813	Q13813	SPTAN1	Spectrin alpha chain, non-erythrocytic 1	yes	yes	2	0.0041754	63408					By matching	By matching					1	1	29130000
CTESEEEEVTK	C	K	0	0	0	0	1	0	5	0	0	0	0	1	0	0	0	1	2	0	0	1	0	0	11	0	13395449	P54578	P54578	USP14	Ubiquitin carboxyl-terminal hydrolase 14	yes	yes	2	0.00016219	102.06		By MS/MS	By MS/MS	By MS/MS	By MS/MS	By MS/MS		1	1	1	1	1	67991000
CTGGEVGATSALAPK	C	K	3	0	0	0	1	0	1	3	0	0	1	1	0	0	1	1	2	0	0	1	0	0	15	0	14176871	P30050	P30050	RPL12	60S ribosomal protein L12	yes	yes	2	6.77e-18	144.1	By matching		By MS/MS	By matching	By MS/MS	By MS/MS	1		1	1	1	1	610050000
CTPACISFGPK	C	K	1	0	0	0	2	0	0	1	0	1	0	1	0	1	2	1	1	0	0	0	0	0	11	0	12365631	P34932	P34932	HSPA4	Heat shock 70 kDa protein 4	yes	yes	2	0.0041079	64297	By matching			By MS/MS	By matching	By MS/MS	1			1	1	2	122190000
CTPSVISFGSK	C	K	0	0	0	0	1	0	0	1	0	1	0	1	0	1	1	3	1	0	0	1	0	0	11	0	11815751	Q92598	Q92598	HSPH1	Heat shock protein 105 kDa	yes	yes	2	0.0054508	60518	By matching	By MS/MS		By MS/MS		By matching	1	1		1		1	163400000
CTRPICEPCR	C	R	0	2	0	0	3	0	1	0	0	1	0	0	0	0	2	0	1	0	0	0	0	0	10	1	13475846	CON__Q9BYR9;Q9BYT5;Q9BYU5;Q9BYR9;P0C7H8	CON__Q9BYR9	KRTAP2-2;KRTAP2-1;KRTAP2-4;KRTAP2-3	Keratin-associated protein 2-2;Keratin-associated protein 2-1;Keratin-associated protein 2-4;Keratin-associated protein 2-3	yes	no	3	0.002124	82417		By matching		By MS/MS				1		1			12228000
CTSYNIPCTSDMAK	C	K	1	0	1	1	2	0	0	0	0	1	0	1	1	0	1	2	2	0	1	0	0	0	14	0	16466739	P53992	P53992	SEC24C	Protein transport protein Sec24C	yes	yes	2	0.00042436	77379		By matching	By matching					1	1				13763000
CTSYPDGSWK	C	K	0	0	0	1	1	0	0	1	0	0	0	1	0	0	1	2	1	1	1	0	0	0	10	0	11994917	P07996	P07996	THBS1	Thrombospondin-1	yes	yes	2	0.00013623	106.6	By MS/MS	By MS/MS	By MS/MS	By MS/MS		By MS/MS	1	1	1	2		1	261740000
CVACECDLGGSSSGAEVR	C	R	2	1	0	1	3	0	2	3	0	0	1	0	0	0	0	3	0	0	0	2	0	0	18	0	19127713	Q8WWI1	Q8WWI1	LMO7	LIM domain only protein 7	yes	yes	2	6.49e-09	123.64													9508100
CVCACGNWVCTAMTCDGK	C	K	2	0	1	1	5	0	0	2	0	0	0	1	1	0	0	0	2	1	0	2	0	0	18	0	21487978	Q12841	Q12841	FSTL1	Follistatin-related protein 1	yes	yes	2	0.54	74.76													6476100
CVCEQGFK	C	K	0	0	0	0	2	1	1	1	0	0	0	1	0	1	0	0	0	0	0	1	0	0	8	0	10264263	P24821	P24821	TNC	Tenascin	yes	yes	2	0.010371	124.37					By MS/MS						1		140030000
CVCPVSNAMCR	C	R	1	1	1	0	3	0	0	0	0	0	0	0	1	0	1	1	0	0	0	2	0	0	11	0	13525458	Q12805	Q12805	EFEMP1	EGF-containing fibulin-like extracellular matrix protein 1	yes	yes	2	0.068	114.89	By matching	By MS/MS	By MS/MS	By MS/MS	By MS/MS	By MS/MS	1	1	1	1	1	1	364550000
CVDGAYFNSR	C	R	1	1	1	1	1	0	0	1	0	0	0	0	0	1	0	1	0	0	1	1	0	0	10	0	1187503	P78539	P78539	SRPX	Sushi repeat-containing protein SRPX	yes	yes	2	0.0082733	60.91	By matching	By MS/MS	By MS/MS	By MS/MS		By MS/MS	1	1	1	1		1	134010000
CVDWSIAVYTR	C	R	1	1	0	1	1	0	0	0	0	1	0	0	0	0	0	1	1	1	1	2	0	0	11	0	13686496	Q7KZF4	Q7KZF4	SND1	Staphylococcal nuclease domain-containing protein 1	yes	yes	2	0.00055215	111.65				By matching	By matching	By MS/MS				1	1	1	39489000
CVEDPETGLCLLPLTDK	C	K	0	0	0	2	2	0	2	1	0	0	4	1	0	0	2	0	2	0	0	1	0	0	17	0	19589329	Q15149	Q15149	PLEC	Plectin	yes	yes	2	0.0044827	69451													3354800
CVEDPETGLR	C	R	0	1	0	1	1	0	2	1	0	0	1	0	0	0	1	0	1	0	0	1	0	0	10	0	11745288	Q15149	Q15149	PLEC	Plectin	yes	yes	2	0.031448	41029	By matching						1						5249600
CVEPYIQVSENR	C	R	0	1	1	0	1	1	2	0	0	1	0	0	0	0	1	1	0	0	1	2	0	0	12	0	1492698	O95967	O95967	EFEMP2	EGF-containing fibulin-like extracellular matrix protein 2	yes	yes	2	0.033953	38357													9246600
CVFEMPNENDK	C	K	0	0	2	1	1	0	2	0	0	0	0	1	1	1	1	0	0	0	0	1	0	0	11	0	13815642	Q9P0L0	Q9P0L0	VAPA	Vesicle-associated membrane protein-associated protein A	yes	yes	2	0.0031586	72485	By matching	By matching	By MS/MS				1	1	1				14104000
CVICGGPGVSDAYYCK	C	K	1	0	0	1	3	0	0	3	0	1	0	1	0	0	1	1	0	0	2	2	0	0	16	0	18047583	Q7RTV0	Q7RTV0	PHF5A	PHD finger-like domain-containing protein 5A	yes	yes	2	2.23e-05	119.76	By matching	By matching					1	1					56576000
CVLLSNLSSTSHVPEVDPGSAELQK	C	K	1	0	1	1	1	1	2	1	1	0	4	1	0	0	2	5	1	0	0	3	0	0	25	0	26663221	P49327	P49327	FASN	Fatty acid synthase;[Acyl-carrier-protein] S-acetyltransferase;[Acyl-carrier-protein] S-malonyltransferase;3-oxoacyl-[acyl-carrier-protein] synthase;3-oxoacyl-[acyl-carrier-protein] reductase;3-hydroxyacyl-[acyl-carrier-protein] dehydratase;Enoyl-[acyl-carrier-protein] reductase;Oleoyl-[acyl-carrier-protein] hydrolase	yes	yes	3	0.682	59678					By MS/MS	By MS/MS					1	1	90465000
CVLNEGMPIYR	C	R	0	1	1	0	1	0	1	1	0	1	1	0	1	0	1	0	0	0	1	1	0	0	11	0	13506424	P31689	P31689	DNAJA1	DnaJ homolog subfamily A member 1	yes	yes	2	0.00077599	96711						By matching						1	55543000
CVNGQCVCHEGFMGK	C	K	0	0	1	0	3	1	1	3	1	0	0	1	1	1	0	0	0	0	0	2	0	0	15	0	17817106	P24821	P24821	TNC	Tenascin	yes	yes	2	0.015626	42743													5954800
CVNHYGGYLCLPK	C	K	0	0	1	0	2	0	0	2	1	0	2	1	0	0	1	0	0	0	2	1	0	0	13	0	15797276	Q12805	Q12805	EFEMP1	EGF-containing fibulin-like extracellular matrix protein 1	yes	yes	2	0.033933	37191													17671000
CVNTTLQIK	C	K	0	0	1	0	1	1	0	0	0	1	1	1	0	0	0	0	2	0	0	1	0	0	9	0	10755696	Q01518	Q01518	CAP1	Adenylyl cyclase-associated protein 1	yes	yes	2	0.021536	67032	By matching	By MS/MS	By MS/MS	By MS/MS	By MS/MS	By MS/MS	1	1	1	1	1	1	137770000
CVQSNIVLLTQAFR	C	R	1	1	1	0	1	2	0	0	0	1	2	0	0	1	0	1	1	0	0	2	0	0	14	0	16478767	O94925	O94925	GLS	Glutaminase kidney isoform, mitochondrial	yes	yes	2	1.04e-102	181.68						By MS/MS						1	24841000
CVSCLPGQR	C	R	0	1	0	0	2	1	0	1	0	0	1	0	0	0	1	1	0	0	0	1	0	0	9	0	10754903	Q9Y490	Q9Y490	TLN1	Talin-1	yes	yes	2	0.012212	77674				By MS/MS						1			81673000
CVSCLPGQRDVDNALR	C	R	1	2	1	2	2	1	0	1	0	0	2	0	0	0	1	1	0	0	0	2	0	0	16	1	18588778	Q9Y490	Q9Y490	TLN1	Talin-1	yes	yes	3	0.027241	36022			By matching			By matching			1			1	20371000
CVSIQYLEAVR	C	R	1	1	0	0	1	1	1	0	0	1	1	0	0	0	0	1	0	0	1	2	0	0	11	0	13366809	Q03154	Q03154	ACY1	Aminoacylase-1	yes	yes	2	0.0013332	87308		By matching	By matching					1	1				12011000
CVSTLLDLIQTK	C	K	0	0	0	1	1	1	0	0	0	1	3	1	0	0	0	1	2	0	0	1	0	0	12	0	13897538	P63010;Q10567	Q10567	AP2B1;AP1B1	AP-2 complex subunit beta;AP-1 complex subunit beta-1	no	no	2	0.0028632	77677		By MS/MS	By MS/MS			By MS/MS		1	1			1	64179000
CVTVFSAPNYCDQMGNK	C	K	1	0	2	1	2	1	0	1	0	0	0	1	1	1	1	1	1	0	1	2	0	0	17	0	19898383	P53041	P53041	PPP5C	Serine/threonine-protein phosphatase 5	yes	yes	2	0.000274	88441		By matching	By matching					1	1				14726000
CVVTGEDGSESEATVNVK	C	K	1	0	1	1	1	0	3	2	0	0	0	1	0	0	0	2	2	0	0	4	0	0	18	0	18798469	P13591	P13591	NCAM1	Neural cell adhesion molecule 1	yes	yes	2	0.000323	93959													7015200
CVVVGDGAVGK	C	K	1	0	0	1	1	0	0	3	0	0	0	1	0	0	0	0	0	0	0	4	0	0	11	0	10595383	P63000;P60763;P15153;P17081;Q9H4E5;P60953;P84095	P60953	RAC1;RAC3;RAC2;RHOQ;RHOJ;CDC42;RHOG	Ras-related C3 botulinum toxin substrate 1;Ras-related C3 botulinum toxin substrate 3;Ras-related C3 botulinum toxin substrate 2;Rho-related GTP-binding protein RhoQ;Rho-related GTP-binding protein RhoJ;Cell division control protein 42 homolog;Rho-related GTP-binding protein RhoG	no	no	2	0.0040972	69598	By matching	By MS/MS		By matching	By MS/MS	By MS/MS	1	1		1	1	1	220600000
CWFLAWNPAGTLLASCGGDRR	C	R	3	2	1	1	2	0	0	3	0	0	3	0	0	1	1	1	1	2	0	0	0	0	21	1	24071314	O76071	O76071	CIAO1	Probable cytosolic iron-sulfur protein assembly protein CIAO1	yes	yes	3	0.0511	61102				By matching						1			27244000
CWIFSCLNVMR	C	R	0	1	1	0	2	0	0	0	0	1	1	0	1	1	0	1	0	1	0	1	0	0	11	0	14846727	Q13867	Q13867	BLMH	Bleomycin hydrolase	yes	yes	2	0.01227	52.58	By matching					By matching	1					1	5900600
CYCGNCYCK	C	K	0	0	1	0	4	0	0	1	0	0	0	1	0	0	0	0	0	0	2	0	0	0	9	0	12834192	O95965	O95965	ITGBL1	Integrin beta-like protein 1	yes	yes	2	0.009809	81635													4881300
CYDGYTLR	C	R	0	1	0	1	1	0	0	1	0	0	1	0	0	0	0	0	1	0	2	0	0	0	8	0	10464491	CON__Q3KUS7	CON__Q3KUS7			yes	yes	2	0.028815	85064	By MS/MS	By MS/MS	By MS/MS				1	1	1				168380000
CYEMASHLR	C	R	1	1	0	0	1	0	1	0	1	0	1	0	1	0	0	1	0	0	1	0	0	0	9	0	11655008	P07737;CON__P02584	P07737	PFN1	Profilin-1	yes	no	2;3	0.0011906	129.47	By matching	By MS/MS	By MS/MS	By MS/MS	By MS/MS	By MS/MS	2	1	2	2	3	3	780950000
CYEMASHLRR	C	R	1	2	0	0	1	0	1	0	1	0	1	0	1	0	0	1	0	0	1	0	0	0	10	1	1321602	P07737;CON__P02584	P07737	PFN1	Profilin-1	yes	no	3;4	0.0015775	77662		By MS/MS	By MS/MS	By MS/MS	By MS/MS	By MS/MS		2	1	3	5	2	847090000
CYGFVTMSTAEEATK	C	K	2	0	0	0	1	0	2	1	0	0	0	1	1	1	0	1	3	0	1	1	0	0	15	0	16937328	Q15424	Q15424	SAFB	Scaffold attachment factor B1	yes	yes	2	0.83	89548		By MS/MS	By matching	By MS/MS				1	1	1			30016000
CYLTMTQALEAR	C	R	2	1	0	0	1	1	1	0	0	0	2	0	1	0	0	0	2	0	1	0	0	0	12	0	1455685	Q14204	Q14204	DYNC1H1	Cytoplasmic dynein 1 heavy chain 1	yes	yes	2	0.0025556	67563													7563000
CYPRNPCQDPYILTPENR	C	R	0	2	2	1	2	1	1	0	0	1	1	0	0	0	4	0	1	0	2	0	0	0	18	1	22920416	Q12805	Q12805	EFEMP1	EGF-containing fibulin-like extracellular matrix protein 1	yes	yes	3	0.002857	55864	By matching	By MS/MS					1	1					21210000
CYSCGEFGHIQK	C	K	0	0	0	0	2	1	1	2	1	1	0	1	0	1	0	1	0	0	1	0	0	0	12	0	14846177	P62633	P62633	CNBP	Cellular nucleic acid-binding protein	yes	yes	2;3	0.00095079	85676	By matching			By MS/MS	By MS/MS	By MS/MS	1			1	1	1	227800000
CYYCNGPILDK	C	K	0	0	1	1	2	0	0	1	0	1	1	1	0	0	1	0	0	0	2	0	0	0	11	0	14016057	P49023	P49023	PXN	Paxillin	yes	yes	2	0.01148	53327													20141000
DAAIYLVTSLASK	D	K	3	0	0	1	0	0	0	0	0	1	2	1	0	0	0	2	1	0	1	1	0	0	13	0	13507395	P55060	P55060	CSE1L	Exportin-2	yes	yes	2	0.0023045	67726			By matching	By MS/MS					1	1			21324000
DAALATALGDKK	D	K	4	0	0	2	0	0	0	1	0	0	2	2	0	0	0	0	1	0	0	0	0	0	12	1	11726401	P20700	P20700	LMNB1	Lamin-B1	yes	yes	2	0.00073611	98943													43685000
DAATIMQPYFTSNGLVTK	D	K	2	0	1	1	0	1	0	1	0	1	1	1	1	1	1	1	3	0	1	1	0	0	18	0	19559663	Q14204	Q14204	DYNC1H1	Cytoplasmic dynein 1 heavy chain 1	yes	yes	2	0.0249	76655			By matching			By matching			1			1	6814300
DACGCCPMCAR	D	R	2	1	0	1	4	0	0	1	0	0	0	0	1	0	1	0	0	0	0	0	0	0	11	0	13564502	Q16270	Q16270	IGFBP7	Insulin-like growth factor-binding protein 7	yes	yes	2	0.000104	125.31		By MS/MS	By MS/MS	By MS/MS	By MS/MS	By MS/MS		1	1	1	1	1	335980000
DADECLLFGQEICK	D	K	1	0	0	2	2	1	2	1	0	1	2	1	0	1	0	0	0	0	0	0	0	0	14	0	16967437	Q14766	Q14766	LTBP1	Latent-transforming growth factor beta-binding protein 1	yes	yes	2	0.0036604	60434	By matching	By matching					1	1					2893700
DADLTDTAQTR	D	R	2	1	0	3	0	1	0	0	0	0	1	0	0	0	0	0	3	0	0	0	0	0	11	0	12055524	Q13630	Q13630	TSTA3	GDP-L-fucose synthase	yes	yes	2	0.0040879	67563		By matching			By matching	By matching		1			1	1	49310000
DADPILISLR	D	R	1	1	0	2	0	0	0	0	0	2	2	0	0	0	1	1	0	0	0	0	0	0	10	0	11116237	Q9BR76	Q9BR76	CORO1B	Coronin-1B	yes	yes	2	0.028117	47198		By matching		By MS/MS		By MS/MS		1		1		1	16936000
DAEAFYASEVLSTNFK	D	K	3	0	1	1	0	0	2	0	0	0	1	1	0	2	0	2	1	0	1	1	0	0	16	0	17908363	CON__REFSEQ:XP_001252647;CON__A2I7N3	CON__REFSEQ:XP_001252647			no	no	2;3	3.21e-53	191.26	By MS/MS	By MS/MS	By MS/MS	By matching	By MS/MS	By MS/MS	1	4	2	1	3	3	1485700000
DAEAFYASEVLSTNFKDSEAAVK	D	K	5	0	1	2	0	0	3	0	0	0	1	2	0	2	0	3	1	0	1	2	0	0	23	1	24911755	CON__REFSEQ:XP_001252647;CON__A2I7N3	CON__REFSEQ:XP_001252647			no	no	3	8.17e-16	86557		By matching	By MS/MS					1	1				18592000
DAEAWFNEK	D	K	2	0	1	1	0	0	2	0	0	0	0	1	0	1	0	0	0	1	0	0	0	0	9	0	11084825	P13645;CON__P13645;CON__Q148H6;CON__Q7Z3Y7;Q7Z3Y7;CON__Q7Z3Y8;CON__Q7Z3Z0;Q7Z3Z0;Q7Z3Y8	P13645	KRT10;KRT28;KRT25;KRT27	Keratin, type I cytoskeletal 10;Keratin, type I cytoskeletal 28;Keratin, type I cytoskeletal 25;Keratin, type I cytoskeletal 27	yes	no	2	0.0059408	92439	By matching			By MS/MS		By matching	1			1		1	162490000
DAEECPETAEAK	D	K	3	0	0	1	1	0	4	0	0	0	0	1	0	0	1	0	1	0	0	0	0	0	12	0	13485453	Q5H9R7	Q5H9R7	PPP6R3	Serine/threonine-protein phosphatase 6 regulatory subunit 3	yes	yes	2	0.0082288	55567				By matching		By matching				1		1	4772300
DAETWFLSK	D	K	1	0	0	1	0	0	1	0	0	0	1	1	0	1	0	1	1	1	0	0	0	0	9	0	10955237	CON__P08779;P08779	CON__P08779	KRT16	Keratin, type I cytoskeletal 16	yes	no	2	0.033278	46158	By matching						1						12827000
DAFADAVQR	D	R	3	1	0	2	0	1	0	0	0	0	0	0	0	1	0	0	0	0	0	1	0	0	9	0	99147231	Q92945	Q92945	KHSRP	Far upstream element-binding protein 2	yes	yes	2	0.014181	73.26		By MS/MS	By MS/MS		By MS/MS	By matching		1	1		1	1	146370000
DAFDRNPELQNLLLDDFFK	D	K	1	1	2	4	0	1	1	0	0	0	4	1	0	3	1	0	0	0	0	0	0	0	19	1	23091328	P52209	P52209	PGD	6-phosphogluconate dehydrogenase, decarboxylating	yes	yes	3	5.81e-12	122.49			By MS/MS	By MS/MS	By MS/MS	By MS/MS			1	1	1	2	132960000
DAFEHIVTQFSSVPVSVVSDSYDIYNACEK	D	K	2	0	1	3	1	1	2	0	1	2	0	1	0	2	1	5	1	0	2	5	0	0	30	0	34055711	P43490	P43490	NAMPT	Nicotinamide phosphoribosyltransferase	yes	yes	3	0.0022	49888				By MS/MS	By MS/MS					1	1		74088000
DAFLGSFLYEYSR	D	R	1	1	0	1	0	0	1	1	0	0	2	0	0	2	0	2	0	0	2	0	0	0	13	0	15667355	CON__P02769	CON__P02769			yes	yes	2	0	334.79	By MS/MS	By MS/MS	By MS/MS	By MS/MS	By MS/MS	By MS/MS	6	21	9	14	13	17	71670000000
DAFLGSFLYEYSRR	D	R	1	2	0	1	0	0	1	1	0	0	2	0	0	2	0	2	0	0	2	0	0	0	14	1	17228366	CON__P02769	CON__P02769			yes	yes	2;3	3.48e-10	194.17	By matching	By MS/MS	By MS/MS	By MS/MS	By MS/MS	By MS/MS	1	3	1	2	1	3	707940000
DAFPVAGQK	D	K	2	0	0	1	0	1	0	1	0	0	0	1	0	1	1	0	0	0	0	1	0	0	9	0	93147633	P54725;P54727	P54727	RAD23A;RAD23B	UV excision repair protein RAD23 homolog A;UV excision repair protein RAD23 homolog B	no	no	2	0.01587	67032	By matching						1						46263000
DAFQNAYLELGGLGER	D	R	2	1	1	1	0	1	2	3	0	0	3	0	0	1	0	0	0	0	1	0	0	0	16	0	17518479	P05023	P05023	ATP1A1	Sodium/potassium-transporting ATPase subunit alpha-1	yes	yes	2	0.0023239	63727	By matching	By matching	By MS/MS				1	1	1				19267000
DAGEGGLSLAIEGPSK	D	K	2	0	0	1	0	0	2	4	0	1	2	1	0	0	1	2	0	0	0	0	0	0	16	0	14997468	P21333	P21333	FLNA	Filamin-A	yes	yes	2	0.1	83314		By matching	By matching	By matching	By MS/MS	By matching		1	1	1	2	2	48778000
DAGEGGLSLAVEGPSK	D	K	2	0	0	1	0	0	2	4	0	0	2	1	0	0	1	2	0	0	0	1	0	0	16	0	14857311	Q14315	Q14315	FLNC	Filamin-C	yes	yes	2	0.274	117.2	By matching	By MS/MS		By matching	By MS/MS	By matching	1	2		1	1	1	153990000
DAGEGLLAVQITDPEGKPK	D	K	2	0	0	2	0	1	2	3	0	1	2	2	0	0	2	0	1	0	0	1	0	0	19	1	19370106	P21333	P21333	FLNA	Filamin-A	yes	yes	3	0.03857	19036		By matching						1					37869000
DAGEGLLTVQILDPEGKPK	D	K	1	0	0	2	0	1	2	3	0	1	3	2	0	0	2	0	1	0	0	1	0	0	19	1	19790575	Q14315	Q14315	FLNC	Filamin-C	yes	yes	3	0.0031523	45704		By matching	By matching	By MS/MS	By matching	By matching		1	1	1	1	1	66526000
DAGIYTCIATNR	D	R	2	1	1	1	1	0	0	1	0	2	0	0	0	0	0	0	2	0	1	0	0	0	12	0	13536347	Q8WX93	Q8WX93	PALLD	Palladin	yes	yes	2	0.0035431	63283		By matching	By matching					1	1				15028000
DAGMQLQGYR	D	R	1	1	0	1	0	2	0	2	0	0	1	0	1	0	0	0	0	0	1	0	0	0	10	0	11375237	P00505	P00505	GOT2	Aspartate aminotransferase, mitochondrial	yes	yes	2	0.825	120.46	By MS/MS	By MS/MS	By MS/MS	By MS/MS	By MS/MS	By MS/MS	1	1	1	1	1	2	306450000
DAGQISGLNVLR	D	R	1	1	1	1	0	1	0	2	0	1	2	0	0	0	0	1	0	0	0	1	0	0	12	0	12416728	P38646	P38646	HSPA9	Stress-70 protein, mitochondrial	yes	yes	2	0.0010698	78556	By MS/MS	By MS/MS	By MS/MS	By MS/MS	By MS/MS	By matching	2	2	2	2	2	1	1643100000
DAGTIAGLNVLR	D	R	2	1	1	1	0	0	0	2	0	1	2	0	0	0	0	0	1	0	0	1	0	0	12	0	1198667	P11142	P11142	HSPA8	Heat shock cognate 71 kDa protein	yes	yes	2	7.69e-12	201.21	By MS/MS	By MS/MS	By MS/MS	By MS/MS	By MS/MS	By MS/MS	2	2	1	2	2	2	4214500000
DAGTIAGLNVLRIINEPTAAAIAYGLDK	D	K	6	1	2	2	0	0	1	3	0	4	3	1	0	0	1	0	2	0	1	1	0	0	28	1	28395444	P11142	P11142	HSPA8	Heat shock cognate 71 kDa protein	yes	yes	3	1.51e-47	132.93			By matching	By MS/MS	By matching	By MS/MS			1	1	1	1	437900000
DAGVIAGLNVLR	D	R	2	1	1	1	0	0	0	2	0	1	2	0	0	0	0	0	0	0	0	2	0	0	12	0	11966877	P0DMV9;P0DMV8;P34931	P0DMV9	HSPA1B;HSPA1A;HSPA1L	Heat shock 70 kDa protein 1B;Heat shock 70 kDa protein 1A;Heat shock 70 kDa protein 1-like	no	no	2	0.0056342	58981		By MS/MS			By MS/MS	By MS/MS		1			1	1	74540000
DAGYEFDICFTSVQK	D	K	1	0	0	2	1	1	1	1	0	1	0	1	0	2	0	1	1	0	1	1	0	0	15	0	17787822	P18669	P18669	PGAM1	Phosphoglycerate mutase 1	yes	yes	2	0.0022894	79.82		By MS/MS				By matching		1				1	26944000
DAGYGGISLAVEGPSK	D	K	2	0	0	1	0	0	1	4	0	1	1	1	0	0	1	2	0	0	1	1	0	0	16	0	15197518	O75369	O75369	FLNB	Filamin-B	yes	yes	2	0.004718	53252	By matching	By MS/MS	By matching	By MS/MS	By matching	By matching	1	1	1	1	1	1	82046000
DAGYGGLSLSIEGPSK	D	K	1	0	0	1	0	0	1	4	0	1	2	1	0	0	1	3	0	0	1	0	0	0	16	0	15497624	P21333	P21333	FLNA	Filamin-A	yes	yes	2	0.0031534	63727		By MS/MS	By MS/MS			By MS/MS		2	1			1	105840000
DAHLLVESK	D	K	1	0	0	1	0	0	1	0	1	0	2	1	0	0	0	1	0	0	0	1	0	0	9	0	10105397	P42704	P42704	LRPPRC	Leucine-rich PPR motif-containing protein, mitochondrial	yes	yes	2	0.015389	69825				By matching	By matching	By matching				1	1	1	17963000
DAHNALLDIQSSGR	D	R	2	1	1	2	0	1	0	1	1	1	2	0	0	0	0	2	0	0	0	0	0	0	14	0	14957379	Q99613;B5ME19	Q99613	EIF3C;EIF3CL	Eukaryotic translation initiation factor 3 subunit C;Eukaryotic translation initiation factor 3 subunit C-like protein	yes	no	2;3	0.000324	122.39													102870000
DAIPENLPPLTADFAEDK	D	K	3	0	1	3	0	0	2	0	0	1	2	1	0	1	3	0	1	0	0	0	0	0	18	0	19549524	CON__P02769	CON__P02769			yes	yes	2;3	7.99e-32	198.81	By MS/MS	By MS/MS	By MS/MS	By MS/MS	By MS/MS	By MS/MS	14	18	9	8	10	10	65299000000
DAIPENLPPLTADFAEDKDVCK	D	K	3	0	1	4	1	0	2	0	0	1	2	2	0	1	3	0	1	0	0	1	0	0	22	1	24571734	CON__P02769	CON__P02769			yes	yes	3	0.00011425	72916		By matching	By MS/MS	By MS/MS	By matching	By MS/MS		2	1	2	1	2	582290000
DALSDLALHFLNK	D	K	2	0	1	2	0	0	0	0	1	0	4	1	0	1	0	1	0	0	0	0	0	0	13	0	14557722	P50991	P50991	CCT4	T-complex protein 1 subunit delta	yes	yes	2	1.88e-07	141.95			By matching	By MS/MS	By MS/MS	By matching			1	1	1	1	164070000
DALSSVQESQVAQQAR	D	R	3	1	0	1	0	4	1	0	0	0	1	0	0	0	0	3	0	0	0	2	0	0	16	0	17158438	P02656	P02656	APOC3	Apolipoprotein C-III	yes	yes	2;3	8.83e-126	155.15	By MS/MS	By MS/MS	By MS/MS		By MS/MS	By MS/MS	1	1	2		2	2	179410000
DAMQYASESK	D	K	2	0	0	1	0	1	1	0	0	0	0	1	1	0	0	2	0	0	1	0	0	0	10	0	11284757	Q00610	Q00610	CLTC	Clathrin heavy chain 1	yes	yes	2	0.0015644	96331		By matching	By MS/MS	By MS/MS	By MS/MS	By MS/MS		1	2	2	2	2	69891000
DANLYISGLPR	D	R	1	1	1	1	0	0	0	1	0	1	2	0	0	0	1	1	0	0	1	0	0	0	11	0	12176404	Q15717	Q15717	ELAVL1	ELAV-like protein 1	yes	yes	2	0.010486	59908													0
DANNGNLQLR	D	R	1	1	3	1	0	1	0	1	0	0	2	0	0	0	0	0	0	0	0	0	0	0	10	0	11135527	P05455	P05455	SSB	Lupus La protein	yes	yes	2	0.0020792	85212						By MS/MS						1	46436000
DAPSPVDAAFR	D	R	3	1	0	2	0	0	0	0	0	0	0	0	0	1	2	1	0	0	0	1	0	0	11	0	11445513	CON__Q3SZV7	CON__Q3SZV7			yes	yes	2	0.005287	110.76	By matching	By MS/MS	By MS/MS	By MS/MS	By MS/MS	By MS/MS	1	1	1	1	1	1	676280000
DAPSPVDAAFRYDR	D	R	3	2	0	3	0	0	0	0	0	0	0	0	0	1	2	1	0	0	1	1	0	0	14	1	15787427	CON__Q3SZV7	CON__Q3SZV7			yes	yes	3	0.00062826	70622	By MS/MS	By MS/MS		By MS/MS		By MS/MS	1	1		1		1	195070000
DAPSPVDAAFRYDRNSVLLIK	D	K	3	2	1	3	0	0	0	0	0	1	2	1	0	1	2	2	0	0	1	2	0	0	21	2	23462332	CON__Q3SZV7	CON__Q3SZV7			yes	yes	3	3.88e-08	94632		By matching	By MS/MS	By MS/MS		By MS/MS		1	1	1		1	339430000
DAQDVQASQAEADQQQTR	D	R	4	1	0	3	0	6	1	0	0	0	0	0	0	0	0	1	1	0	0	1	0	0	18	0	19878831	Q9P2E9	Q9P2E9	RRBP1	Ribosome-binding protein 1	yes	yes	2	0.00025	108.17			By matching	By matching					1	1			8677700
DAQGLVLFDVTGQVR	D	R	1	1	0	2	0	2	0	2	0	0	2	0	0	1	0	0	1	0	0	3	0	0	15	0	16168522	Q14764	Q14764	MVP	Major vault protein	yes	yes	2	0.00033934	102.66		By matching	By matching			By matching		1	1			1	33976000
DAQLSAPTK	D	K	2	0	0	1	0	1	0	0	0	0	1	1	0	0	1	1	1	0	0	0	0	0	9	0	92948181	P20908	P20908	COL5A1	Collagen alpha-1(V) chain	yes	yes	2	0.011924	78149				By matching	By MS/MS	By matching				2	2	1	22219000
DASIVGFFDDSFSEAHSEFLK	D	K	2	0	0	3	0	0	2	1	1	1	1	1	0	4	0	4	0	0	0	1	0	0	21	0	23470645	P30101	P30101	PDIA3	Protein disulfide-isomerase A3	yes	yes	3	2.92e-11	90316			By MS/MS			By matching			1			1	101760000
DASLMVTNDGATILK	D	K	2	0	1	2	0	0	0	1	0	1	2	1	1	0	0	1	2	0	0	1	0	0	15	0	15477865	P78371	P78371	CCT2	T-complex protein 1 subunit beta	yes	yes	2	3.16e-18	166.14	By matching						1						55974000
DASLVVTTSGDHK	D	K	1	0	0	2	0	0	0	1	1	0	1	1	0	0	0	2	2	0	0	2	0	0	13	0	13286572	Q13685	Q13685	AAMP	Angio-associated migratory cell protein	yes	yes	2	0.0011016	91584			By matching	By matching	By MS/MS	By MS/MS			1	1	1	1	35330000
DASVAEAWLLGQEPYLSSR	D	R	3	1	0	1	0	1	2	1	0	0	3	0	0	0	1	3	0	1	1	1	0	0	19	0	20910273	Q01082	Q01082	SPTBN1	Spectrin beta chain, non-erythrocytic 1	yes	yes	2	0.0032443	73927													15935000
DATNVGDEGGFAPNILENK	D	K	2	0	3	2	0	0	2	3	0	1	1	1	0	1	1	0	1	0	0	1	0	0	19	0	19599174	P06733	P06733	ENO1	Alpha-enolase	yes	yes	2;3	0	452.75	By matching	By MS/MS	By MS/MS	By MS/MS	By MS/MS	By MS/MS	1	1	1	2	3	1	2572900000
DATNVGDEGGFAPNILENKEGLELLK	D	K	2	0	3	2	0	0	4	4	0	1	4	2	0	1	1	0	1	0	0	1	0	0	26	1	27423712	P06733	P06733	ENO1	Alpha-enolase	yes	yes	3	0.0005628	38629						By matching						1	14786000
DATQITQGPR	D	R	1	1	0	1	0	2	0	1	0	1	0	0	0	0	1	0	2	0	0	0	0	0	10	0	10855465	P32004	P32004	L1CAM	Neural cell adhesion molecule L1	yes	yes	2	0.0082841	78334				By MS/MS		By MS/MS				1		1	16865000
DAVEDLESVGK	D	K	1	0	0	2	0	0	2	1	0	0	1	1	0	0	0	1	0	0	0	2	0	0	11	0	11605561	P81605	P81605	DCD	Dermcidin;Survival-promoting peptide;DCD-1	yes	yes	2	0.010197	54539						By matching						1	15441000
DAVQALQEAQGR	D	R	3	1	0	1	0	3	1	1	0	0	1	0	0	0	0	0	0	0	0	1	0	0	12	0	12846422	Q9Y240	Q9Y240	CLEC11A	C-type lectin domain family 11 member A	yes	yes	2	5.44e-09	134.68	By MS/MS	By MS/MS		By MS/MS		By MS/MS	1	2		1		1	383300000
DAVTYTEHAK	D	K	2	0	0	1	0	0	1	0	1	0	0	1	0	0	0	0	2	0	1	1	0	0	10	0	11335353	P62805	P62805	HIST1H4A	Histone H4	yes	yes	2	0.0026755	120.15		By matching	By MS/MS	By MS/MS	By MS/MS	By MS/MS		1	1	2	2	1	637610000
DAVTYTEHAKR	D	R	2	1	0	1	0	0	1	0	1	0	0	1	0	0	0	0	2	0	1	1	0	0	11	1	12896364	P62805	P62805	HIST1H4A	Histone H4	yes	yes	3	0.018097	33057													4416100
DAYQVILDGVK	D	K	1	0	0	2	0	1	0	1	0	1	1	1	0	0	0	0	0	0	1	2	0	0	11	0	12196449	Q9BZZ5	Q9BZZ5	API5	Apoptosis inhibitor 5	yes	yes	2	0.014898	52.79													0
DAYSGGAVNLYHVR	D	R	2	1	1	1	0	0	0	2	1	0	1	0	0	0	0	1	0	0	2	2	0	0	14	0	15207372	P28074	P28074	PSMB5	Proteasome subunit beta type-5	yes	yes	2;3	0.00023845	100.48		By MS/MS	By MS/MS	By MS/MS	By matching			1	1	1	1		147720000
DAYSGGAVNLYHVREDGWIR	D	R	2	2	1	2	0	0	1	3	1	1	1	0	0	0	0	1	0	1	2	2	0	0	20	1	22770927	P28074	P28074	PSMB5	Proteasome subunit beta type-5	yes	yes	3;4	0.0030173	51819		By matching	By matching	By MS/MS	By matching	By matching		1	1	1	1	1	134200000
DCASHFEQMAAASMHR	D	R	4	1	0	1	1	1	1	0	2	0	0	0	2	1	0	2	0	0	0	0	0	0	16	0	18477502	O00391	O00391	QSOX1	Sulfhydryl oxidase 1	yes	yes	3;4	0.0036514	35757	By matching	By MS/MS	By MS/MS	By MS/MS		By MS/MS	2	2	1	2		2	246500000
DCAVIVTQK	D	K	1	0	0	1	1	1	0	0	0	1	0	1	0	0	0	0	1	0	0	2	0	0	9	0	10325274	P60900	P60900	PSMA6	Proteasome subunit alpha type-6	yes	yes	2	0.014803	71692		By MS/MS		By matching	By MS/MS	By matching		1		1	1	1	228300000
DCDLQEDACYNCGR	D	R	1	1	1	3	3	1	1	1	0	0	1	0	0	0	0	0	0	0	1	0	0	0	14	0	17746345	P62633	P62633	CNBP	Cellular nucleic acid-binding protein	yes	yes	2	4.74e-09	152.62				By MS/MS	By MS/MS	By MS/MS				1	1	1	32826000
DCEDPNPLIR	D	R	0	1	1	2	1	0	1	0	0	1	1	0	0	0	2	0	0	0	0	0	0	0	10	0	12275554	P63010;Q10567	Q10567	AP2B1;AP1B1	AP-2 complex subunit beta;AP-1 complex subunit beta-1	no	no	2	0.0082955	72547													0
DCEECIQLEPTFIK	D	K	0	0	0	1	2	1	3	0	0	2	1	1	0	1	1	0	1	0	0	0	0	0	14	0	17808012	P31948	P31948	STIP1	Stress-induced-phosphoprotein 1	yes	yes	2	3.95e-14	160.15		By matching		By MS/MS	By MS/MS	By matching		1		1	1	1	52154000
DCFTCSNCK	D	K	0	0	1	1	3	0	0	0	0	0	0	1	0	1	0	1	1	0	0	0	0	0	9	0	11904155	Q13642	Q13642	FHL1	Four and a half LIM domains protein 1	yes	yes	2	0.027586	51346		By matching	By matching					1	1				13209000
DCGATWVVLGHSER	D	R	1	1	0	1	1	0	1	2	1	0	1	0	0	0	0	1	1	1	0	2	0	0	14	0	15857307	P60174	P60174	TPI1	Triosephosphate isomerase	yes	yes	2	0.0002603	107.85	By matching	By matching	By MS/MS	By MS/MS	By MS/MS	By MS/MS	2	3	1	1	1	2	150680000
DCGATWVVLGHSERR	D	R	1	2	0	1	1	0	1	2	1	0	1	0	0	0	0	1	1	1	0	2	0	0	15	1	17418318	P60174	P60174	TPI1	Triosephosphate isomerase	yes	yes	3;4	6.28e-10	111.12	By matching	By matching	By MS/MS	By MS/MS	By MS/MS	By MS/MS	2	2	2	2	1	2	673900000
DCGSVDGVIK	D	K	0	0	0	2	1	0	0	2	0	1	0	1	0	0	0	1	0	0	0	2	0	0	10	0	10484859	P61916	P61916	NPC2	Epididymal secretory protein E1	yes	yes	2	0.0024204	79906	By MS/MS	By MS/MS	By matching	By MS/MS	By MS/MS	By MS/MS	1	1	1	1	1	1	757800000
DCRYALYDATYETK	D	K	2	1	0	2	1	0	1	0	0	0	1	1	0	0	0	0	2	0	3	0	0	0	14	1	17677774	P23528	P23528	CFL1	Cofilin-1	yes	yes	2;3	5.52e-08	150.21		By MS/MS	By MS/MS	By MS/MS		By MS/MS		3	1	2		2	339250000
DCVGDVTENQICNK	D	K	0	0	2	2	2	1	1	1	0	1	0	1	0	0	0	0	1	0	0	2	0	0	14	0	16506978	P07996	P07996	THBS1	Thrombospondin-1	yes	yes	2	3.6e-129	255.7	By matching	By MS/MS	By MS/MS	By MS/MS	By MS/MS	By MS/MS	1	2	1	1	1	1	744310000
DCVGPEVEK	D	K	0	0	0	1	1	0	2	1	0	0	0	1	0	0	1	0	0	0	0	2	0	0	9	0	10314594	P00558	P00558	PGK1	Phosphoglycerate kinase 1	yes	yes	2	0.013199	75738			By MS/MS		By MS/MS				1		2		444600000
DDAMLLK	D	K	1	0	0	2	0	0	0	0	0	0	2	1	1	0	0	0	0	0	0	0	0	0	7	0	80440514	P10809	P10809	HSPD1	60 kDa heat shock protein, mitochondrial	yes	yes	2	0.019206	76847													0
DDANNDPQWSEEQLIAAK	D	K	3	0	2	3	0	2	2	0	0	1	1	1	0	0	1	1	0	1	0	0	0	0	18	0	20429181	P22234	P22234	PAICS	Multifunctional protein ADE2;Phosphoribosylaminoimidazole-succinocarboxamide synthase;Phosphoribosylaminoimidazole carboxylase	yes	yes	2	2.1e-15	131.69					By MS/MS	By MS/MS					1	1	30703000
DDDIAALVVDNGSGMCK	D	K	2	0	1	4	1	0	0	2	0	1	1	1	1	0	0	1	0	0	0	2	0	0	17	0	17787815	P60709	P60709	ACTB	Actin, cytoplasmic 1;Actin, cytoplasmic 1, N-terminally processed	yes	yes	2	2.47e-263	285.83	By MS/MS	By MS/MS	By MS/MS	By MS/MS	By MS/MS	By MS/MS	4	5	5	3	4	4	2523300000
DDEFTHLYTLIVRPDNTYEVK	D	K	0	1	1	3	0	0	2	0	1	1	2	1	0	1	1	0	3	0	2	2	0	0	21	1	25672544	P27797	P27797	CALR	Calreticulin	yes	yes	3	5.15e-61	209.66													270790000
DDFDHDSVPDIDDICPENVDISETDFRR	D	R	0	2	1	9	1	0	2	0	1	3	0	0	0	2	2	2	1	0	0	2	0	0	28	1	33354161	P07996	P07996	THBS1	Thrombospondin-1	yes	yes	4	0.157	34418		By MS/MS						1					5424700
DDGLFSGDPNWFPK	D	K	0	0	1	3	0	0	0	2	0	0	1	1	0	2	2	1	0	1	0	0	0	0	14	0	1593.71	P37802	P37802	TAGLN2	Transgelin-2	yes	yes	2	0.0038839	74944	By matching	By matching	By MS/MS	By MS/MS		By matching	1	1	1	1		1	91928000
DDIQRAECMLQQAER	D	R	2	2	0	2	1	3	2	0	0	1	1	0	1	0	0	0	0	0	0	0	0	0	15	1	18618411	P13796	P13796	LCP1	Plastin-2	yes	yes	3	0.0002298	92063	By matching	By MS/MS	By MS/MS	By MS/MS			1	2	1	1			241800000
DDPHACYSTVFDK	D	K	1	0	0	3	1	0	0	0	1	0	0	1	0	1	1	1	1	0	1	1	0	0	13	0	15536457	CON__P02769	CON__P02769			yes	yes	2;3	3.38e-90	242.32	By MS/MS	By MS/MS	By MS/MS	By MS/MS	By MS/MS	By MS/MS	5	5	3	4	2	4	20190000000
DDPLTNLNTAFDVAEK	D	K	2	0	2	3	0	0	1	0	0	0	2	1	0	1	1	0	2	0	0	1	0	0	16	0	17618421	P12814	P12814	ACTN1	Alpha-actinin-1	yes	yes	2	7.46e-65	129.37	By matching	By MS/MS	By MS/MS			By matching	2	3	1			1	115300000
DDPSKPVHLTAFLGYK	D	K	1	0	0	2	0	0	0	1	1	0	2	2	0	1	2	1	1	0	1	1	0	0	16	1	17869254	P39023	P39023	RPL3	60S ribosomal protein L3	yes	yes	3	0.035979	28956		By matching		By matching	By matching	By MS/MS		1		1	1	1	62535000
DDPVTNLNNAFEVAEK	D	K	2	0	3	2	0	0	2	0	0	0	1	1	0	1	1	0	1	0	0	2	0	0	16	0	17748374	O43707	O43707	ACTN4	Alpha-actinin-4	yes	yes	2	4.96e-16	225.97	By matching	By matching		By matching	By MS/MS	By MS/MS	2	2		2	2	3	149420000
DDREAQSICER	D	R	1	2	0	2	1	1	2	0	0	1	0	0	0	0	0	1	0	0	0	0	0	0	11	1	13775943	P63010;Q10567	Q10567	AP2B1;AP1B1	AP-2 complex subunit beta;AP-1 complex subunit beta-1	no	no	3	0.00079302	85288		By matching						1					14674000
DDSPDLPK	D	K	0	0	0	3	0	0	0	0	0	0	1	1	0	0	2	1	0	0	0	0	0	0	8	0	88540798	CON__P02769	CON__P02769			yes	yes	2	0.0037303	137.18	By MS/MS	By MS/MS	By MS/MS	By MS/MS	By MS/MS	By MS/MS	8	2	2	1	3	4	12165000000
DEERHVGDLGNVTADK	D	K	1	1	1	3	0	0	2	2	1	0	1	1	0	0	0	0	1	0	0	2	0	0	16	1	17538231	P00441	P00441	SOD1	Superoxide dismutase [Cu-Zn]	yes	yes	3	0.005332	43.37		By MS/MS	By MS/MS	By MS/MS	By MS/MS	By MS/MS		1	1	1	1	1	114840000
DEISTTDAIFVQR	D	R	1	1	0	2	0	1	1	0	0	2	0	0	0	1	0	1	2	0	0	1	0	0	13	0	14937362	P05121	P05121	SERPINE1	Plasminogen activator inhibitor 1	yes	yes	2	2.25e-20	210.27	By MS/MS	By matching	By MS/MS	By MS/MS		By MS/MS	1	1	1	1		1	736270000
DEISTTDAIFVQRDLK	D	K	1	1	0	3	0	1	1	0	0	2	1	1	0	1	0	1	2	0	0	1	0	0	16	1	18499422	P05121	P05121	SERPINE1	Plasminogen activator inhibitor 1	yes	yes	2;3	0.00016347	115.83		By matching		By MS/MS	By MS/MS	By MS/MS		1		2	2	2	114440000
DELHIVEAEAMNYEGSPIK	D	K	2	0	1	1	0	0	4	1	1	2	1	1	1	0	1	1	0	0	1	1	0	0	19	0	21440096	P06748	P06748	NPM1	Nucleophosmin	yes	yes	2;3	0.000118	125.28		By matching						1					60613000
DEPDTNLVALMK	D	K	1	0	1	2	0	0	1	0	0	0	2	1	1	0	1	0	1	0	0	1	0	0	12	0	13446595	O95433	O95433	AHSA1	Activator of 90 kDa heat shock protein ATPase homolog 1	yes	yes	2	0.016491	46891	By matching	By matching	By matching		By matching	By matching	1	1	1		1	1	29842000
DEQERCITIK	D	K	0	1	0	1	1	1	2	0	0	2	0	1	0	0	0	0	1	0	0	0	0	0	10	1	12906238	P13639	P13639	EEF2	Elongation factor 2	yes	yes	2	0.0027955	112.84			By matching	By MS/MS		By MS/MS			1	1		1	32080000
DESANQEEPEAR	D	R	2	1	1	1	0	1	4	0	0	0	0	0	0	0	1	1	0	0	0	0	0	0	12	0	13735695	P50552	P50552	VASP	Vasodilator-stimulated phosphoprotein	yes	yes	2	0.0021956	70.1													2910700
DETGELSSADEK	D	K	1	0	0	2	0	0	3	1	0	0	1	1	0	0	0	2	1	0	0	0	0	0	12	0	12795416	Q92900	Q92900	UPF1	Regulator of nonsense transcripts 1	yes	yes	2	0.024682	42336				By matching	By matching	By matching				1	1	1	9449200
DETNYGIPQR	D	R	0	1	1	1	0	1	1	1	0	1	0	0	0	0	1	0	1	0	1	0	0	0	10	0	1191552	P63244	P63244	GNB2L1	Guanine nucleotide-binding protein subunit beta-2-like 1;Guanine nucleotide-binding protein subunit beta-2-like 1, N-terminally processed	yes	yes	2	0.0034819	75854	By matching	By matching	By matching				1	1	1				46584000
DETVSDCSPHIANIGR	D	R	1	1	1	2	1	0	1	1	1	2	0	0	0	0	1	2	1	0	0	1	0	0	16	0	17698003	P47756	P47756	CAPZB	F-actin-capping protein subunit beta	yes	yes	2;3	0.00694	133.07	By matching	By matching	By MS/MS	By MS/MS	By MS/MS	By MS/MS	1	1	1	1	2	1	141460000
DEVQNAVQR	D	R	1	1	1	1	0	2	1	0	0	0	0	0	0	0	0	0	0	0	0	2	0	0	9	0	10575152	P12111	P12111	COL6A3	Collagen alpha-3(VI) chain	yes	yes	2	0.011045	79597				By MS/MS	By matching	By MS/MS				1	1	1	26400000
DEYACRVNHVTLSQPK	D	K	1	1	1	1	1	1	1	0	1	0	1	1	0	0	1	1	1	0	1	2	0	0	16	1	1915921	P61769	P61769	B2M	Beta-2-microglobulin;Beta-2-microglobulin form pI 5.3	yes	yes	2;3	8.96e-15	125.28	By matching	By MS/MS	By MS/MS	By MS/MS	By MS/MS	By MS/MS	1	1	2	1	1	2	1797000000
DFAAEVVHPGDLK	D	K	2	0	0	2	0	0	1	1	1	0	1	1	0	1	1	0	0	0	0	2	0	0	13	0	13966987	P54577	P54577	YARS	Tyrosine--tRNA ligase, cytoplasmic;Tyrosine--tRNA ligase, cytoplasmic, N-terminally processed	yes	yes	2	0.035478	44863		By matching						1					25113000
DFADRFMYEYSINYGQAPLTLLVGYTK	D	K	2	1	1	2	0	1	1	2	0	1	3	1	1	2	1	1	2	0	4	1	0	0	27	1	31745372	CON__ENSEMBL:ENSBTAP00000018229;CON__Q3MHN5	CON__ENSEMBL:ENSBTAP00000018229			no	no	3	0.0093	71528			By MS/MS	By matching		By MS/MS			1	1		2	32644000
DFATVYVEAIK	D	K	2	0	0	1	0	0	1	0	0	1	0	1	0	1	0	0	1	0	1	2	0	0	11	0	12546496	CON__P15497	CON__P15497			yes	yes	2	0.00013844	103.7		By MS/MS	By MS/MS	By MS/MS	By MS/MS	By matching		1	1	1	1	1	2494300000
DFDFVPPVVR	D	R	0	1	0	2	0	0	0	0	0	0	0	0	0	2	2	0	0	0	0	3	0	0	10	0	11896132	P01024	P01024	C3	Complement C3;Complement C3 beta chain;C3-beta-c;Complement C3 alpha chain;C3a anaphylatoxin;Acylation stimulating protein;Complement C3b alpha chain;Complement C3c alpha chain fragment 1;Complement C3dg fragment;Complement C3g fragment;Complement C3d fragment;Complement C3f fragment;Complement C3c alpha chain fragment 2	yes	yes	2	0.0030127	98299	By matching	By matching	By MS/MS	By MS/MS		By MS/MS	1	1	1	1		1	107870000
DFDTALK	D	K	1	0	0	2	0	0	0	0	0	0	1	1	0	1	0	0	1	0	0	0	0	0	7	0	80839668	P31948	P31948	STIP1	Stress-induced-phosphoprotein 1	yes	yes	2	0.037009	55604													0
DFEAQAAAQAR	D	R	5	1	0	1	0	2	1	0	0	0	0	0	0	1	0	0	0	0	0	0	0	0	11	0	11765523	Q9Y240	Q9Y240	CLEC11A	C-type lectin domain family 11 member A	yes	yes	2	0.00032	175.38	By matching	By MS/MS	By MS/MS	By MS/MS	By MS/MS	By MS/MS	1	1	1	1	1	1	1468500000
DFEQPLAISR	D	R	1	1	0	1	0	1	1	0	0	1	1	0	0	1	1	1	0	0	0	0	0	0	10	0	11745982	O00151	O00151	PDLIM1	PDZ and LIM domain protein 1	yes	yes	2	0.0021818	87308		By MS/MS	By MS/MS	By MS/MS	By MS/MS	By MS/MS		1	1	1	1	1	196390000
DFFQSYGNVVELR	D	R	0	1	1	1	0	1	1	1	0	0	1	0	0	2	0	1	0	0	1	2	0	0	13	0	15727573	Q13283	Q13283	G3BP1	Ras GTPase-activating protein-binding protein 1	yes	yes	2	1.49e-11	140.07	By matching	By MS/MS	By matching	By MS/MS	By MS/MS	By MS/MS	1	3	2	1	1	2	332490000
DFHINLFQVLPWLK	D	K	0	0	1	1	0	1	0	0	1	1	3	1	0	2	1	0	0	1	0	1	0	0	14	0	17689665	P00751	P00751	CFB	Complement factor B;Complement factor B Ba fragment;Complement factor B Bb fragment	yes	yes	3	0.01983	25322			By MS/MS			By matching			1			1	6183700
DFHINLYQVLPWLK	D	K	0	0	1	1	0	1	0	0	1	1	3	1	0	1	1	0	0	1	1	1	0	0	14	0	17849614	CON__Q3KUS7	CON__Q3KUS7			yes	yes	2;3	0.00020088	95631			By matching	By MS/MS	By MS/MS	By MS/MS			2	1	1	2	191460000
DFHVDEQTTVK	D	K	0	0	0	2	0	1	1	0	1	0	0	1	0	1	0	0	2	0	0	2	0	0	11	0	13176201	CON__P34955	CON__P34955			yes	yes	2;3	9.27e-05	178.08	By MS/MS	By MS/MS	By MS/MS	By matching	By MS/MS	By MS/MS	3	1	2	1	1	2	820850000
DFIIFEAAPQETR	D	R	2	1	0	1	0	1	2	0	0	2	0	0	0	2	1	0	1	0	0	0	0	0	13	0	1535762	P60510	P60510	PPP4C	Serine/threonine-protein phosphatase 4 catalytic subunit	yes	yes	2	0.0064441	63283													1967600
DFISLGLQDGHLVFR	D	R	0	1	0	2	0	1	0	2	1	1	3	0	0	2	0	1	0	0	0	1	0	0	15	0	17158995	P98160	P98160	HSPG2	Basement membrane-specific heparan sulfate proteoglycan core protein;Endorepellin;LG3 peptide	yes	yes	3	0.0032627	48704			By MS/MS						1				5708600
DFLALALLDGR	D	R	2	1	0	2	0	0	0	1	0	0	4	0	0	1	0	0	0	0	0	0	0	0	11	0	12026659	O00468	O00468	AGRN	Agrin;Agrin N-terminal 110 kDa subunit;Agrin C-terminal 110 kDa subunit;Agrin C-terminal 90 kDa fragment;Agrin C-terminal 22 kDa fragment	yes	yes	2	0.0752	114.4						By MS/MS						1	135410000
DFLDGVYAFEYYPSTPGR	D	R	1	1	0	2	0	0	1	2	0	0	1	0	0	2	2	1	1	0	3	1	0	0	18	0	20959527	O75369	O75369	FLNB	Filamin-B	yes	yes	2	2.28e-05	103.75		By MS/MS	By MS/MS	By MS/MS	By MS/MS			1	1	2	1		50723000
DFLLNYPFSTSVK	D	K	0	0	1	1	0	0	0	0	0	0	2	1	0	2	1	2	1	0	1	1	0	0	13	0	15297766	O95084	O95084	PRSS23	Serine protease 23	yes	yes	2	0.0011369	72006		By MS/MS	By MS/MS	By MS/MS	By MS/MS	By MS/MS		1	1	1	1	1	70190000
DFLLQQTMLR	D	R	0	1	0	1	0	2	0	0	0	0	3	0	1	1	0	0	1	0	0	0	0	0	10	0	12636645	Q04760	Q04760	GLO1	Lactoylglutathione lyase	yes	yes	2	0.0020532	92062		By matching	By matching		By MS/MS	By MS/MS		1	1		1	1	137130000
DFMIQGGDFTRGDGTGGK	D	K	0	1	0	3	0	1	0	6	0	1	0	1	1	2	0	0	2	0	0	0	0	0	18	1	18578316	P23284	P23284	PPIB	Peptidyl-prolyl cis-trans isomerase B	yes	yes	3	0.0067475	44005		By matching	By MS/MS	By MS/MS	By MS/MS			1	1	1	1		229910000
DFNHINVELSLLGK	D	K	0	0	2	1	0	0	1	1	1	1	3	1	0	1	0	1	0	0	0	1	0	0	14	0	15978464	P32969	P32969	RPL9	60S ribosomal protein L9	yes	yes	2	0.0034058	61375						By matching						1	14153000
DFNIPGFPTVR	D	R	0	1	1	1	0	0	0	1	0	1	0	0	0	2	2	0	1	0	0	1	0	0	11	0	12616455	O00391	O00391	QSOX1	Sulfhydryl oxidase 1	yes	yes	2	0.036496	38293		By matching		By MS/MS		By matching		1		1		1	14275000
DFNMPLTISSLK	D	K	0	0	1	1	0	0	0	0	0	1	2	1	1	1	1	2	1	0	0	0	0	0	12	0	1364701	Q96HC4	Q96HC4	PDLIM5	PDZ and LIM domain protein 5	yes	yes	2	0.039783	36334	By matching					By matching	1					1	12145000
DFNVPLSISR	D	R	0	1	1	1	0	0	0	0	0	1	1	0	0	1	1	2	0	0	0	1	0	0	10	0	11466033	Q9NR12	Q9NR12	PDLIM7	PDZ and LIM domain protein 7	yes	yes	2	0.0070543	69598				By MS/MS						1			37919000
DFPEYTFAIADEEDYAGEVK	D	K	3	0	0	3	0	0	4	1	0	1	0	1	0	2	1	0	1	0	2	1	0	0	20	0	23080059	P13667	P13667	PDIA4	Protein disulfide-isomerase A4	yes	yes	2	7.05e-08	91812													2868300
DFSALESQLQDTQELLQEENRQK	D	K	1	1	1	2	0	5	4	0	0	0	4	1	0	1	0	2	1	0	0	0	0	0	23	1	27483202	P35579	P35579	MYH9	Myosin-9	yes	yes	3	3.8e-163	253.11													31671000
DFSHPQMPK	D	K	0	0	0	1	0	1	0	0	1	0	0	1	1	1	2	1	0	0	0	0	0	0	9	0	10854964	P48643	P48643	CCT5	T-complex protein 1 subunit epsilon	yes	yes	2	0.034235	45718	By matching						1						33768000
DFSWSPGGNIIAFWVPEDK	D	K	1	0	1	2	0	0	1	2	0	2	0	1	0	2	2	2	0	2	0	1	0	0	19	0	21640266	P55884	P55884	EIF3B	Eukaryotic translation initiation factor 3 subunit B	yes	yes	2	0.0030181	48.14				By MS/MS		By MS/MS				1		1	13092000
DFTATDLSEFAAK	D	K	3	0	0	2	0	0	1	0	0	0	1	1	0	2	0	1	2	0	0	0	0	0	13	0	14146616	P42765	P42765	ACAA2	3-ketoacyl-CoA thiolase, mitochondrial	yes	yes	2	0.0011217	73067													22565000
DFTMPMQDQLYFIK	D	K	0	0	0	2	0	2	0	0	0	1	1	1	2	2	1	0	1	0	1	0	0	0	14	0	17758263	CON__Q2KIH2	CON__Q2KIH2			yes	yes	2	0.00094101	102.06		By matching	By MS/MS		By matching	By MS/MS		2	2		1	2	89821000
DFTPVCTTELGR	D	R	0	1	0	1	1	0	1	1	0	0	1	0	0	1	1	0	3	0	0	1	0	0	12	0	1394.65	P30041	P30041	PRDX6	Peroxiredoxin-6	yes	yes	2	0.000188	123.63	By MS/MS	By MS/MS		By MS/MS	By MS/MS	By MS/MS	2	2		2	1	2	568210000
DFTVSAMHGDMDQK	D	K	1	0	0	3	0	1	0	1	1	0	0	1	2	1	0	1	1	0	0	1	0	0	14	0	15806599	P60842	P60842	EIF4A1	Eukaryotic initiation factor 4A-I	yes	yes	2;3	4.17e-14	179.19		By MS/MS	By MS/MS	By MS/MS	By MS/MS	By MS/MS		1	2	4	3	4	609910000
DFVHFDDTSEPPTETVRK	D	K	0	1	0	3	0	0	2	0	1	0	0	1	0	2	2	1	3	0	0	2	0	0	18	1	21189858	CON__ENSEMBL:ENSBTAP00000024146	CON__ENSEMBL:ENSBTAP00000024146			yes	yes	4	0.031876	16306	By matching	By matching	By matching	By MS/MS	By matching	By matching	1	1	1	1	1	1	74684000
DFVPNSVSFSWK	D	K	0	0	1	1	0	0	0	0	0	0	0	1	0	2	1	3	0	1	0	2	0	0	12	0	14116772	CON__Q1RMK2	CON__Q1RMK2			yes	yes	2	3.6e-112	152.97	By matching	By MS/MS	By MS/MS	By MS/MS	By MS/MS	By MS/MS	1	4	2	4	3	2	1446600000
DFYVAFQDLPTR	D	R	1	1	0	2	0	1	0	0	0	0	1	0	0	2	1	0	1	0	1	1	0	0	12	0	14707143	Q14566	Q14566	MCM6	DNA replication licensing factor MCM6	yes	yes	2	1.49e-06	105.86													0
DGAGFLINLIDSPGHVDFSSEVTAALR	D	R	3	1	1	3	0	0	1	3	1	2	3	0	0	2	1	3	1	0	0	2	0	0	27	0	28004032	P13639	P13639	EEF2	Elongation factor 2	yes	yes	3	1.96e-23	96338			By MS/MS			By matching			1			1	14649000
DGALELAR	D	R	2	1	0	1	0	0	1	1	0	0	2	0	0	0	0	0	0	0	0	0	0	0	8	0	84344503	CON__Q2UVX4	CON__Q2UVX4			yes	yes	2	0.03287	91626		By MS/MS	By MS/MS			By MS/MS		1	1			1	42469000
DGALELARSDLDDDIIPEEDIISR	D	R	2	2	0	6	0	0	3	1	0	4	3	0	0	0	1	2	0	0	0	0	0	0	24	1	26693032	CON__Q2UVX4	CON__Q2UVX4			yes	yes	3	2.29e-27	124.81		By MS/MS	By MS/MS		By MS/MS			1	1		1		74868000
DGALHMIGSLAEILLK	D	K	2	0	0	1	0	0	1	2	1	2	4	1	1	0	0	1	0	0	0	0	0	0	16	0	1679928	O95373	O95373	IPO7	Importin-7	yes	yes	3	0.018975	22475						By MS/MS						1	10656000
DGAPCIFGGTVYR	D	R	1	1	0	1	1	0	0	3	0	1	0	0	0	1	1	0	1	0	1	1	0	0	13	0	14116554	P29279	P29279	CTGF	Connective tissue growth factor	yes	yes	2	0.0061352	59542		By MS/MS	By MS/MS	By MS/MS	By MS/MS	By matching		1	1	1	1	1	96935000
DGDFENPVPYTGAVK	D	K	1	0	1	2	0	0	1	2	0	0	0	1	0	1	2	0	1	0	1	2	0	0	15	0	16077468	P30040	P30040	ERP29	Endoplasmic reticulum resident protein 29	yes	yes	2	0.027324	42556		By matching				By matching		1				1	15277000
DGDSVMVLPTIPEEEAK	D	K	1	0	0	2	0	0	3	1	0	1	1	1	1	0	2	1	1	0	0	2	0	0	17	0	18288764	P30041	P30041	PRDX6	Peroxiredoxin-6	yes	yes	2	0.0015137	79633		By matching			By MS/MS	By matching		1			1	1	33162000
DGEFSVLQLVGMLR	D	R	0	1	0	1	0	1	1	2	0	0	3	0	1	1	0	1	0	0	0	2	0	0	14	0	15628127	P29317	P29317	EPHA2	Ephrin type-A receptor 2	yes	yes	2	1.68e-15	132.78					By matching	By matching					1	1	17316000
DGFDISNNPWICDQNLADLYR	D	R	1	1	3	4	1	1	0	1	0	2	2	0	0	1	1	1	0	1	1	0	0	0	21	0	25251281	CON__Q2KIF2	CON__Q2KIF2			yes	yes	2;3	2.97e-07	106.13			By MS/MS	By MS/MS	By matching	By MS/MS			2	1	1	2	22271000
DGFFGNPLAPNPADK	D	K	2	0	2	2	0	0	0	2	0	0	1	1	0	2	3	0	0	0	0	0	0	0	15	0	15587416	P11047	P11047	LAMC1	Laminin subunit gamma-1	yes	yes	2	0.034515	32946													7119100
DGFVTVDELK	D	K	0	0	0	2	0	0	1	1	0	0	1	1	0	1	0	0	1	0	0	2	0	0	10	0	11215605	O43852	O43852	CALU	Calumenin	yes	yes	2	0.012867	54982		By matching	By MS/MS	By MS/MS	By MS/MS	By MS/MS		1	1	1	1	1	148170000
DGGAWGTEQR	D	R	1	1	0	1	0	1	1	3	0	0	0	0	0	0	0	0	1	1	0	0	0	0	10	0	10754683	P09382	P09382	LGALS1	Galectin-1	yes	yes	2	0.777	146.69	By matching	By MS/MS	By MS/MS	By MS/MS	By MS/MS	By MS/MS	1	1	1	2	1	1	580850000
DGGAWGTEQREAVFPFQPGSVAEVCITFDQANLTVK	D	K	4	1	1	2	1	3	3	4	0	1	1	1	0	3	2	1	3	1	0	4	0	0	36	1	39238789	P09382	P09382	LGALS1	Galectin-1	yes	yes	3	6.81e-11	48.65				By matching		By matching				1		1	28269000
DGGFCEVCK	D	K	0	0	0	1	2	0	1	2	0	0	0	1	0	1	0	0	0	0	0	1	0	0	9	0	10704161	P07602	P07602	PSAP	Prosaposin;Saposin-A;Saposin-B-Val;Saposin-B;Saposin-C;Saposin-D	yes	yes	2	0.015389	69825	By matching	By MS/MS	By MS/MS	By MS/MS	By MS/MS	By MS/MS	1	1	1	1	1	2	304850000
DGGFCEVCKK	D	K	0	0	0	1	2	0	1	2	0	0	0	2	0	1	0	0	0	0	0	1	0	0	10	1	11985111	P07602	P07602	PSAP	Prosaposin;Saposin-A;Saposin-B-Val;Saposin-B;Saposin-C;Saposin-D	yes	yes	3	0.018825	27481				By MS/MS	By MS/MS	By matching				1	1	1	7783200
DGGNQEVEIAR	D	R	1	1	1	1	0	1	2	2	0	1	0	0	0	0	0	0	0	0	0	1	0	0	11	0	11865578	P13861	P13861	PRKAR2A	cAMP-dependent protein kinase type II-alpha regulatory subunit	yes	yes	2	0.021272	44203													8859000
DGHSESSTLIGR	D	R	0	1	0	1	0	0	1	2	1	1	1	0	0	0	0	3	1	0	0	0	0	0	12	0	12575949	P13497	P13497	BMP1	Bone morphogenetic protein 1	yes	yes	2	0.0082288	55567													3769700
DGIILCELINK	D	K	0	0	1	1	1	0	1	1	0	3	2	1	0	0	0	0	0	0	0	0	0	0	11	0	12866904	Q15417	Q15417	CNN3	Calponin-3	yes	yes	2	0.00015407	102.62	By matching	By MS/MS	By MS/MS	By MS/MS	By MS/MS	By matching	1	1	1	1	1	1	555000000
DGILSNTIPPSGSSAQCIMER	D	R	1	1	1	1	1	1	1	2	0	3	1	0	1	0	2	4	1	0	0	0	0	0	21	0	22320515		REV__Q6UX52			yes	yes	3	0.00084515	58073					By matching	By matching					1	1	17953000
DGIVLGADTR	D	R	1	1	0	2	0	0	0	2	0	1	1	0	0	0	0	0	1	0	0	1	0	0	10	0	10155298	Q99436	Q99436	PSMB7	Proteasome subunit beta type-7	yes	yes	2	0.019534	47198	By matching	By matching	By MS/MS	By MS/MS	By MS/MS	By matching	1	1	1	1	1	1	100380000
DGLAFNALIHR	D	R	2	1	1	1	0	0	0	1	1	1	2	0	0	1	0	0	0	0	0	0	0	0	11	0	12256568	O43707;Q9H254	O43707	ACTN4;SPTBN4	Alpha-actinin-4;Spectrin beta chain, non-erythrocytic 4	yes	no	2;3	0.00598	117.04	By MS/MS	By MS/MS	By MS/MS	By MS/MS	By MS/MS	By MS/MS	1	2	2	2	2	2	568090000
DGLGFCALIHR	D	R	1	1	0	1	1	0	0	2	1	1	2	0	0	1	0	0	0	0	0	0	0	0	11	0	12576288	P12814	P12814	ACTN1	Alpha-actinin-1	yes	yes	2;3	1.96e-17	109.21	By matching	By MS/MS	By MS/MS	By MS/MS	By MS/MS	By MS/MS	3	2	3	3	2	3	338960000
DGLLAHAFAPGTGVGGDSHFDDDELWTLGEGQVVR	D	R	3	1	0	5	0	1	2	7	2	0	4	0	0	2	1	1	2	1	0	3	0	0	35	0	36377074	P08253	P08253	MMP2	72 kDa type IV collagenase;PEX	yes	yes	4	1.83e-74	137.25			By MS/MS		By MS/MS	By matching			1		1	1	108100000
DGLLPENTFIVGYAR	D	R	1	1	1	1	0	0	1	2	0	1	2	0	0	1	1	0	1	0	1	1	0	0	15	0	1663857	P11413	P11413	G6PD	Glucose-6-phosphate 1-dehydrogenase	yes	yes	2	0.556	69979		By matching	By MS/MS			By MS/MS		1	1			1	44377000
DGLWSASSQVVLPSSSAFQGPDDYLVCEVQHPK	D	K	2	0	0	3	1	3	1	2	1	0	3	1	0	1	3	6	0	1	1	4	0	0	33	0	36026988	CON__Q1RMK2	CON__Q1RMK2			yes	yes	3;4	2.5e-53	118.61		By MS/MS	By MS/MS	By MS/MS	By matching	By matching		1	2	2	1	1	355060000
DGMDNQGGYGSVGR	D	R	0	1	1	2	0	1	0	5	0	0	0	0	1	0	0	1	0	0	1	1	0	0	14	0	14115786	P31942	P31942	HNRNPH3	Heterogeneous nuclear ribonucleoprotein H3	yes	yes	2	0.000313	122.51				By MS/MS		By MS/MS				1		1	53174000
DGNASGTTLLEALDCILPPTRPTDK	D	K	2	1	1	3	1	0	1	2	0	1	4	1	0	0	3	1	4	0	0	0	0	0	25	1	26543221	P68104;Q5VTE0	P68104	EEF1A1;EEF1A1P5	Elongation factor 1-alpha 1;Putative elongation factor 1-alpha-like 3	yes	no	2;3	6.65e-63	170.98	By matching	By MS/MS	By MS/MS	By matching		By matching	1	1	2	1		1	1806600000
DGNGYISAAELR	D	R	2	1	1	1	0	0	1	2	0	1	1	0	0	0	0	1	0	0	1	0	0	0	12	0	12646048	P0DP25;P0DP24;P0DP23	P0DP25			yes	no	2	2.02e-79	161.51	By MS/MS	By matching	By MS/MS	By MS/MS	By MS/MS	By MS/MS	1	3	1	2	1	3	1168300000
DGNPDNETYLHR	D	R	0	1	2	2	0	0	1	1	1	0	1	0	0	0	1	0	1	0	1	0	0	0	12	0	14296222	Q9NUU7;Q9UMR2	Q9NUU7	DDX19A;DDX19B	ATP-dependent RNA helicase DDX19A;ATP-dependent RNA helicase DDX19B	yes	no	3	0.018785	28806													14892000
DGNVLLHEMQIQHPTASLIAK	D	K	2	0	1	1	0	2	1	1	2	2	3	1	1	0	1	1	1	0	0	1	0	0	21	0	23142104	P40227	P40227	CCT6A	T-complex protein 1 subunit zeta	yes	yes	3	0.0048191	36246		By MS/MS	By MS/MS	By MS/MS	By matching			1	1	1	1		115300000
DGNVTCEREVPGPDCR	D	R	0	2	1	2	2	0	2	2	0	0	0	0	0	0	2	0	1	0	0	2	0	0	16	1	1859789	Q16658	Q16658	FSCN1	Fascin	yes	yes	3	0.0027127	62378													43060000
DGPGETDAFGNSEGK	D	K	1	0	1	2	0	0	2	4	0	0	0	1	0	1	1	1	1	0	0	0	0	0	15	0	14796114	O94925	O94925	GLS	Glutaminase kidney isoform, mitochondrial	yes	yes	2	0.002861	59.57			By matching		By matching	By matching			1		1	1	36035000
DGQAMLWDLNEGK	D	K	1	0	1	2	0	1	1	2	0	0	2	1	1	0	0	0	0	1	0	0	0	0	13	0	14756715	P63244	P63244	GNB2L1	Guanine nucleotide-binding protein subunit beta-2-like 1;Guanine nucleotide-binding protein subunit beta-2-like 1, N-terminally processed	yes	yes	2	2.41e-06	151.79	By matching	By MS/MS		By MS/MS	By matching	By MS/MS	2	2		1	2	3	249430000
DGQERDAPIVNK	D	K	1	1	1	2	0	1	1	1	0	1	0	1	0	0	1	0	0	0	0	1	0	0	12	1	13406684	P02751	P02751	FN1	Fibronectin;Anastellin;Ugl-Y1;Ugl-Y2;Ugl-Y3	yes	yes	2;3	0.132	97452		By MS/MS	By MS/MS	By MS/MS	By MS/MS	By MS/MS		1	1	3	2	1	702950000
DGQVINETSQHHDDLE	D	E	0	0	1	3	0	2	2	1	2	1	1	0	0	0	0	1	1	0	0	1	0	0	16	0	18357922	P08670	P08670	VIM	Vimentin	yes	yes	2;3	1.68e-07	105.46		By MS/MS	By MS/MS	By MS/MS	By MS/MS	By MS/MS		2	1	3	2	3	3404200000
DGRGALQNIIPASTGAAK	D	K	4	1	1	1	0	1	0	3	0	2	1	1	0	0	1	1	1	0	0	0	0	0	18	1	17389326	P04406	P04406	GAPDH	Glyceraldehyde-3-phosphate dehydrogenase	yes	yes	2;3	0.00306	81431	By matching	By MS/MS	By matching	By matching	By MS/MS	By MS/MS	1	2	1	2	1	1	666450000
DGSCGVAYVVQEPGDYEVSVK	D	K	1	0	0	2	1	1	2	3	0	0	0	1	0	0	1	2	0	0	2	5	0	0	21	0	22570209	P21333	P21333	FLNA	Filamin-A	yes	yes	2	1.7e-60	205.61	By matching	By MS/MS	By MS/MS			By MS/MS	1	1	1			1	62731000
DGSCGVSYVVQEPGDYEVSIK	D	K	0	0	0	2	1	1	2	3	0	1	0	1	0	0	1	3	0	0	2	4	0	0	21	0	22870314	Q14315	Q14315	FLNC	Filamin-C	yes	yes	2	2.45e-46	155.42		By matching	By matching	By MS/MS	By MS/MS	By MS/MS		2	1	1	1	2	120830000
DGSCSAEYIPFAPGDYDVNITYGGAHIPGSPFRVPVK	D	K	3	1	1	3	1	0	1	5	1	3	0	1	0	2	5	3	1	0	3	3	0	0	37	1	3952873	O75369	O75369	FLNB	Filamin-B	yes	yes	4	0.000122	38653													16949000
DGSCSVEYIPYEAGTYSLNVTYGGHQVPGSPFK	D	K	1	0	1	1	1	1	2	5	1	1	1	1	0	1	3	4	2	0	4	3	0	0	33	0	3578.63	P21333	P21333	FLNA	Filamin-A	yes	yes	3	0.00030311	29328		By matching						1					21595000
DGSLASNPYSGDLTK	D	K	1	0	1	2	0	0	0	2	0	0	2	1	0	0	1	3	1	0	1	0	0	0	15	0	15237104	Q14157	Q14157	UBAP2L	Ubiquitin-associated protein 2-like	yes	yes	2	0.0049598	60.49		By matching				By matching		1				1	32425000
DGTCTVSYLPTAPGDYSIIVR	D	R	1	1	0	2	1	0	0	2	0	2	1	0	0	0	2	2	3	0	2	2	0	0	21	0	22841045	Q14315	Q14315	FLNC	Filamin-C	yes	yes	2	0.020044	44457		By matching				By matching		1				1	10319000
DGTILCTLMNK	D	K	0	0	1	1	1	0	0	1	0	1	2	1	1	0	0	0	2	0	0	0	0	0	11	0	12646155	Q99439	Q99439	CNN2	Calponin-2	yes	yes	2	0.0051577	67563		By matching		By MS/MS	By MS/MS	By MS/MS		1		1	1	1	97037000
DGTRKPVTDAENCHLAR	D	R	2	2	1	2	1	0	1	1	1	0	1	1	0	0	1	0	2	0	0	1	0	0	17	2	1938933	CON__Q0IIK2;CON__Q29443	CON__Q0IIK2			yes	no	3;4	0.00015695	73208	By MS/MS	By MS/MS	By MS/MS	By MS/MS	By MS/MS	By MS/MS	1	2	4	6	6	5	1540700000
DGTVLCELINALYPEGQAPVK	D	K	2	0	1	1	1	1	2	2	0	1	3	1	0	0	2	0	1	0	1	2	0	0	21	0	22861566	P37802	P37802	TAGLN2	Transgelin-2	yes	yes	2;3	0.0031329	59185			By MS/MS	By MS/MS	By matching	By matching			2	2	2	1	90770000
DGTVLCELINALYPEGQAPVKK	D	K	2	0	1	1	1	1	2	2	0	1	3	2	0	0	2	0	1	0	1	2	0	0	22	1	24142515	P37802	P37802	TAGLN2	Transgelin-2	yes	yes	3	0.00042679	58.49			By matching	By matching		By matching			1	1		1	29915000
DGTYAVTYIPDK	D	K	1	0	0	2	0	0	0	1	0	1	0	1	0	0	1	0	2	0	2	1	0	0	12	0	13416452	O75369	O75369	FLNB	Filamin-B	yes	yes	2	0.0018481	72.2	By matching			By MS/MS	By MS/MS	By MS/MS	1			1	1	2	118950000
DGVADVSIEDSVISLSGDHCIIGR	D	R	1	1	0	4	1	0	1	3	1	4	1	0	0	0	0	4	0	0	0	3	0	0	24	0	25132068	P00441	P00441	SOD1	Superoxide dismutase [Cu-Zn]	yes	yes	3	2.99e-26	123.43	By matching	By matching	By MS/MS			By matching	1	1	1			1	135200000
DGVSAAVISAELASFLATK	D	K	5	0	0	1	0	0	1	1	0	1	2	1	0	1	0	3	1	0	0	2	0	0	19	0	18489833	Q96G03	Q96G03	PGM2	Phosphoglucomutase-2	yes	yes	2	8.56e-34	180.97			By matching	By matching		By matching			1	1		1	32258000
DGVVEITGK	D	K	0	0	0	1	0	0	1	2	0	1	0	1	0	0	0	0	1	0	0	2	0	0	9	0	91648656	P04792	P04792	HSPB1	Heat shock protein beta-1	yes	yes	2	0.0084381	84568			By matching		By matching				1		1		40630000
DGVVFGVEK	D	K	0	0	0	1	0	0	1	2	0	0	0	1	0	1	0	0	0	0	0	3	0	0	9	0	94849165	P25788	P25788	PSMA3	Proteasome subunit alpha type-3	yes	yes	2	0.020192	60.91			By matching	By matching					1	1			62325000
DGYGGSRDSYSSSR	D	R	0	2	0	2	0	0	0	3	0	0	0	0	0	0	0	5	0	0	2	0	0	0	14	1	14926179	P38159;Q96E39	P38159	RBMX;RBMXL1	RNA-binding motif protein, X chromosome;RNA-binding motif protein, X chromosome, N-terminally processed;RNA binding motif protein, X-linked-like-1	yes	no	3	0.0015057	67964		By matching	By matching	By MS/MS	By MS/MS	By MS/MS		1	1	1	1	1	65083000
DGYNYTLSK	D	K	0	0	1	1	0	0	0	1	0	0	1	1	0	0	0	1	1	0	2	0	0	0	9	0	10594873	P31949	P31949	S100A11	Protein S100-A11;Protein S100-A11, N-terminally processed	yes	yes	2	0.0042474	119.86	By matching	By matching		By MS/MS	By MS/MS		1	1		1	1		804450000
DHASIQMNVAEVDK	D	K	2	0	1	2	0	1	1	0	1	1	0	1	1	0	0	1	0	0	0	2	0	0	14	0	15557301	P63220	P63220	RPS21	40S ribosomal protein S21	yes	yes	2;3	0.00011909	109.24		By MS/MS	By MS/MS	By MS/MS	By MS/MS	By MS/MS		3	3	2	1	2	331640000
DHENIVIAK	D	K	1	0	1	1	0	0	1	0	1	2	0	1	0	0	0	0	0	0	0	1	0	0	9	0	10375506	P07237	P07237	P4HB	Protein disulfide-isomerase	yes	yes	2;3	0.0060267	118.5		By matching	By matching	By MS/MS	By MS/MS			1	1	1	1		205960000
DHGETAFAVYDK	D	K	2	0	0	2	0	0	1	1	1	0	0	1	0	1	0	0	1	0	1	1	0	0	12	0	13516044	P24821	P24821	TNC	Tenascin	yes	yes	2	0.00064369	91549			By MS/MS	By MS/MS					1	1			50569000
DHGGALGPEEFK	D	K	1	0	0	1	0	0	2	3	1	0	1	1	0	1	1	0	0	0	0	0	0	0	12	0	12555833	O43707	O43707	ACTN4	Alpha-actinin-4	yes	yes	2;3	6.57e-06	143.96	By matching	By MS/MS	By MS/MS	By MS/MS	By MS/MS	By MS/MS	2	2	2	1	2	2	405550000
DHPFGFVAVPTK	D	K	1	0	0	1	0	0	0	1	1	0	0	1	0	2	2	0	1	0	0	2	0	0	12	0	13136768	P63279	P63279	UBE2I	SUMO-conjugating enzyme UBC9	yes	yes	2	0.016933	46462		By MS/MS		By MS/MS	By MS/MS	By MS/MS		1		1	1	1	65244000
DHQYQFLEDAVR	D	R	1	1	0	2	0	2	1	0	1	0	1	0	0	1	0	0	0	0	1	1	0	0	12	0	15197056	Q13263	Q13263	TRIM28	Transcription intermediary factor 1-beta	yes	yes	2;3	0.000218	145.89	By matching	By matching	By matching	By MS/MS		By MS/MS	1	2	2	1		1	126090000
DHSGQVFSVVSNGK	D	K	0	0	1	1	0	1	0	2	1	0	0	1	0	1	0	3	0	0	0	3	0	0	14	0	14597056	P07996	P07996	THBS1	Thrombospondin-1	yes	yes	2;3	1.5e-148	265.75	By MS/MS	By MS/MS	By MS/MS	By MS/MS	By MS/MS	By MS/MS	3	2	2	1	2	3	567050000
DHSPCYGYQWLSEEHQDAYHSANLVFSR	D	R	2	1	1	2	1	2	2	1	3	0	2	0	0	1	1	4	0	1	3	1	0	0	28	0	3395469	CON__ENSEMBL:ENSBTAP00000024146	CON__ENSEMBL:ENSBTAP00000024146			yes	yes	3;4;5	0	328.45		By MS/MS	By MS/MS	By MS/MS	By MS/MS	By MS/MS		3	3	2	2	2	777780000
DHYSNGFCTVYAK	D	K	1	0	1	1	1	0	0	1	1	0	0	1	0	1	0	1	1	0	2	1	0	0	13	0	15606667	P52907	P52907	CAPZA1	F-actin-capping protein subunit alpha-1	yes	yes	2	0.020236	45161				By matching						1			18224000
DIAQQLQATCTSLGSSIQGLPTNVK	D	K	2	0	1	1	1	4	0	2	0	2	3	1	0	0	1	3	3	0	0	1	0	0	25	0	26293381	O60664	O60664	PLIN3	Perilipin-3	yes	yes	2;3	0.0328	66.3				By MS/MS		By matching				1		1	114170000
DIAWTEDSK	D	K	1	0	0	2	0	0	1	0	0	1	0	1	0	0	0	1	1	1	0	0	0	0	9	0	10634822	O75083	O75083	WDR1	WD repeat-containing protein 1	yes	yes	2	0.023311	57.96						By matching						1	20254000
DICEAQVNSLGR	D	R	1	1	1	1	1	1	1	1	0	1	1	0	0	0	0	1	0	0	0	1	0	0	12	0	13606405	CON__Q2UVX4	CON__Q2UVX4			yes	yes	2	0.000188	185.08	By MS/MS	By MS/MS	By MS/MS	By MS/MS	By MS/MS	By MS/MS	3	2	1	1	1	2	683730000
DICEEQVNSLPGSITK	D	K	0	0	1	1	1	1	2	1	0	2	1	1	0	0	1	2	1	0	0	1	0	0	16	0	17888564	P01024	P01024	C3	Complement C3;Complement C3 beta chain;C3-beta-c;Complement C3 alpha chain;C3a anaphylatoxin;Acylation stimulating protein;Complement C3b alpha chain;Complement C3c alpha chain fragment 1;Complement C3dg fragment;Complement C3g fragment;Complement C3d fragment;Complement C3f fragment;Complement C3c alpha chain fragment 2	yes	yes	2	0.0018076	66262				By MS/MS						1			21599000
DIDAFWLQR	D	R	1	1	0	2	0	1	0	0	0	1	1	0	0	1	0	0	0	1	0	0	0	0	9	0	11625771	O75643	O75643	SNRNP200	U5 small nuclear ribonucleoprotein 200 kDa helicase	yes	yes	2	0.017335	63.48		By matching	By matching	By MS/MS				1	1	1			21606000
DIDPQNDLTFLR	D	R	0	1	1	3	0	1	0	0	0	1	2	0	0	1	1	0	1	0	0	0	0	0	12	0	14457151	Q9NP97;Q8TF09	Q9NP97	DYNLRB1;DYNLRB2	Dynein light chain roadblock-type 1;Dynein light chain roadblock-type 2	yes	no	2	0.040907	35944													6599100
DIEALFVSESK	D	K	1	0	0	1	0	0	2	0	0	1	1	1	0	1	0	2	0	0	0	1	0	0	11	0	12366238	CON__Q3KUS7	CON__Q3KUS7			yes	yes	2	0.015267	67563		By matching	By matching		By MS/MS	By MS/MS		1	1		1	1	43796000
DIEALFVSESKK	D	K	1	0	0	1	0	0	2	0	0	1	1	2	0	1	0	2	0	0	0	1	0	0	12	1	13647187	CON__Q3KUS7	CON__Q3KUS7			yes	yes	2	9.46e-09	143.61	By matching	By matching	By MS/MS	By MS/MS	By MS/MS	By MS/MS	1	1	1	2	1	1	238020000
DIEFIYTAPSSAVCGVSLDVGGK	D	K	2	0	0	2	1	0	1	3	0	2	1	1	0	1	1	3	1	0	1	3	0	0	23	0	2384157	P16035	P16035	TIMP2	Metalloproteinase inhibitor 2	yes	yes	2	0.010119	30998		By matching		By MS/MS	By MS/MS	By MS/MS		1		1	1	1	40789000
DIEFIYTAPSSAVCGVSLDVGGKK	D	K	2	0	0	2	1	0	1	3	0	2	1	2	0	1	1	3	1	0	1	3	0	0	24	1	25122519	P16035	P16035	TIMP2	Metalloproteinase inhibitor 2	yes	yes	3	0.0984	74062	By matching	By MS/MS	By MS/MS	By MS/MS	By MS/MS	By MS/MS	2	2	1	1	1	2	93770000
DIELVMSQANVSR	D	R	1	1	1	1	0	1	1	0	0	1	1	0	1	0	0	2	0	0	0	2	0	0	13	0	14607293	E9PAV3	E9PAV3	NACA	Nascent polypeptide-associated complex subunit alpha, muscle-specific form	yes	yes	2	5.5e-09	201.75													100280000
DIENQYETQITQIEHEVSSSGQEVQSSAK	D	K	1	0	1	1	0	5	5	1	1	3	0	1	0	0	0	5	2	0	1	2	0	0	29	0	32635066	P35527;CON__P35527	P35527	KRT9	Keratin, type I cytoskeletal 9	yes	no	3	3.67e-125	219.65	By matching	By MS/MS					2	2					244640000
DIETFYNTSIEEMPLNVADLI	D	I	1	0	2	2	0	0	3	0	0	3	2	0	1	1	1	1	2	0	1	1	0	0	21	0	24261563	P60842	P60842	EIF4A1	Eukaryotic initiation factor 4A-I	yes	yes	2	0.0277	80.69				By MS/MS	By matching					1	1		69611000
DIFQEIYDK	D	K	0	0	0	2	0	1	1	0	0	2	0	1	0	1	0	0	0	0	1	0	0	0	9	0	11695605	O75874	O75874	IDH1	Isocitrate dehydrogenase [NADP] cytoplasmic	yes	yes	2	0.010858	79906		By matching	By matching					1	1				25689000
DIFSEVGPVVSFR	D	R	0	1	0	1	0	0	1	1	0	1	0	0	0	2	1	2	0	0	0	3	0	0	13	0	14507456	P33240	P33240	CSTF2	Cleavage stimulation factor subunit 2	yes	yes	2	0.0011217	73067			By matching	By MS/MS	By MS/MS	By MS/MS			1	1	1	1	54530000
DIFTGLIGPMK	D	K	0	0	0	1	0	0	0	2	0	2	1	1	1	1	1	0	1	0	0	0	0	0	11	0	11906369	CON__ENSEMBL:ENSBTAP00000031900;P00450	CON__ENSEMBL:ENSBTAP00000031900	CP	Ceruloplasmin	yes	no	2	0.0011074	78334			By MS/MS	By MS/MS	By MS/MS	By matching			1	1	1	1	68039000
DIHFMPCSGLTGANLK	D	K	1	0	1	1	1	0	0	2	1	1	2	1	1	1	1	1	1	0	0	0	0	0	16	0	17598386	P15170	P15170	GSPT1	Eukaryotic peptide chain release factor GTP-binding subunit ERF3A	yes	yes	3	0.02166	29733		By matching	By matching		By matching			1	1		1		36978000
DIIACGFDINK	D	K	1	0	1	2	1	0	0	1	0	3	0	1	0	1	0	0	0	0	0	0	0	0	11	0	12646122	P23381	P23381	WARS	Tryptophan--tRNA ligase, cytoplasmic;T1-TrpRS;T2-TrpRS	yes	yes	2	0.0011469	93111	By matching	By MS/MS	By matching				1	1	1				47571000
DIICQIAYAR	D	R	2	1	0	1	1	1	0	0	0	3	0	0	0	0	0	0	0	0	1	0	0	0	10	0	12216176	P46777	P46777	RPL5	60S ribosomal protein L5	yes	yes	2	0.0068838	78496	By matching	By MS/MS	By MS/MS	By MS/MS			1	1	1	1			38012000
DIISDTSGDFRK	D	K	0	1	0	3	0	0	0	1	0	2	0	1	0	1	0	2	1	0	0	0	0	0	12	1	13526572	P07355;A6NMY6	P07355	ANXA2;ANXA2P2	Annexin A2;Putative annexin A2-like protein	yes	no	2;3	0.0027978	86624		By MS/MS	By MS/MS	By MS/MS	By MS/MS	By MS/MS		2	2	2	1	3	211380000
DILAQSPAAEPLK	D	K	3	0	0	1	0	1	1	0	0	1	2	1	0	0	2	1	0	0	0	0	0	0	13	0	13517347	P07942	P07942	LAMB1	Laminin subunit beta-1	yes	yes	2	0.01112	53683					By MS/MS	By matching					1	1	10566000
DILSQLGIK	D	K	0	0	0	1	0	1	0	1	0	2	2	1	0	0	0	1	0	0	0	0	0	0	9	0	9855808	CON__REFSEQ:XP_001252647;CON__A2I7N3	CON__REFSEQ:XP_001252647			no	no	2	0.0082487	85064	By matching	By matching		By matching	By MS/MS	By MS/MS	1	1		1	1	1	451200000
DILSQLGIKK	D	K	0	0	0	1	0	1	0	1	0	2	2	2	0	0	0	1	0	0	0	0	0	0	10	1	11136758	CON__REFSEQ:XP_001252647;CON__A2I7N3	CON__REFSEQ:XP_001252647			no	no	2;3	0.0001618	136.27	By matching	By MS/MS	By MS/MS	By MS/MS	By matching	By MS/MS	1	2	1	1	1	3	803390000
DINAVAASLRK	D	K	3	1	1	1	0	0	0	0	0	1	1	1	0	0	0	1	0	0	0	1	0	0	11	1	11566564	Q7L1Q6	Q7L1Q6	BZW1	Basic leucine zipper and W2 domain-containing protein 1	yes	yes	2	0.016462	60518													29209000
DINAYNCEEPTEK	D	K	1	0	2	1	1	0	3	0	0	1	0	1	0	0	1	0	1	0	1	0	0	0	13	0	15816617	P30041	P30041	PRDX6	Peroxiredoxin-6	yes	yes	2	4.16e-08	125.74		By MS/MS	By MS/MS	By MS/MS	By MS/MS	By MS/MS		1	1	1	1	1	156250000
DIPGLTDTTVPR	D	R	0	1	0	2	0	0	0	1	0	1	1	0	0	0	2	0	3	0	0	1	0	0	12	0	12836721	P62753	P62753	RPS6	40S ribosomal protein S6	yes	yes	2	0.0020575	70977		By matching			By MS/MS			1			1		78519000
DIPVNPMCIYR	D	R	0	1	1	1	1	0	0	0	0	2	0	0	1	0	2	0	0	0	1	1	0	0	11	0	13766581	CON__P41361	CON__P41361			yes	yes	2	0.619	109.21	By matching	By MS/MS	By MS/MS	By MS/MS	By MS/MS	By MS/MS	1	1	1	1	1	1	405810000
DISEASVFDAYVLPK	D	K	2	0	0	2	0	0	1	0	0	1	1	1	0	1	1	2	0	0	1	2	0	0	15	0	16528298	P62854	P62854	RPS26	40S ribosomal protein S26	yes	yes	2	7.17e-19	121.68		By matching	By matching			By MS/MS		1	1			1	73461000
DISTNYYASQK	D	K	1	0	1	1	0	1	0	0	0	1	0	1	0	0	0	2	1	0	2	0	0	0	11	0	12885935	P14625	P14625	HSP90B1	Endoplasmin	yes	yes	2	0.314	111.61	By matching			By MS/MS		By matching	1			1		1	75418000
DISTNYYASQKK	D	K	1	0	1	1	0	1	0	0	0	1	0	2	0	0	0	2	1	0	2	0	0	0	12	1	14166885	P14625	P14625	HSP90B1	Endoplasmin	yes	yes	2	0.034298	61353					By matching						1		15651000
DISTTLNADEAVAR	D	R	3	1	1	2	0	0	1	0	0	1	1	0	0	0	0	1	2	0	0	1	0	0	14	0	14747264	Q92598;O95757	Q92598	HSPH1;HSPA4L	Heat shock protein 105 kDa;Heat shock 70 kDa protein 4L	no	no	2	0.00038349	92866		By MS/MS				By MS/MS		1				1	91894000
DITDTSIGAYWTSAPGMVR	D	R	2	1	0	2	0	0	0	2	0	2	0	0	1	0	1	2	3	1	1	1	0	0	19	0	20399622	Q99715	Q99715	COL12A1	Collagen alpha-1(XII) chain	yes	yes	2	2.13e-06	88552	By matching	By MS/MS					1	1					17393000
DITSDTSGDFR	D	R	0	1	0	3	0	0	0	1	0	1	0	0	0	1	0	2	2	0	0	0	0	0	11	0	12125259	P04083	P04083	ANXA1	Annexin A1	yes	yes	2	0.016069	47823	By matching	By MS/MS	By MS/MS				1	1	1				6946800
DITSDTSGDFRNALLSLAK	D	K	2	1	1	3	0	0	0	1	0	1	3	1	0	1	0	3	2	0	0	0	0	0	19	1	20230222	P04083	P04083	ANXA1	Annexin A1	yes	yes	3	0.00155	60317				By MS/MS		By MS/MS				1		1	35952000
DITYFIQQLLR	D	R	0	1	0	1	0	2	0	0	0	2	2	0	0	1	0	0	1	0	1	0	0	0	11	0	14087715	P61158;Q9P1U1;Q9C0K3	P61158	ACTR3;ACTR3B;ACTR3C	Actin-related protein 3;Actin-related protein 3B;Actin-related protein 3C	yes	no	2	0.619	109.21	By matching		By matching	By MS/MS	By matching		1		1	1	1		55451000
DIVENYFMR	D	R	0	1	1	1	0	0	1	0	0	1	0	0	1	1	0	0	0	0	1	1	0	0	9	0	11855488	Q13263	Q13263	TRIM28	Transcription intermediary factor 1-beta	yes	yes	2	0.02403	65038	By matching	By matching					1	1					28944000
DIVHSGLAYTMER	D	R	1	1	0	1	0	0	1	1	1	1	1	0	1	0	0	1	1	0	1	1	0	0	13	0	14907188	P00367	P00367	GLUD1	Glutamate dehydrogenase 1, mitochondrial	yes	yes	2	0.0017756	69.01													14802000
DIVTVANAVFVK	D	K	2	0	1	1	0	0	0	0	0	1	0	1	0	1	0	0	1	0	0	4	0	0	12	0	12747234	P07093	P07093	SERPINE2	Glia-derived nexin	yes	yes	2	0.001079	77677		By matching	By MS/MS	By MS/MS		By MS/MS		1	1	1		1	43786000
DIVVQETMEDIDK	D	K	0	0	0	3	0	1	2	0	0	2	0	1	1	0	0	0	1	0	0	2	0	0	13	0	15337232	O43852	O43852	CALU	Calumenin	yes	yes	2	1.1e-15	104.82		By matching						1					15453000
DKPDNFQLFQSPHGK	D	K	0	0	1	2	0	2	0	1	1	0	1	2	0	2	2	1	0	0	0	0	0	0	15	1	17568533	CON__Q0IIK2;CON__Q29443	CON__Q0IIK2			yes	no	2;3;4	5.66e-11	130.72	By matching	By MS/MS	By MS/MS	By MS/MS	By MS/MS	By MS/MS	2	3	3	1	2	4	1115900000
DKSIELQKNAMEK	D	K	1	0	1	1	0	1	2	0	0	1	1	3	1	0	0	1	0	0	0	0	0	0	13	2	15327868	Q9C099	Q9C099	LRRCC1	Leucine-rich repeat and coiled-coil domain-containing protein 1	yes	yes	2	0.385	79986			By matching			By MS/MS			1			1	114800000
DLADELALVDVIEDK	D	K	2	0	0	4	0	0	2	0	0	1	3	1	0	0	0	0	0	0	0	2	0	0	15	0	16568458	P00338	P00338	LDHA	L-lactate dehydrogenase A chain	yes	yes	2;3	9.65e-25	231.67			By MS/MS	By MS/MS		By MS/MS			2	1		2	371410000
DLAEDAPWKK	D	K	2	0	0	2	0	0	1	0	0	0	1	2	0	0	1	0	0	1	0	0	0	0	10	1	11715873	O75369;Q14315;P21333	Q14315	FLNB;FLNC;FLNA	Filamin-B;Filamin-C;Filamin-A	no	no	2	0.020899	67993			By MS/MS	By MS/MS	By MS/MS				1	1	1		79707000
DLAGSIIGK	D	K	1	0	0	1	0	0	0	2	0	2	1	1	0	0	0	1	0	0	0	0	0	0	9	0	87249673	P61978	P61978	HNRNPK	Heterogeneous nuclear ribonucleoprotein K	yes	yes	1;2	0.033019	82426				By MS/MS		By MS/MS				1		1	66979000
DLAPIGIR	D	R	1	1	0	1	0	0	0	1	0	2	1	0	0	0	1	0	0	0	0	0	0	0	8	0	85350215	Q99714	Q99714	HSD17B10	3-hydroxyacyl-CoA dehydrogenase type-2	yes	yes	2	0.021069	75311													0
DLAPPSEPSESFQEHTVDGENQIVFTHR	D	R	1	1	1	2	0	2	4	1	2	1	1	0	0	2	3	3	2	0	0	2	0	0	28	0	31654639	P24821	P24821	TNC	Tenascin	yes	yes	4	0.0034886	26659		By matching	By MS/MS	By matching	By matching	By matching		1	1	1	1	1	79423000
DLAQYDAAHHEEFK	D	K	3	0	0	2	0	1	2	0	2	0	1	1	0	1	0	0	0	0	1	0	0	0	14	0	16727481	Q02818	Q02818	NUCB1	Nucleobindin-1	yes	yes	2;3	0.00074917	69714	By matching	By MS/MS	By matching	By MS/MS	By MS/MS	By MS/MS	1	2	1	2	2	2	309350000
DLASGLIGLLLICK	D	K	1	0	0	1	1	0	0	2	0	2	5	1	0	0	0	1	0	0	0	0	0	0	14	0	14848636	CON__Q28107	CON__Q28107			yes	yes	2	1.13e-11	164.43				By MS/MS		By matching				1		1	30758000
DLASLGRDDFTSLSMVLYSR	D	R	1	2	0	3	0	0	0	1	0	0	4	0	1	1	0	4	1	0	1	1	0	0	20	1	22451049	CON__ENSEMBL:ENSBTAP00000018229	CON__ENSEMBL:ENSBTAP00000018229			yes	yes	3	4.9e-24	136.04		By matching	By MS/MS	By MS/MS	By matching	By MS/MS		1	1	1	1	2	221890000
DLASLGRDDFTSLSMVLYSRK	D	K	1	2	0	3	0	0	0	1	0	0	4	1	1	1	0	4	1	0	1	1	0	0	21	2	23731998	CON__ENSEMBL:ENSBTAP00000018229	CON__ENSEMBL:ENSBTAP00000018229			yes	yes	3;4	8.78e-46	190.83			By MS/MS	By MS/MS	By MS/MS	By MS/MS			2	2	2	2	740210000
DLCQVQGVPLQTMK	D	K	0	0	0	1	1	3	0	1	0	0	2	1	1	0	1	0	1	0	0	2	0	0	14	0	16158062	CON__Q3SZ57	CON__Q3SZ57			yes	yes	2	0.0055559	56359	By MS/MS	By matching	By matching				1	1	1				123220000
DLDCQQLQSR	D	R	0	1	0	2	1	3	0	0	0	0	2	0	0	0	0	1	0	0	0	0	0	0	10	0	12615721	Q15075	Q15075	EEA1	Early endosome antigen 1	yes	yes	2	0.005674	72643													21795000
DLDIIDNYDYSHTVK	D	K	0	0	1	4	0	0	0	0	1	2	1	1	0	0	0	1	1	0	2	1	0	0	15	0	18098421	O75369	O75369	FLNB	Filamin-B	yes	yes	2	0.694	92866													22151000
DLDRIAGQVAAANK	D	K	4	1	1	2	0	1	0	1	0	1	1	1	0	0	0	0	0	0	0	1	0	0	14	1	14407685	P39019	P39019	RPS19	40S ribosomal protein S19	yes	yes	2;3	0.0002953	94616		By MS/MS	By matching	By MS/MS	By matching			1	1	1	1		76317000
DLEAHIDSANK	D	K	2	0	1	2	0	0	1	0	1	1	1	1	0	0	0	1	0	0	0	0	0	0	11	0	12115782	P35579	P35579	MYH9	Myosin-9	yes	yes	2	0.0040966	67897		By matching	By matching	By MS/MS	By MS/MS	By MS/MS		1	1	1	1	1	58017000
DLEALLNSK	D	K	1	0	1	1	0	0	1	0	0	0	3	1	0	0	0	1	0	0	0	0	0	0	9	0	10015393	P02545	P02545	LMNA	Prelamin-A/C;Lamin-A/C	yes	yes	2	0.0059408	92439	By MS/MS	By matching	By MS/MS	By MS/MS	By MS/MS	By MS/MS	2	1	1	1	1	1	269400000
DLECVTNLQEVAR	D	R	1	1	1	1	1	1	2	0	0	0	2	0	0	0	0	0	1	0	0	2	0	0	13	0	15457457	P10619	P10619	CTSA	Lysosomal protective protein;Lysosomal protective protein 32 kDa chain;Lysosomal protective protein 20 kDa chain	yes	yes	2	0.040848	34378													6805400
DLEEAEEYK	D	K	1	0	0	1	0	0	4	0	0	0	1	1	0	0	0	0	0	0	1	0	0	0	9	0	11244873	O75347	O75347	TBCA	Tubulin-specific chaperone A	yes	yes	2	0.0068852	98299	By matching	By matching	By MS/MS	By matching	By MS/MS	By matching	1	1	1	1	1	1	95048000
DLEEDHACIPIK	D	K	1	0	0	2	1	0	2	0	1	2	1	1	0	0	1	0	0	0	0	0	0	0	12	0	14386762	P13639	P13639	EEF2	Elongation factor 2	yes	yes	2	2.32e-112	166.33		By MS/MS	By matching	By MS/MS	By matching	By matching		1	1	1	1	1	63849000
DLEEDHACIPIKK	D	K	1	0	0	2	1	0	2	0	1	2	1	2	0	0	1	0	0	0	0	0	0	0	13	1	15667712	P13639	P13639	EEF2	Elongation factor 2	yes	yes	3;4	0.024342	18.73		By matching	By MS/MS	By matching	By matching	By matching		1	1	1	1	1	156930000
DLEGSDIDTR	D	R	0	1	0	3	0	0	1	1	0	1	1	0	0	0	0	1	1	0	0	0	0	0	10	0	11195044	P55060	P55060	CSE1L	Exportin-2	yes	yes	2	0.040107	45161													0
DLELLIQTATR	D	R	1	1	0	1	0	1	1	0	0	1	3	0	0	0	0	0	2	0	0	0	0	0	11	0	12717085	Q02818	Q02818	NUCB1	Nucleobindin-1	yes	yes	2	0.000203	123.88		By MS/MS		By MS/MS	By MS/MS	By MS/MS		2		1	1	2	75015000
DLFEDELVPLFEK	D	K	0	0	0	2	0	0	3	0	0	0	3	1	0	2	1	0	0	0	0	1	0	0	13	0	15927974	O60506	O60506	SYNCRIP	Heterogeneous nuclear ribonucleoprotein Q	yes	yes	2	0.00058379	88187			By matching	By matching	By matching	By matching			2	1	1	2	386110000
DLFHCVSFTLPR	D	R	0	1	0	1	1	0	0	0	1	0	2	0	0	2	1	1	1	0	0	1	0	0	12	0	1490734	CON__ENSEMBL:ENSBTAP00000024146;P20742	CON__ENSEMBL:ENSBTAP00000024146	PZP	Pregnancy zone protein	yes	no	3	0.167	115.33	By MS/MS	By MS/MS	By MS/MS	By MS/MS	By MS/MS	By MS/MS	2	3	3	3	3	3	875630000
DLFPYEESK	D	K	0	0	0	1	0	0	2	0	0	0	1	1	0	1	1	1	0	0	1	0	0	0	9	0	11265183	P51858	P51858	HDGF	Hepatoma-derived growth factor	yes	yes	2	0.023527	57.59			By matching			By MS/MS			1			1	81408000
DLFSGLIGPLIVCR	D	R	0	1	0	1	1	0	0	2	0	2	3	0	0	1	1	1	0	0	0	1	0	0	14	0	15588541	CON__ENSEMBL:ENSBTAP00000031900	CON__ENSEMBL:ENSBTAP00000031900			yes	yes	2	0.00042073	96342			By matching	By MS/MS	By matching				2	2	1		24189000
DLGEEHFK	D	K	0	0	0	1	0	0	2	1	1	0	1	1	0	1	0	0	0	0	0	0	0	0	8	0	97345051	CON__P02769	CON__P02769			yes	yes	2;3	0.020638	101.28	By MS/MS	By MS/MS	By MS/MS	By MS/MS	By matching	By MS/MS	9	2	1	2	3	4	100170000000
DLGLAQDSATSTK	D	K	2	0	0	2	0	1	0	1	0	0	2	1	0	0	0	2	2	0	0	0	0	0	13	0	13056412	P31937	P31937	HIBADH	3-hydroxyisobutyrate dehydrogenase, mitochondrial	yes	yes	2	0.0088111	70.1													34402000
DLGLSESGEDVNAAILDESGK	D	K	2	0	1	3	0	0	3	3	0	1	3	1	0	0	0	3	0	0	0	1	0	0	21	0	21179964	P13667	P13667	PDIA4	Protein disulfide-isomerase A4	yes	yes	2	0.006918	37954													9367500
DLGNLVLRPFGLSTENFQIK	D	K	0	1	2	1	0	1	1	2	0	1	4	1	0	2	1	1	1	0	0	1	0	0	20	1	22602216	Q99614	Q99614	TTC1	Tetratricopeptide repeat protein 1	yes	yes	3	0.0031561	31462				By matching						1			14826000
DLGTESQIFISR	D	R	0	1	0	1	0	1	1	1	0	2	1	0	0	1	0	2	1	0	0	0	0	0	12	0	13646936	P50395	P50395	GDI2	Rab GDP dissociation inhibitor beta	yes	yes	2	2.98e-09	155.06	By matching	By MS/MS	By matching		By MS/MS		2	2	1		1		254970000
DLGYIYFYQR	D	R	0	1	0	1	0	1	0	1	0	1	1	0	0	1	0	0	0	0	3	0	0	0	10	0	13366452	P45974	P45974	USP5	Ubiquitin carboxyl-terminal hydrolase 5	yes	yes	2	0.033618	40045			By MS/MS						1				16169000
DLLFKDSADGFLK	D	K	1	0	0	3	0	0	0	1	0	0	3	2	0	2	0	1	0	0	0	0	0	0	13	1	14677609	CON__Q0IIK2;CON__Q29443	CON__Q0IIK2			yes	no	2;3	2.99e-40	122.51	By matching	By MS/MS	By MS/MS		By MS/MS	By MS/MS	1	2	1		1	2	203990000
DLLFRDDTK	D	K	0	1	0	3	0	0	0	0	0	0	2	1	0	1	0	0	1	0	0	0	0	0	9	1	11215717	CON__Q0IIK2;CON__Q29443	CON__Q0IIK2			yes	no	2	0.0057971	204.86	By MS/MS	By MS/MS	By matching	By matching		By matching	1	1	1	1		1	669470000
DLLHPSPEEEK	D	K	0	0	0	1	0	0	3	0	1	0	2	1	0	0	2	1	0	0	0	0	0	0	11	0	12926248	P42677	P42677	RPS27	40S ribosomal protein S27	yes	yes	2	0.0013236	103.55			By matching	By matching	By matching	By MS/MS			1	1	1	1	53749000
DLLLHEPYVDLVNLLLTCGEEVK	D	K	0	0	1	2	1	0	3	1	1	0	7	1	0	0	1	0	1	0	1	3	0	0	23	0	26813986	O76061	O76061	STC2	Stanniocalcin-2	yes	yes	3	7.84e-61	149.85			By MS/MS	By MS/MS	By matching	By matching			1	1	1	1	129860000
DLLNMYIETEGK	D	K	0	0	1	1	0	0	2	1	0	1	2	1	1	0	0	0	1	0	1	0	0	0	12	0	14246857	Q92598	Q92598	HSPH1	Heat shock protein 105 kDa	yes	yes	2	0.0027157	66435													6888600
DLLPSDMAVALLEAQAGTGHIIDPATSAR	D	R	6	1	0	3	0	1	1	2	1	2	4	0	1	0	2	2	2	0	0	1	0	0	29	0	29324964	Q15149	Q15149	PLEC	Plectin	yes	yes	3	0.0841	33548													33281000
DLMVGDEASELR	D	R	1	1	0	2	0	0	2	1	0	0	2	0	1	0	0	1	0	0	0	1	0	0	12	0	13336184	P61160	P61160	ACTR2	Actin-related protein 2	yes	yes	2	0.00012293	83						By matching						1	18204000
DLNHVCVISETGK	D	K	0	0	1	1	1	0	1	1	1	1	1	1	0	0	0	1	1	0	0	2	0	0	13	0	14707137	P00492	P00492	HPRT1	Hypoxanthine-guanine phosphoribosyltransferase	yes	yes	2;3	0.0016951	74611		By matching	By matching	By MS/MS	By matching	By MS/MS		1	1	1	1	1	62820000
DLPNYNWNSFGLR	D	R	0	1	3	1	0	0	0	1	0	0	2	0	0	1	1	1	0	1	1	0	0	0	13	0	15947528	Q15726	Q15726	KISS1	Metastasis-suppressor KiSS-1;Metastin;Kisspeptin-14;Kisspeptin-13;Kisspeptin-10	yes	yes	2	0.00086664	83	By matching	By matching	By MS/MS	By matching	By MS/MS	By MS/MS	1	1	1	1	1	1	89344000
DLPQAQRMNSLLGCAPHQHS	D	S	2	1	1	1	1	3	0	1	2	0	3	0	1	0	2	2	0	0	0	0	0	0	20	1	22590637	CON__Q3SZV7	CON__Q3SZV7			yes	yes	3	0.027535	21803				By MS/MS	By matching	By matching				1	1	1	49595000
DLPVSEQQER	D	R	0	1	0	1	0	2	2	0	0	0	1	0	0	0	1	1	0	0	0	1	0	0	10	0	11995782	Q9UNM6	Q9UNM6	PSMD13	26S proteasome non-ATPase regulatory subunit 13	yes	yes	2	0.01229	55549													42758000
DLQAICGISCDELSSMVLELR	D	R	1	1	0	2	2	1	2	1	0	2	4	0	1	0	0	3	0	0	0	1	0	0	21	0	24081386	CON__Q28194;P07996	P07996	THBS1	Thrombospondin-1	no	no	2;3	6.58e-46	166.35		By MS/MS	By MS/MS	By MS/MS	By matching	By MS/MS		2	4	2	2	2	352030000
DLQEDTGVFTCR	D	R	0	1	0	2	1	1	1	1	0	0	1	0	0	1	0	0	2	0	0	1	0	0	12	0	14396351	CON__Q2KIT0	CON__Q2KIT0			yes	yes	2	4.28e-24	132.78		By MS/MS				By MS/MS		4				1	126720000
DLQFVEVTDVK	D	K	0	0	0	2	0	1	1	0	0	0	1	1	0	1	0	0	1	0	0	3	0	0	11	0	1291666	P02751	P02751	FN1	Fibronectin;Anastellin;Ugl-Y1;Ugl-Y2;Ugl-Y3	yes	yes	2	4.83e-48	177.78	By MS/MS	By MS/MS	By MS/MS	By MS/MS	By MS/MS	By MS/MS	6	4	2	1	2	3	2646400000
DLSADTEYQISVSAMK	D	K	2	0	0	2	0	1	1	0	0	1	1	1	1	0	0	3	1	0	1	1	0	0	16	0	17568189	Q99715	Q99715	COL12A1	Collagen alpha-1(XII) chain	yes	yes	2	0.256	123.31													3793400
DLSENNDQRQQLQALSEPQPR	D	R	1	2	2	2	0	5	2	0	0	0	3	0	0	0	2	2	0	0	0	0	0	0	21	1	24651895	Q8NBJ4	Q8NBJ4	GOLM1	Golgi membrane protein 1	yes	yes	3	0.0015608	47047		By MS/MS		By MS/MS	By MS/MS	By MS/MS		1		1	1	1	63261000
DLSEVSETTESTDVK	D	K	0	0	0	2	0	0	3	0	0	0	1	1	0	0	0	3	3	0	0	2	0	0	15	0	16387472	P41227	P41227	NAA10	N-alpha-acetyltransferase 10	yes	yes	2	1.47e-05	99215													0
DLSFSEVTSYGFK	D	K	0	0	0	1	0	0	1	1	0	0	1	1	0	2	0	3	1	0	1	1	0	0	13	0	14786929	Q99715	Q99715	COL12A1	Collagen alpha-1(XII) chain	yes	yes	2	0.00058925	103.22	By MS/MS	By MS/MS		By matching			1	2		1			63502000
DLSHIGDAVVISCAK	D	K	2	0	0	2	1	0	0	1	1	2	1	1	0	0	0	2	0	0	0	2	0	0	15	0	15837977	P12004	P12004	PCNA	Proliferating cell nuclear antigen	yes	yes	2;3	7.67e-125	153.38		By matching						2					136690000
DLSLEEIQK	D	K	0	0	0	1	0	1	2	0	0	1	2	1	0	0	0	1	0	0	0	0	0	0	9	0	10735605	P16949;Q93045	P16949	STMN1;STMN2	Stathmin;Stathmin-2	no	no	2	0.025756	53775	By matching	By matching	By MS/MS		By MS/MS		1	1	1		1		45673000
DLSLLQIQMR	D	R	0	1	0	1	0	2	0	0	0	1	3	0	1	0	0	1	0	0	0	0	0	0	10	0	12156645	Q9BXJ9;Q6N069	Q9BXJ9	NAA15;NAA16	N-alpha-acetyltransferase 15, NatA auxiliary subunit;N-alpha-acetyltransferase 16, NatA auxiliary subunit	yes	no	2	0.0020719	85064		By matching		By matching		By matching		1		1		1	15784000
DLSRFDASFFGVHPK	D	K	1	1	0	2	0	0	0	1	1	0	1	1	0	3	1	2	0	0	0	1	0	0	15	1	17218526	P49327	P49327	FASN	Fatty acid synthase;[Acyl-carrier-protein] S-acetyltransferase;[Acyl-carrier-protein] S-malonyltransferase;3-oxoacyl-[acyl-carrier-protein] synthase;3-oxoacyl-[acyl-carrier-protein] reductase;3-hydroxyacyl-[acyl-carrier-protein] dehydratase;Enoyl-[acyl-carrier-protein] reductase;Oleoyl-[acyl-carrier-protein] hydrolase	yes	yes	3	0.015253	31827		By matching	By matching					1	1				60468000
DLSTIEPLK	D	K	0	0	0	1	0	0	1	0	0	1	2	1	0	0	1	1	1	0	0	0	0	0	9	0	10145597	P39687;O95626;O43423	P39687	ANP32A;ANP32D;ANP32C	Acidic leucine-rich nuclear phosphoprotein 32 family member A;Acidic leucine-rich nuclear phosphoprotein 32 family member D;Acidic leucine-rich nuclear phosphoprotein 32 family member C	yes	no	2	0.040767	43246		By matching	By matching	By MS/MS	By MS/MS			1	1	1	1		90016000
DLSTVEALQNLK	D	K	1	0	1	1	0	1	1	0	0	0	3	1	0	0	0	1	1	0	0	1	0	0	12	0	1329714	Q9BTT0	Q9BTT0	ANP32E	Acidic leucine-rich nuclear phosphoprotein 32 family member E	yes	yes	2	0.0070198	68735													57630000
DLTDYLMK	D	K	0	0	0	2	0	0	0	0	0	0	2	1	1	0	0	0	1	0	1	0	0	0	8	0	99747903	P60709;Q562R1;P63261;P68133;P68032;P63267;P62736	P63261	ACTB;ACTBL2;ACTG1;ACTA1;ACTC1;ACTG2;ACTA2	Actin, cytoplasmic 1;Actin, cytoplasmic 1, N-terminally processed;Beta-actin-like protein 2;Actin, cytoplasmic 2;Actin, cytoplasmic 2, N-terminally processed;Actin, alpha skeletal muscle;Actin, alpha cardiac muscle 1;Actin, gamma-enteric smooth muscle;Actin, aortic smooth muscle	no	no	1;2	0.020963	145.34		By matching		By MS/MS		By MS/MS		1		1		3	883330000
DLTNVQNLQK	D	K	0	0	2	1	0	2	0	0	0	0	2	1	0	0	0	0	1	0	0	1	0	0	10	0	11716197	Q13813	Q13813	SPTAN1	Spectrin alpha chain, non-erythrocytic 1	yes	yes	2	0.0020719	85064				By matching	By MS/MS					1	1		22478000
DLTTAGAVTQCYR	D	R	2	1	0	1	1	1	0	1	0	0	1	0	0	0	0	0	3	0	1	1	0	0	13	0	14546824	Q02543	Q02543	RPL18A	60S ribosomal protein L18a	yes	yes	2	0.477	116.77	By matching	By MS/MS	By MS/MS	By MS/MS	By matching	By MS/MS	1	1	1	1	1	1	100920000
DLVLSEPSSQSLR	D	R	0	1	0	1	0	1	1	0	0	0	3	0	0	0	1	4	0	0	0	1	0	0	13	0	14297413	Q02388	Q02388	COL7A1	Collagen alpha-1(VII) chain	yes	yes	2	0.022614	53683	By matching	By MS/MS	By MS/MS				1	1	1				17835000
DLVVLLFETALLSSGFSLEDPQTHSNR	D	R	1	1	1	2	0	1	2	1	1	0	6	0	0	2	1	4	2	0	0	2	0	0	27	0	2987524	P08238	P08238	HSP90AB1	Heat shock protein HSP 90-beta	yes	yes	3	0.0267	66138													3093900
DLYANTVLSGGTTMYPGIADR	D	R	2	1	1	2	0	0	0	3	0	1	2	0	1	0	1	1	3	0	2	1	0	0	21	0	22140627	P60709;P63261	P63261	ACTB;ACTG1	Actin, cytoplasmic 1;Actin, cytoplasmic 1, N-terminally processed;Actin, cytoplasmic 2;Actin, cytoplasmic 2, N-terminally processed	no	no	2;3	0	390.99	By MS/MS	By MS/MS	By MS/MS	By MS/MS	By MS/MS	By MS/MS	7	11	6	5	2	3	4669300000
DLYANTVLSGGTTMYPGIADRMQK	D	K	2	1	1	2	0	1	0	3	0	1	2	1	2	0	1	1	3	0	2	1	0	0	24	1	26012567	P60709;P63261	P63261	ACTB;ACTG1	Actin, cytoplasmic 1;Actin, cytoplasmic 1, N-terminally processed;Actin, cytoplasmic 2;Actin, cytoplasmic 2, N-terminally processed	no	no	3	1.02e-07	86546		By matching		By MS/MS	By MS/MS	By MS/MS		1		1	2	3	135150000
DMAIATGGAVFGEEGLTLNLEDVQPHDLGK	D	K	3	0	1	3	0	1	3	5	1	1	4	1	1	1	1	0	2	0	0	2	0	0	30	0	30965074	P10809	P10809	HSPD1	60 kDa heat shock protein, mitochondrial	yes	yes	3	0.00831	55587		By matching						1					51713000
DMESDYSGQGVDQLQR	D	R	0	1	0	3	0	3	1	2	0	0	1	0	1	0	0	2	0	0	1	1	0	0	16	0	18267741	P04818	P04818	TYMS	Thymidylate synthase	yes	yes	2	0.0044449	67153													33222000
DMFQETMEAMR	D	R	1	1	0	1	0	1	2	0	0	0	0	0	3	1	0	0	1	0	0	0	0	0	11	0	1387557	P35579	P35579	MYH9	Myosin-9	yes	yes	2	0.0012373	91867		By MS/MS	By matching			By matching		1	1			1	23954000
DMGGYSTTTDFIK	D	K	0	0	0	2	0	0	0	2	0	1	0	1	1	1	0	1	3	0	1	0	0	0	13	0	14346337	O43837	O43837	IDH3B	Isocitrate dehydrogenase [NAD] subunit beta, mitochondrial	yes	yes	2	0.035818	36424													8626700
DMGYHVSMMADSTSR	D	R	1	1	0	2	0	0	0	1	1	0	0	0	3	0	0	3	1	0	1	1	0	0	15	0	1686.68	P38606	P38606	ATP6V1A	V-type proton ATPase catalytic subunit A	yes	yes	3	0.036219	26729				By MS/MS	By matching	By matching				1	1	1	18516000
DMLEAGILDTYLGK	D	K	1	0	0	2	0	0	1	2	0	1	3	1	1	0	0	0	1	0	1	0	0	0	14	0	15377698	P50990	P50990	CCT8	T-complex protein 1 subunit theta	yes	yes	2	0.00028777	107.85	By matching	By matching		By matching	By MS/MS		1	2		1	1		83388000
DMLFQVLALEEPNVR	D	R	1	1	1	1	0	1	2	0	0	0	3	0	1	1	1	0	0	0	0	2	0	0	15	0	17729131	P35270	P35270	SPR	Sepiapterin reductase	yes	yes	2	0.0041539	75695				By MS/MS						1			15076000
DMNQVLDAYENK	D	K	1	0	2	2	0	1	1	0	0	0	1	1	1	0	0	0	0	0	1	1	0	0	12	0	14386398	P23381	P23381	WARS	Tryptophan--tRNA ligase, cytoplasmic;T1-TrpRS;T2-TrpRS	yes	yes	2	0.0027217	82261	By matching	By matching	By MS/MS				1	1	1				20263000
DMRMEVVIK	D	K	0	1	0	1	0	0	1	0	0	1	0	1	2	0	0	0	0	0	0	2	0	0	9	1	1119578		REV__Q9NZQ8			yes	yes	1	0.040907	57281													24671000
DMRMQISNAEK	D	K	1	1	1	1	0	1	1	0	0	1	0	1	2	0	0	1	0	0	0	0	0	0	11	1	13216119	Q8IWF9	Q8IWF9	CCDC83	Coiled-coil domain-containing protein 83	yes	yes	2	0.024207	44349		By matching	By MS/MS	By matching	By MS/MS	By matching		1	1	1	1	1	225530000
DMRQTVAVGVIK	D	K	1	1	0	1	0	1	0	1	0	1	0	1	1	0	0	0	1	0	0	3	0	0	12	1	13157282	P68104;Q5VTE0;Q05639	P68104	EEF1A1;EEF1A1P5;EEF1A2	Elongation factor 1-alpha 1;Putative elongation factor 1-alpha-like 3;Elongation factor 1-alpha 2	no	no	2;3	0.00054085	86624		By MS/MS	By MS/MS			By matching		1	1			1	256080000
DMSGSPASGIPVK	D	K	1	0	0	1	0	0	0	2	0	1	0	1	1	0	2	3	0	0	0	1	0	0	13	0	12446071	CON__ENSEMBL:ENSBTAP00000007350	CON__ENSEMBL:ENSBTAP00000007350			yes	yes	2	0.0156	49.3				By MS/MS	By MS/MS	By matching				1	1	1	33673000
DMSGSPASSIPVK	D	K	1	0	0	1	0	0	0	1	0	1	0	1	1	0	2	4	0	0	0	1	0	0	13	0	12746177	CON__P01030	CON__P01030			yes	yes	2	0.02244	43512			By MS/MS	By MS/MS	By MS/MS	By MS/MS			1	1	1	1	35991000
DMTLPPETNVILTK	D	K	0	0	1	1	0	0	1	0	0	1	2	1	1	0	2	0	3	0	0	1	0	0	14	0	15708276	P27816	P27816	MAP4	Microtubule-associated protein 4	yes	yes	2	0.0067579	54608				By matching						1			9453300
DMTMFVTASK	D	K	1	0	0	1	0	0	0	0	0	0	0	1	2	1	0	1	2	0	0	1	0	0	10	0	11295148	Q13347	Q13347	EIF3I	Eukaryotic translation initiation factor 3 subunit I	yes	yes	2	0.0066946	65305	By matching	By MS/MS	By MS/MS				1	1	1				101510000
DMVGIAQTGSGK	D	K	1	0	0	1	0	1	0	3	0	1	0	1	1	0	0	1	1	0	0	1	0	0	12	0	11625652	Q92841	Q92841	DDX17	Probable ATP-dependent RNA helicase DDX17	yes	yes	2	0.013546	59426													0
DMYSFLQDMGLK	D	K	0	0	0	2	0	1	0	1	0	0	2	1	2	1	0	1	0	0	1	0	0	0	12	0	14466523	CON__ENSEMBL:ENSBTAP00000024146	CON__ENSEMBL:ENSBTAP00000024146			yes	yes	2	0.0695	136.33	By matching	By MS/MS	By MS/MS	By MS/MS	By MS/MS	By MS/MS	1	3	5	2	4	4	574360000
DNAMLEYLK	D	K	1	0	1	1	0	0	1	0	0	0	2	1	1	0	0	0	0	0	1	0	0	0	9	0	1095527	P15311	P15311	EZR	Ezrin	yes	yes	1;2	0.011562	98033	By matching	By matching		By matching	By MS/MS		1	1		1	1		80426000
DNCPNLPNSGQEDYDK	D	K	0	0	3	3	1	1	1	1	0	0	1	1	0	0	2	1	0	0	1	0	0	0	16	0	18647534	CON__Q28194;P07996	P07996	THBS1	Thrombospondin-1	no	no	2	2.26e-06	119.69	By matching	By MS/MS	By MS/MS	By MS/MS	By MS/MS	By MS/MS	1	1	1	1	1	1	203080000
DNCQYVYNVDQR	D	R	0	1	2	2	1	2	0	0	0	0	0	0	0	0	0	0	0	0	2	2	0	0	12	0	15726627	P07996	P07996	THBS1	Thrombospondin-1	yes	yes	2	2.42e-29	130.94		By MS/MS	By MS/MS	By MS/MS	By matching	By MS/MS		1	1	1	1	2	292910000
DNCRLVPNPDQK	D	K	0	1	2	2	1	1	0	0	0	0	1	1	0	0	2	0	0	0	0	1	0	0	12	1	14546936	CON__Q28194;P07996	P07996	THBS1	Thrombospondin-1	no	no	3	0.024014	35204			By MS/MS						1				26259000
DNEDFQESNR	D	R	0	1	2	2	0	1	2	0	0	0	0	0	0	1	0	1	0	0	0	0	0	0	10	0	12524956	CON__ENSEMBL:ENSBTAP00000031900;P00450	CON__ENSEMBL:ENSBTAP00000031900	CP	Ceruloplasmin	yes	no	2	0.0020532	92062		By MS/MS	By MS/MS	By MS/MS	By MS/MS	By MS/MS		2	1	1	1	1	19782000
DNERVVGFHVLGPNAGEVTQGFAAALK	D	K	4	1	2	1	0	1	2	4	1	0	2	1	0	2	1	0	1	0	0	4	0	0	27	1	27954355	Q16881	Q16881	TXNRD1	Thioredoxin reductase 1, cytoplasmic	yes	yes	3	0.003626	29.54					By matching	By matching					1	1	23713000
DNFGFIETANHDK	D	K	1	0	2	2	0	0	1	1	1	1	0	1	0	2	0	0	1	0	0	0	0	0	13	0	15066739	O75534	O75534	CSDE1	Cold shock domain-containing protein E1	yes	yes	2	0.020766	44765					By matching						1		17492000
DNFTLIPEGTNGTEER	D	R	0	1	2	1	0	0	3	2	0	1	1	0	0	1	1	0	3	0	0	0	0	0	16	0	17918275	Q16555	Q16555	DPYSL2	Dihydropyrimidinase-related protein 2	yes	yes	2	0.00093274	70412		By matching	By matching					1	1				12199000
DNGNGTYSCSYVPR	D	R	0	1	2	1	1	0	0	2	0	0	0	0	0	0	1	2	1	0	2	1	0	0	14	0	15886576	P21333	P21333	FLNA	Filamin-A	yes	yes	2	0.031497	41.54	By matching	By matching					1	1					12814000
DNHLLGTFDLTGIPPAPR	D	R	1	1	1	2	0	0	0	2	1	1	3	0	0	1	3	0	2	0	0	0	0	0	18	0	19330058	P11021	P11021	HSPA5	78 kDa glucose-regulated protein	yes	yes	3	0.004867	40856		By matching	By matching		By matching			1	1		1		20888000
DNIQGITKPAIR	D	R	1	1	1	1	0	1	0	1	0	3	0	1	0	0	1	0	1	0	0	0	0	0	12	1	13247463	P62805	P62805	HIST1H4A	Histone H4	yes	yes	2;3	8.75e-08	132.78	By MS/MS	By MS/MS	By MS/MS	By MS/MS	By MS/MS	By MS/MS	4	2	2	3	2	2	3609300000
DNIQGITKPAIRR	D	R	1	2	1	1	0	1	0	1	0	3	0	1	0	0	1	0	1	0	0	0	0	0	13	2	14808474	P62805	P62805	HIST1H4A	Histone H4	yes	yes	2;3;4	0.0044329	97456	By matching	By MS/MS	By matching				3	1	1				767310000
DNLAEDIMR	D	R	1	1	1	2	0	0	1	0	0	1	1	0	1	0	0	0	0	0	0	0	0	0	9	0	10754968	P08670	P08670	VIM	Vimentin	yes	yes	2	0.0065975	89698		By matching	By matching	By MS/MS				1	1	1			95236000
DNLSYIEHIFEISR	D	R	0	1	1	1	0	0	2	0	1	3	1	0	0	1	0	2	0	0	1	0	0	0	14	0	17348577	Q15121	Q15121	PEA15	Astrocytic phosphoprotein PEA-15	yes	yes	3	0.028689	30483						By matching						1	19623000
DNLTLWTSDMQGDGEEQNK	D	K	0	0	2	3	0	2	2	2	0	0	2	1	1	0	0	1	2	1	0	0	0	0	19	0	21799328	P62258	P62258	YWHAE	14-3-3 protein epsilon	yes	yes	2	2e-34	153.09		By matching	By matching	By MS/MS				1	1	1			37096000
DNNELLLFILK	D	K	0	0	2	1	0	0	1	0	0	1	4	1	0	1	0	0	0	0	0	0	0	0	11	0	13307497	P49736	P49736	MCM2	DNA replication licensing factor MCM2	yes	yes	2	0.004109	69954			By MS/MS			By MS/MS			1			1	27017000
DNNQFASASLDR	D	R	2	1	2	2	0	1	0	0	0	0	1	0	0	1	0	2	0	0	0	0	0	0	12	0	13366008	P35606	P35606	COPB2	Coatomer subunit beta	yes	yes	2	0.00041299	94297		By matching				By matching		1				1	44099000
DNPGVVTCLDEAR	D	R	1	1	1	2	1	0	1	1	0	0	1	0	0	0	1	0	1	0	0	2	0	0	13	0	14446616	P22314	P22314	UBA1	Ubiquitin-like modifier-activating enzyme 1	yes	yes	2	0.013695	51092													10759000
DNPQTHYYAVAVVK	D	K	2	0	1	1	0	1	0	0	1	0	0	1	0	0	1	0	1	0	2	3	0	0	14	0	16037995	CON__Q0IIK2;CON__Q29443	CON__Q0IIK2			yes	no	2;3	2.52e-09	152.4	By MS/MS	By MS/MS	By MS/MS	By MS/MS		By MS/MS	5	3	2	3		4	3021400000
DNPQTHYYAVAVVKK	D	K	2	0	1	1	0	1	0	0	1	0	0	2	0	0	1	0	1	0	2	3	0	0	15	1	17318944	CON__Q0IIK2;CON__Q29443	CON__Q0IIK2			yes	no	2;3	1.16e-32	159.5	By MS/MS	By MS/MS	By MS/MS	By MS/MS	By MS/MS	By MS/MS	2	2	2	3	1	4	1551300000
DNQNFCVPCYEK	D	K	0	0	2	1	2	1	1	0	0	0	0	1	0	1	1	0	0	0	1	1	0	0	12	0	15726337	Q14192	Q14192	FHL2	Four and a half LIM domains protein 2	yes	yes	2	0.00035603	104.79				By MS/MS	By MS/MS	By matching				1	1	1	33323000
DNRDNTAGVYAR	D	R	2	2	2	2	0	0	0	1	0	0	0	0	0	0	0	0	1	0	1	1	0	0	12	1	13506276	P55287	P55287	CDH11	Cadherin-11	yes	yes	3	0.039368	29299		By MS/MS	By MS/MS					1	2				5117900
DNRGNLLQCICTGNGRGEWK	D	K	0	2	3	1	2	1	1	4	0	1	2	1	0	0	0	0	1	1	0	0	0	0	20	2	2347091	P02751	P02751	FN1	Fibronectin;Anastellin;Ugl-Y1;Ugl-Y2;Ugl-Y3	yes	yes	3	0.0017891	73783													15456000
DNSTMGYMAAK	D	K	2	0	1	1	0	0	0	1	0	0	0	1	2	0	0	1	1	0	1	0	0	0	11	0	11874951	P07900	P07900	HSP90AA1	Heat shock protein HSP 90-alpha	yes	yes	2	0.0044239	78264	By matching			By MS/MS	By MS/MS	By MS/MS	1			1	1	1	182880000
DNSTMGYMAAKK	D	K	2	0	1	1	0	0	0	1	0	0	0	2	2	0	0	1	1	0	1	0	0	0	12	1	13155901	P07900	P07900	HSP90AA1	Heat shock protein HSP 90-alpha	yes	yes	2	0.0077184	67563													18647000
DNSTMGYMMAK	D	K	1	0	1	1	0	0	0	1	0	0	0	1	3	0	0	1	1	0	1	0	0	0	11	0	12474985	P08238;Q58FF7	P08238	HSP90AB1;HSP90AB3P	Heat shock protein HSP 90-beta;Putative heat shock protein HSP 90-beta-3	yes	no	2	0.0010519	80239		By MS/MS		By matching		By matching		1		1		1	199230000
DNTIEHLLPLFLAQLK	D	K	1	0	1	1	0	1	1	0	1	1	5	1	0	1	1	0	1	0	0	0	0	0	16	0	18640458	P30153	P30153	PPP2R1A	Serine/threonine-protein phosphatase 2A 65 kDa regulatory subunit A alpha isoform	yes	yes	3	0.00035899	56599													0
DNVEGFNCER	D	R	0	1	2	1	1	0	2	1	0	0	0	0	0	1	0	0	0	0	0	1	0	0	10	0	12384986	P11047	P11047	LAMC1	Laminin subunit gamma-1	yes	yes	2	0.0091917	58981	By matching	By MS/MS	By MS/MS	By MS/MS	By MS/MS	By matching	1	1	1	1	1	1	22118000
DPAITSILEK	D	K	1	0	0	1	0	0	1	0	0	2	1	1	0	0	1	1	1	0	0	0	0	0	10	0	10855968	Q9UI42	Q9UI42	CPA4	Carboxypeptidase A4	yes	yes	2	0.0068108	66692		By MS/MS	By MS/MS					1	1				30479000
DPLLASGTDGVGTK	D	K	1	0	0	2	0	0	0	3	0	0	2	1	0	0	1	1	2	0	0	1	0	0	14	0	13296776	P22102	P22102	GART	Trifunctional purine biosynthetic protein adenosine-3;Phosphoribosylamine--glycine ligase;Phosphoribosylformylglycinamidine cyclo-ligase;Phosphoribosylglycinamide formyltransferase	yes	yes	2	0.020604	40715													9137300
DPNNLFMVR	D	R	0	1	2	1	0	0	0	0	0	0	1	0	1	1	1	0	0	0	0	1	0	0	9	0	11045386	Q13200	Q13200	PSMD2	26S proteasome non-ATPase regulatory subunit 2	yes	yes	2	0.01593	66682		By MS/MS	By MS/MS	By MS/MS	By MS/MS			1	1	1	1		51295000
DPQALSEHLK	D	K	1	0	0	1	0	1	1	0	1	0	2	1	0	0	1	1	0	0	0	0	0	0	10	0	11365826	P31948	P31948	STIP1	Stress-induced-phosphoprotein 1	yes	yes	2	0.00076521	132.88				By MS/MS	By MS/MS	By MS/MS				1	1	1	225870000
DPSVIETHMRQMR	D	R	0	2	0	1	0	1	1	0	1	1	0	0	2	0	1	1	1	0	0	1	0	0	13	1	15987657	Q5SRI9	Q5SRI9	MANEA	Glycoprotein endo-alpha-1,2-mannosidase	yes	yes	3	0.0092168	43544													12513000
DPVQEAWAEDVDLR	D	R	2	1	0	3	0	1	2	0	0	0	1	0	0	0	1	0	0	1	0	2	0	0	14	0	16417635	P14618	P14618	PKM	Pyruvate kinase PKM	yes	yes	2	0.00030546	91937		By matching						1					13808000
DPYCGWDQGR	D	R	0	1	0	2	1	1	0	2	0	0	0	0	0	0	1	0	0	1	1	0	0	0	10	0	12524931	O75326	O75326	SEMA7A	Semaphorin-7A	yes	yes	2	0.018312	48794													8383100
DPYTGQQISLFQAMQK	D	K	1	0	0	1	0	4	0	1	0	1	1	1	1	1	1	1	1	0	1	0	0	0	16	0	18538982	Q15149	Q15149	PLEC	Plectin	yes	yes	2	6.52e-18	143.17				By MS/MS	By matching	By MS/MS				1	1	1	33050000
DQAVENILVSPVVVASSLGLVSLGGK	D	K	2	0	1	1	0	1	1	3	0	1	4	1	0	0	1	4	0	0	0	6	0	0	26	0	25504269	P50454	P50454	SERPINH1	Serpin H1	yes	yes	3	0.00031882	31862													29580000
DQCPEPCRFNAVCLSR	D	R	1	2	1	1	3	1	1	0	0	0	1	0	0	1	2	1	0	0	0	1	0	0	16	1	20078713	O00468	O00468	AGRN	Agrin;Agrin N-terminal 110 kDa subunit;Agrin C-terminal 110 kDa subunit;Agrin C-terminal 90 kDa fragment;Agrin C-terminal 22 kDa fragment	yes	yes	3	0.021821	35757		By matching	By MS/MS	By MS/MS				1	1	1			54375000
DQEFTVDTR	D	R	0	1	0	2	0	1	1	0	0	0	0	0	0	1	0	0	2	0	0	1	0	0	9	0	11094989	O75369	O75369	FLNB	Filamin-B	yes	yes	2	0.026018	53327						By matching						1	15322000
DQGELERQLLQANPILEAFGNAK	D	K	3	1	2	1	0	3	3	2	0	1	4	1	0	1	1	0	0	0	0	0	0	0	23	1	25533187	P35579	P35579	MYH9	Myosin-9	yes	yes	3	2.36e-07	84181				By MS/MS	By matching	By MS/MS				1	1	1	12396000
DQGGFGDRNEYGSR	D	R	0	2	1	2	0	1	1	4	0	0	0	0	0	1	0	1	0	0	1	0	0	0	14	1	15566604	Q92945	Q92945	KHSRP	Far upstream element-binding protein 2	yes	yes	2;3	0.012849	81865		By matching		By MS/MS	By matching	By MS/MS		1		1	1	2	136340000
DQGTYEDYVEGLR	D	R	0	1	0	2	0	1	2	2	0	0	1	0	0	0	0	0	1	0	2	1	0	0	13	0	15436791	P60660	P60660	MYL6	Myosin light polypeptide 6	yes	yes	2	0.00056992	88441		By matching	By matching	By MS/MS				1	1	1			30381000
DQGTYEDYVEGLRVFDK	D	K	0	1	0	3	0	1	2	2	0	0	1	1	0	1	0	0	1	0	2	2	0	0	17	1	20329378	P60660	P60660	MYL6	Myosin light polypeptide 6	yes	yes	3	0.022664	42913	By matching		By MS/MS			By matching	1		1			1	85320000
DQHRRVDGHTLASSNTDFAFSLYK	D	K	2	2	1	3	0	1	0	1	2	0	2	1	0	2	0	3	2	0	1	1	0	0	24	2	27643317	CON__Q9TTE1	CON__Q9TTE1			yes	yes	3;4	0.0033948	52169				By MS/MS	By MS/MS	By MS/MS				2	2	2	114050000
DQIVDLTVGNNK	D	K	0	0	2	2	0	1	0	1	0	1	1	1	0	0	0	0	1	0	0	2	0	0	12	0	13146779	P35527;CON__P35527	P35527	KRT9	Keratin, type I cytoskeletal 9	yes	no	2	0.0125	107.45	By MS/MS	By MS/MS	By MS/MS	By MS/MS		By matching	1	2	1	1		1	179350000
DQIYDIFQK	D	K	0	0	0	2	0	2	0	0	0	2	0	1	0	1	0	0	0	0	1	0	0	0	9	0	11685764	P60842	P60842	EIF4A1	Eukaryotic initiation factor 4A-I	yes	yes	2	0.0049219	107.29	By matching	By MS/MS		By MS/MS		By MS/MS	1	2		1		2	637460000
DQLIYNLLK	D	K	0	0	1	1	0	1	0	0	0	1	3	1	0	0	0	0	0	0	1	0	0	0	9	0	11186336	P00338	P00338	LDHA	L-lactate dehydrogenase A chain	yes	yes	2	0.0031266	122.5	By matching	By MS/MS	By MS/MS		By MS/MS	By matching	1	2	2		1	1	949320000
DQLIYNLLKEEQTPQNK	D	K	0	0	2	1	0	3	2	0	0	1	3	2	0	0	1	0	1	0	1	0	0	0	17	1	20730742	P00338	P00338	LDHA	L-lactate dehydrogenase A chain	yes	yes	3	0.025598	36593				By matching						1			30492000
DQLPADECNK	D	K	1	0	1	2	1	1	1	0	0	0	1	1	0	0	1	0	0	0	0	0	0	0	10	0	11885081	P38646	P38646	HSPA9	Stress-70 protein, mitochondrial	yes	yes	2	0.0021019	85676		By MS/MS	By MS/MS	By MS/MS	By MS/MS	By MS/MS		1	1	2	2	1	130560000
DQNYPGAIAIHHPNVAEK	D	K	3	0	2	1	0	1	1	1	2	2	0	1	0	0	2	0	0	0	1	1	0	0	18	0	19729755	CON__P15636	CON__P15636			yes	yes	2;3;4	0.000106	106.44	By MS/MS	By MS/MS	By MS/MS	By MS/MS	By MS/MS	By MS/MS	2	4	3	3	2	3	2464600000
DQPPNSVEGLLNALR	D	R	1	1	2	1	0	1	1	1	0	0	3	0	0	0	2	1	0	0	0	1	0	0	15	0	16218424	Q9NUQ9	Q9NUQ9	FAM49B	Protein FAM49B	yes	yes	2	0.00737	54471			By matching						1				16459000
DQQEAALVDMVNDGVEDLRCK	D	K	2	1	1	4	1	2	2	1	0	0	2	1	1	0	0	0	0	0	0	3	0	0	21	1	24040999	P09211	P09211	GSTP1	Glutathione S-transferase P	yes	yes	3	2.86e-90	226.45			By MS/MS	By matching		By matching			1	1		1	78612000
DQTVIQNTDGNNNEAWAK	D	K	2	0	4	2	0	2	1	1	0	1	0	1	0	0	0	0	2	1	0	1	0	0	18	0	20169137	CON__Q0IIK2;CON__Q29443	CON__Q0IIK2			yes	no	2;3	1.19e-96	241.52	By MS/MS	By MS/MS	By MS/MS	By MS/MS	By MS/MS	By MS/MS	3	4	4	2	5	2	1587300000
DQVANSAFVER	D	R	2	1	1	1	0	1	1	0	0	0	0	0	0	1	0	1	0	0	0	2	0	0	11	0	12345942	P07900	P07900	HSP90AA1	Heat shock protein HSP 90-alpha	yes	yes	2	9e-23	215.72		By MS/MS	By MS/MS	By MS/MS	By MS/MS	By MS/MS		1	1	1	1	1	2424100000
DQVTAQEIFQDNHEDGPTAK	D	K	2	0	1	3	0	3	2	1	1	1	0	1	0	1	1	0	2	0	0	1	0	0	20	0	22420138	P13010	P13010	XRCC5	X-ray repair cross-complementing protein 5	yes	yes	3	0.0013296	48824		By MS/MS						1					49403000
DQYVSPETVTVR	D	R	0	1	0	1	0	1	1	0	0	0	0	0	0	0	1	1	2	0	1	3	0	0	12	0	13926885	CON__ENSEMBL:ENSBTAP00000034412	CON__ENSEMBL:ENSBTAP00000034412			yes	yes	2	0.00092636	86624	By matching	By MS/MS		By matching	By MS/MS	By MS/MS	1	1		1	1	1	111410000
DRDLEVDTTLK	D	K	0	1	0	3	0	0	1	0	0	0	2	1	0	0	0	0	2	0	0	1	0	0	11	1	1303662	P02452	P02452	COL1A1	Collagen alpha-1(I) chain	yes	yes	2	9.65e-18	112.75	By MS/MS	By MS/MS	By MS/MS			By matching	1	1	1			1	119100000
DRFQLTDCQIYEVLSVIR	D	R	0	2	0	2	1	2	1	0	0	2	2	0	0	1	0	1	1	0	1	2	0	0	18	1	22541416	Q16555	Q16555	DPYSL2	Dihydropyrimidinase-related protein 2	yes	yes	3	5.97e-10	125.12				By matching						1			15115000
DRNVVFSPYGVASVLAMLQLTTGGETQQQIQAAMGFK	D	K	4	1	1	1	0	5	1	4	0	1	3	1	2	2	1	2	3	0	1	4	0	0	37	1	39549972	P05121	P05121	SERPINE1	Plasminogen activator inhibitor 1	yes	yes	3	6.07e-16	67441			By MS/MS			By matching			2			1	14258000
DRPFFAGLVK	D	K	1	1	0	1	0	0	0	1	0	0	1	1	0	2	1	0	0	0	0	1	0	0	10	1	11486342	P15531	P15531	NME1	Nucleoside diphosphate kinase A	yes	yes	2;3	0.00079806	103.7				By MS/MS	By MS/MS	By MS/MS				2	2	2	927330000
DRRYADLTEDQLPSCESLK	D	K	1	2	0	3	1	1	2	0	0	0	3	1	0	0	1	2	1	0	1	0	0	0	19	2	22950801	P18669	P18669	PGAM1	Phosphoglycerate mutase 1	yes	yes	3	8.76e-111	140.2				By MS/MS	By MS/MS	By matching				1	1	1	48602000
DRSSFYVNGLTLGGQK	D	K	0	1	1	1	0	1	0	3	0	0	2	1	0	1	0	2	1	0	1	1	0	0	16	1	17408795	P07737	P07737	PFN1	Profilin-1	yes	yes	2;3	0.0172	143.17		By matching		By MS/MS	By MS/MS	By MS/MS		1		2	2	2	445860000
DRTDIQCLIPCAIDQDPYFR	D	R	1	2	0	4	2	2	0	0	0	3	1	0	0	1	2	0	1	0	1	0	0	0	20	1	24951573	P23381	P23381	WARS	Tryptophan--tRNA ligase, cytoplasmic;T1-TrpRS;T2-TrpRS	yes	yes	3	0.010787	37112						By matching						1	48112000
DRVTDALNATR	D	R	2	2	1	2	0	0	0	0	0	0	1	0	0	0	0	0	2	0	0	1	0	0	11	1	12306317	P10809	P10809	HSPD1	60 kDa heat shock protein, mitochondrial	yes	yes	2;3	0.00017113	188.96	By MS/MS		By MS/MS	By MS/MS	By MS/MS	By MS/MS	2		1	2	1	2	893210000
DSAPAELVLSDGTLPAPELSAEPAILSPTPGALVQLR	D	R	6	1	0	2	0	1	3	2	0	1	7	0	0	0	6	4	2	0	0	2	0	0	37	0	36949669	CON__Q2KJF1	CON__Q2KJF1			yes	yes	3	0.0656	31056			By MS/MS						1				8268500
DSAQAATGECTATVAK	D	K	5	0	0	1	1	1	1	1	0	0	0	1	0	0	0	1	3	0	0	1	0	0	16	0	15797148	CON__Q2KJ62	CON__Q2KJ62			no	no	2	7.86e-19	163.51		By MS/MS	By MS/MS	By MS/MS	By MS/MS	By MS/MS		2	1	1	1	1	522900000
DSAQAATGQCTATVAK	D	K	5	0	0	1	1	2	0	1	0	0	0	1	0	0	0	1	3	0	0	1	0	0	16	0	15787308	CON__P01045-1	CON__P01045-1			yes	yes	2	4.58e-13	115.14		By MS/MS	By MS/MS	By MS/MS	By MS/MS	By MS/MS		1	1	1	1	1	129980000
DSAQNSVIIVDK	D	K	1	0	1	2	0	1	0	0	0	2	0	1	0	0	0	2	0	0	0	2	0	0	12	0	1287667	P02786	P02786	TFRC	Transferrin receptor protein 1;Transferrin receptor protein 1, serum form	yes	yes	2	0.015363	51927													0
DSAYPEELSR	D	R	1	1	0	1	0	0	2	0	0	0	1	0	0	0	1	2	0	0	1	0	0	0	10	0	11655251	P07686	P07686	HEXB	Beta-hexosaminidase subunit beta;Beta-hexosaminidase subunit beta chain B;Beta-hexosaminidase subunit beta chain A	yes	yes	2	0.0068108	66692	By matching	By MS/MS	By MS/MS				2	1	1				54117000
DSCMGTLVVK	D	K	0	0	0	1	1	0	0	1	0	0	1	1	1	0	0	1	1	0	0	2	0	0	10	0	11085257	CON__Q2UVX4	CON__Q2UVX4			yes	yes	2	0.814	114.89	By MS/MS	By matching	By matching	By MS/MS		By MS/MS	1	1	1	1		1	210240000
DSCVGSLVVK	D	K	0	0	0	1	1	0	0	1	0	0	1	1	0	0	0	2	0	0	0	3	0	0	10	0	10625379	P01024	P01024	C3	Complement C3;Complement C3 beta chain;C3-beta-c;Complement C3 alpha chain;C3a anaphylatoxin;Acylation stimulating protein;Complement C3b alpha chain;Complement C3c alpha chain fragment 1;Complement C3dg fragment;Complement C3g fragment;Complement C3d fragment;Complement C3f fragment;Complement C3c alpha chain fragment 2	yes	yes	2	0.016577	51059													13562000
DSETGENIRQAASSLQQASLK	D	K	3	1	1	1	0	3	2	1	0	1	2	1	0	0	0	4	1	0	0	0	0	0	21	1	22320982	P38646	P38646	HSPA9	Stress-70 protein, mitochondrial	yes	yes	2;3	8.68e-10	90968				By MS/MS	By MS/MS					1	1		135910000
DSFQCVNGK	D	K	0	0	1	1	1	1	0	1	0	0	0	1	0	1	0	1	0	0	0	1	0	0	9	0	10534549	CON__Q32PI4	CON__Q32PI4			yes	yes	2	0.021928	69998		By matching	By matching	By matching	By MS/MS			1	1	1	1		21151000
DSGRDYVAQFEASALGK	D	K	3	1	0	2	0	1	1	2	0	0	1	1	0	1	0	2	0	0	1	1	0	0	17	1	18128642	CON__P15497	CON__P15497			yes	yes	2;3	7.18e-25	176.32		By MS/MS	By MS/MS	By MS/MS	By MS/MS	By MS/MS		2	1	2	2	2	6426400000
DSITTWEILAVSLSDKK	D	K	1	0	0	2	0	0	1	0	0	2	2	2	0	0	0	3	2	1	0	1	0	0	17	1	19050095	CON__Q2UVX4	CON__Q2UVX4			yes	yes	2;3	0.0147	111.79			By MS/MS	By MS/MS	By MS/MS	By MS/MS			1	2	2	2	111030000
DSIVHQAGMLK	D	K	1	0	0	1	0	1	0	1	1	1	1	1	1	0	0	1	0	0	0	1	0	0	11	0	11976176	O15144	O15144	ARPC2	Actin-related protein 2/3 complex subunit 2	yes	yes	2;3	5.76e-06	108.98	By matching		By matching	By matching			1		1	1			78559000
DSLDPSFTHAMQLLTAEIEK	D	K	2	0	0	2	0	1	2	0	1	1	3	1	1	1	1	2	2	0	0	0	0	0	20	0	22450936	Q07666	Q07666	KHDRBS1	KH domain-containing, RNA-binding, signal transduction-associated protein 1	yes	yes	3	3.83e-07	85808			By matching						1				188100000
DSLIFLVDASK	D	K	1	0	0	2	0	0	0	0	0	1	2	1	0	1	0	2	0	0	0	1	0	0	11	0	12066496	P12956	P12956	XRCC6	X-ray repair cross-complementing protein 6	yes	yes	2	0.025176	42338		By matching			By matching	By matching		1			1	1	20428000
DSLLQDGEFSMDLR	D	R	0	1	0	3	0	1	1	1	0	0	3	0	1	1	0	2	0	0	0	0	0	0	14	0	16247403	P07737	P07737	PFN1	Profilin-1	yes	yes	2	4.12e-71	151.15	By matching	By MS/MS	By MS/MS			By MS/MS	1	1	1			1	177790000
DSLSVNEFK	D	K	0	0	1	1	0	0	1	0	0	0	1	1	0	1	0	2	0	0	0	1	0	0	9	0	10375029	Q99584	Q99584	S100A13	Protein S100-A13	yes	yes	2	0.029701	49418		By MS/MS			By matching	By matching		1			1	1	48306000
DSLVPATPENIQEASK	D	K	2	0	1	1	0	1	2	0	0	1	1	1	0	0	2	2	1	0	0	1	0	0	16	0	16978472	CON__Q0V8M9	CON__Q0V8M9			yes	yes	2	0.013078	46706				By MS/MS	By MS/MS	By MS/MS				1	1	1	11403000
DSMIWDCTCIGAGR	D	R	1	1	0	2	2	0	0	2	0	2	0	0	1	0	0	1	1	1	0	0	0	0	14	0	16406745	P02751	P02751	FN1	Fibronectin;Anastellin;Ugl-Y1;Ugl-Y2;Ugl-Y3	yes	yes	2	1.03e-14	131.82	By matching	By MS/MS	By MS/MS	By MS/MS	By MS/MS	By MS/MS	1	2	2	3	2	2	449560000
DSNFAGDLVR	D	R	1	1	1	2	0	0	0	1	0	0	1	0	0	1	0	1	0	0	0	1	0	0	10	0	1092.52	Q86XP3	Q86XP3	DDX42	ATP-dependent RNA helicase DDX42	yes	yes	2	0.026099	47603													0
DSNNLCLHFNPR	D	R	0	1	3	1	1	0	0	0	1	0	2	0	0	1	1	1	0	0	0	0	0	0	12	0	14856783	P09382	P09382	LGALS1	Galectin-1	yes	yes	2;3	9.29e-09	147.12	By MS/MS	By MS/MS	By MS/MS	By MS/MS	By MS/MS	By MS/MS	2	2	2	2	2	2	4738300000
DSPSVWAAVPGK	D	K	2	0	0	1	0	0	0	1	0	0	0	1	0	0	2	2	0	1	0	2	0	0	12	0	12126139	P07737;CON__P02584	P07737	PFN1	Profilin-1	yes	no	2	9.01e-09	173.39	By MS/MS		By MS/MS	By MS/MS		By MS/MS	1		1	1		1	1833000000
DSPYMAFIHPATGGYNPDLVR	D	R	2	1	1	2	0	0	0	2	1	1	1	0	1	1	3	1	1	0	2	1	0	0	21	0	23200947	O75369	O75369	FLNB	Filamin-B	yes	yes	3	0.034411	21.2		By matching	By matching		By matching			1	1		1		14048000
DSSGQHVDVSPTSQR	D	R	0	1	0	2	0	2	0	1	1	0	0	0	0	0	1	4	1	0	0	2	0	0	15	0	15987285	Q99798	Q99798	ACO2	Aconitate hydratase, mitochondrial	yes	yes	3	0.0015128	45723						By MS/MS						1	9031100
DSSTCPGDYVLSVSENSR	D	R	0	1	1	2	1	0	1	1	0	0	1	0	0	0	1	5	1	0	1	2	0	0	18	0	1971848	P46109	P46109	CRKL	Crk-like protein	yes	yes	2	0.000986	82543		By matching	By matching					1	1				12836000
DSSTSPGDYVLSVSENSR	D	R	0	1	1	2	0	0	1	1	0	0	1	0	0	0	1	6	1	0	1	2	0	0	18	0	18988494	P46108	P46108	CRK	Adapter molecule crk	yes	yes	2	0.0035472	50675	By matching	By matching	By MS/MS	By matching	By MS/MS		1	1	1	1	1		35000000
DSSTWLTAFVLK	D	K	1	0	0	1	0	0	0	0	0	0	2	1	0	1	0	2	2	1	0	1	0	0	12	0	13667133	CON__ENSEMBL:ENSBTAP00000007350;P0C0L4;CON__P01030	CON__ENSEMBL:ENSBTAP00000007350	C4A	Complement C4-A;Complement C4 beta chain;Complement C4-A alpha chain;C4a anaphylatoxin;C4b-A;C4d-A;Complement C4 gamma chain	no	no	2	0.0033275	75294		By MS/MS	By MS/MS	By MS/MS	By MS/MS	By MS/MS		1	1	1	2	3	147510000
DSTLIMQLLR	D	R	0	1	0	1	0	1	0	0	0	1	3	0	1	0	0	1	1	0	0	0	0	0	10	0	11886536	P62258;P63104;P27348;P61981;Q04917;P31946;P31947	P62258	YWHAE;YWHAZ;YWHAQ;YWHAG;YWHAH;YWHAB;SFN	14-3-3 protein epsilon;14-3-3 protein zeta/delta;14-3-3 protein theta;14-3-3 protein gamma;14-3-3 protein gamma, N-terminally processed;14-3-3 protein eta;14-3-3 protein beta/alpha;14-3-3 protein beta/alpha, N-terminally processed;14-3-3 protein sigma	no	no	2	0.12	119.29		By MS/MS	By MS/MS	By MS/MS	By MS/MS	By MS/MS		4	3	1	2	4	1665100000
DSTLIMQLLRDNLTLWTSDMQGDGEEQNK	D	K	0	1	2	4	0	3	2	2	0	1	5	1	2	0	0	2	3	1	0	0	0	0	29	1	33505759	P62258	P62258	YWHAE	14-3-3 protein epsilon	yes	yes	3	5.85e-19	90.37						By matching						1	45823000
DSVVAGFQWATK	D	K	2	0	0	1	0	1	0	1	0	0	0	1	0	1	0	1	1	1	0	2	0	0	12	0	1307651	P13639	P13639	EEF2	Elongation factor 2	yes	yes	2	4.07e-07	137.98	By MS/MS	By MS/MS	By MS/MS	By MS/MS		By MS/MS	1	1	1	1		1	648830000
DSYVGDEAQSK	D	K	1	0	0	2	0	1	1	1	0	0	0	1	0	0	0	2	0	0	1	1	0	0	11	0	1197515	P60709;P63261;P68133;P68032;P63267;P62736	P63261	ACTB;ACTG1;ACTA1;ACTC1;ACTG2;ACTA2	Actin, cytoplasmic 1;Actin, cytoplasmic 1, N-terminally processed;Actin, cytoplasmic 2;Actin, cytoplasmic 2, N-terminally processed;Actin, alpha skeletal muscle;Actin, alpha cardiac muscle 1;Actin, gamma-enteric smooth muscle;Actin, aortic smooth muscle	no	no	2	6.98e-76	236.89	By MS/MS	By MS/MS	By MS/MS	By MS/MS	By MS/MS	By MS/MS	1	2	2	2	3	1	11788000000
DSYVGDEAQSKR	D	R	1	1	0	2	0	1	1	1	0	0	0	1	0	0	0	2	0	0	1	1	0	0	12	1	13536161	P60709;P63261;P68133;P68032;P63267;P62736	P63261	ACTB;ACTG1;ACTA1;ACTC1;ACTG2;ACTA2	Actin, cytoplasmic 1;Actin, cytoplasmic 1, N-terminally processed;Actin, cytoplasmic 2;Actin, cytoplasmic 2, N-terminally processed;Actin, alpha skeletal muscle;Actin, alpha cardiac muscle 1;Actin, gamma-enteric smooth muscle;Actin, aortic smooth muscle	no	no	2;3	0.00047938	73848		By matching		By matching	By MS/MS	By matching		1		1	2	1	61363000
DTADGILTDVILK	D	K	1	0	0	3	0	0	0	1	0	2	2	1	0	0	0	0	2	0	0	1	0	0	13	0	1372745	P78539	P78539	SRPX	Sushi repeat-containing protein SRPX	yes	yes	2	0.0010075	78655	By matching						1						74160000
DTASLSTTPSESPR	D	R	1	1	0	1	0	0	1	0	0	0	1	0	0	0	2	4	3	0	0	0	0	0	14	0	14476791	Q9NQX3	Q9NQX3	GPHN	Gephyrin;Molybdopterin adenylyltransferase;Molybdopterin molybdenumtransferase	yes	yes	2	0.0092726	61344						By matching						1	11168000
DTATFGCHETYSLDGPEEVECSK	D	K	1	0	0	2	2	0	4	2	1	0	1	1	0	1	1	2	3	0	1	1	0	0	23	0	26310741	CON__P17690	CON__P17690			yes	yes	2;3	4.82e-16	96718	By matching	By MS/MS	By MS/MS	By MS/MS	By MS/MS	By MS/MS	1	2	1	1	1	1	102050000
DTDFKLNELR	D	R	0	1	1	2	0	0	1	0	0	0	2	1	0	1	0	0	1	0	0	0	0	0	10	1	12496303	CON__Q0IIK2;CON__Q29443	CON__Q0IIK2			yes	no	2;3	0.905	140.75	By matching	By MS/MS	By MS/MS	By MS/MS	By MS/MS	By MS/MS	2	2	1	2	1	2	1413300000
DTDFKLNELRGK	D	K	0	1	1	2	0	0	1	1	0	0	2	2	0	1	0	0	1	0	0	0	0	0	12	2	14347467	CON__Q0IIK2;CON__Q29443	CON__Q0IIK2			yes	no	2	0.00045694	115.78				By MS/MS						1			42084000
[truncated: 8,834 more rows]
[truncated: 23 more columns]
